# Supplementary material for: Crystal structure of 2,3-bis­(4-methyl­phen­yl)benzo[g]quinoxaline
Source: Acta Crystallogr E Crystallogr Commun. 2018 Mar 23;74(Pt 4):548–50. doi: 10.1107/S2056989018004413 (PMC5946986; doi:10.1107/S2056989018004413)
Supplement: Supplementary file 1 [file e-74-00548-sup1.cif]

##############################################################################
#                                                                            #
# This CIF contains the data in a paper accepted for publication in          #
# Acta Crystallographica Section E. It conforms to the requirements of       #
# Notes for Authors for Acta Crystallographica Section E, and has been       #
# peer reviewed under the auspices of the IUCr Commission on Journals.       #
#                                                                            #
# Full details of the Crystallographic Information File format               #
# are given in the paper "The Crystallographic Information File (CIF):       #
# a New Standard Archive File for Crystallography" by S. R. Hall, F. H.      #
# Allen and I. D. Brown [Acta Cryst. (1991), A47, 655-685].                  #
#                                                                            #
# The current version of the core CIF dictionary is obtainable from          #
# ftp://ftp.iucr.org/pub/cif_core.dic.                                       #
#                                                                            #
# Software is freely available for graphical display of the structure(s)     #
# in this CIF. For information consult the CIF software page                 #
# http://www.iucr.org/resources/cif/software.                                #
#                                                                            #
# This file may be used for bona fide research purposes within the           #
# scientific community so long as proper attribution is given to the journal # 
# article from which it was obtained.                                        #
#                                                                            #
##############################################################################
data_I
_database_code_depnum_ccdc_archive 'CCDC 1543571'
_audit_creation_method     'SHELXL-2014/7'
_journal_date_recd_electronic     2018-03-07
_journal_date_accepted     2018-03-16
_journal_name_full     'Acta Crystallographica, Section E'
_journal_year     2018
_journal_volume     74
_journal_issue      4
_journal_page_first     548
_journal_page_last     550
_journal_paper_category     GO
_journal_paper_doi     10.1107/S2056989018004413
_journal_coeditor_code     VM2210
_publ_contact_author_name     'Sung Kwon Kang'
_publ_contact_author_address
;
Department of Chemistry, Chungnam National University, Daejeon 34134, Korea
;
_publ_contact_author_email     'skkang@cnu.ac.kr'
_publ_contact_author_fax     ?
_publ_contact_author_phone     '82428216552'
_publ_section_title
;
Crystal structure of 2,3-bis(4-methylphenyl)benzo[<i>g</i>]quinoxaline
;
_publ_section_title_footnote     .
loop_
    _publ_author_name
    _publ_author_footnote
    _publ_author_address
    'Kim, Young-Inn' .
;
Department of Chemistry Education and Department of Chemical Materials,
Graduate School, Pusan National University,
Busan 46241
South Korea
;
    'Yun, Seong-Jae' .
;
Department of Chemistry Education and Department of Chemical Materials,
Graduate School, Pusan National University,
Busan 46241
South Korea
;
    'Kang, Sung Kwon' .
;
Department of Chemistry,
Chungnam National University,
Daejeon 34134,
South Korea
;
_publ_section_synopsis
;
The synthesis and crystal structure of
2,3-di-<i>p</i>-tolylbenzo[<i>g</i>]quinoxaline, a potential ligand for OLED
Ir^III^ complexes, are reported.
;
_chemical_name_systematic
;
2,3-Bis(4-methylphenyl)benzo[<i>g</i>]quinoxaline
;
_chemical_name_common     ?
_chemical_formula_moiety     'C26 H20 N2'
_chemical_formula_sum     'C26 H20 N2'
_chemical_formula_iupac     'C26 H20 N2'
_chemical_formula_weight     360.44
_chemical_melting_point     ?
_shelx_space_group_comment
;
The symmetry employed for this shelxl refinement is uniquely defined
by the following loop, which should always be used as a source of
symmetry information in preference to the above space-group names.
They are only intended as comments.
;
_space_group_crystal_system     monoclinic
_space_group_name_H-M_alt     'P 21/n'
_space_group_name_Hall     '-P 2yn'
loop_
    _space_group_symop_operation_xyz
    'x, y, z'
    '-x+1/2, y+1/2, -z+1/2'
    '-x, -y, -z'
    'x-1/2, -y-1/2, z-1/2'
_cell_length_a     6.08140(10)
_cell_length_b     21.5212(4)
_cell_length_c     14.8312(3)
_cell_angle_alpha     90
_cell_angle_beta     91.2496(11)
_cell_angle_gamma     90
_cell_volume     1940.63(6)
_cell_formula_units_Z     4
_cell_measurement_reflns_used     3900
_cell_measurement_theta_min     2.34
_cell_measurement_theta_max     21.89
_cell_measurement_temperature     296(2)
_exptl_crystal_description     'block'
_exptl_crystal_colour     'yellow'
_exptl_crystal_size_max     0.15
_exptl_crystal_size_mid     0.12
_exptl_crystal_size_min     0.10
_exptl_crystal_density_diffrn     1.234
_exptl_crystal_density_meas     ?
_exptl_crystal_density_method     ?
_exptl_crystal_F_000     760
_exptl_absorpt_coefficient_mu     0.072
_exptl_absorpt_correction_type     none
_exptl_absorpt_process_details     ?
_shelx_estimated_absorpt_T_min     ?
_shelx_estimated_absorpt_T_max     ?
_exptl_absorpt_correction_T_min     ?
_exptl_absorpt_correction_T_max     ?
_diffrn_ambient_temperature     296(2)
_diffrn_radiation_type     MoK\a
_diffrn_radiation_wavelength     0.71073
_diffrn_measurement_device_type     'Bruker SMART CCD area-detector'
_diffrn_measurement_method     '\f and \w scans'
_diffrn_detector_area_resol_mean     ?
_diffrn_reflns_number     29811
_diffrn_reflns_av_R_equivalents     0.0503
_diffrn_reflns_theta_min     1.668
_diffrn_reflns_theta_max     28.303
_diffrn_reflns_theta_full     25.242
_diffrn_measured_fraction_theta_max     0.997
_diffrn_measured_fraction_theta_full     1.000
_diffrn_reflns_limit_h_min     -8
_diffrn_reflns_limit_h_max     8
_diffrn_reflns_limit_k_min     -26
_diffrn_reflns_limit_k_max     28
_diffrn_reflns_limit_l_min     -19
_diffrn_reflns_limit_l_max     19
_refine_special_details     ?
_reflns_number_total     4805
_reflns_number_gt     2628
_reflns_threshold_expression     'I > 2\s(I)'
_refine_ls_structure_factor_coef     Fsqd
_refine_ls_matrix_type     full
_refine_ls_R_factor_all     0.1071
_refine_ls_R_factor_gt     0.0488
_refine_ls_wR_factor_gt     0.1016
_refine_ls_wR_factor_ref     0.1238
_refine_ls_goodness_of_fit_ref     1.005
_refine_ls_restrained_S_all     1.005
_refine_ls_number_reflns     4805
_refine_ls_number_parameters     255
_refine_ls_number_restraints     0
_refine_ls_hydrogen_treatment     constr
_refine_ls_weighting_scheme     calc
_refine_ls_weighting_details
              'w=1/[\s^2^(Fo^2^)+(0.0451P)^2^+0.2858P] where P=(Fo^2^+2Fc^2^)/3'
_atom_sites_solution_hydrogens     geom
_atom_sites_solution_primary     ?
_atom_sites_solution_secondary     ?
_refine_ls_shift/su_max     0.000
_refine_ls_shift/su_mean     0.000
_refine_diff_density_max     0.168
_refine_diff_density_min     -0.161
_refine_ls_extinction_method     none
_refine_ls_extinction_coef     .
loop_
    _atom_type_symbol
    _atom_type_description
    _atom_type_scat_dispersion_real
    _atom_type_scat_dispersion_imag
    _atom_type_scat_source
    'C' 'C' 0.0033 0.0016
                         'International Tables Vol C Tables 4.2.6.8 and 6.1.1.4'
    'H' 'H' 0.0000 0.0000
                         'International Tables Vol C Tables 4.2.6.8 and 6.1.1.4'
    'N' 'N' 0.0061 0.0033
                         'International Tables Vol C Tables 4.2.6.8 and 6.1.1.4'
_computing_data_collection
;
SMART (Bruker, 2012)
;
_computing_cell_refinement
;
SAINT (Bruker, 2012)
;
_computing_data_reduction
;
SAINT (Bruker, 2012)
;
_computing_structure_solution
;
SHELXS2013 (Sheldrick, 2008)
;
_computing_structure_refinement
;
SHELXL2014 (Sheldrick, 2015)
;
_computing_molecular_graphics
;
ORTEP-3 for Windows (Farrugia, 2012)
;
_computing_publication_material
;
WinGX (Farrugia, 2012)
;
loop_
    _atom_site_type_symbol
    _atom_site_label
    _atom_site_fract_x
    _atom_site_fract_y
    _atom_site_fract_z
    _atom_site_U_iso_or_equiv
    _atom_site_adp_type
    _atom_site_calc_flag
    _atom_site_occupancy
    _atom_site_disorder_assembly
    _atom_site_disorder_group
    N N1 0.7331(2) 0.02999(6) 0.12787(9) 0.0539(4) Uani d 1 . .
    C C2 0.5746(3) 0.02628(7) 0.18606(11) 0.0496(4) Uani d 1 . .
    C C3 0.4315(3) 0.07859(8) 0.20406(11) 0.0496(4) Uani d 1 . .
    N N4 0.4398(2) 0.12958(7) 0.15602(9) 0.0551(4) Uani d 1 . .
    C C5 0.5980(3) 0.13326(8) 0.09102(11) 0.0513(4) Uani d 1 . .
    C C6 0.6102(3) 0.18621(8) 0.03848(12) 0.0595(5) Uani d 1 . .
    H H6 0.5033 0.2169 0.0436 0.071 Uiso calc 1 . .
    C C7 0.7797(3) 0.19434(8) -0.02186(11) 0.0549(4) Uani d 1 . .
    C C8 0.7963(3) 0.24860(9) -0.07635(13) 0.0683(5) Uani d 1 . .
    H H8 0.6866 0.2787 -0.0744 0.082 Uiso calc 1 . .
    C C9 0.9686(3) 0.25701(10) -0.13079(13) 0.0728(6) Uani d 1 . .
    H H9 0.9765 0.2926 -0.1661 0.087 Uiso calc 1 . .
    C C10 1.1356(3) 0.21237(10) -0.13438(13) 0.0728(6) Uani d 1 . .
    H H10 1.2561 0.2195 -0.1706 0.087 Uiso calc 1 . .
    C C11 1.1252(3) 0.15891(9) -0.08612(12) 0.0647(5) Uani d 1 . .
    H H11 1.2362 0.1294 -0.0908 0.078 Uiso calc 1 . .
    C C12 0.9451(3) 0.14766(8) -0.02829(11) 0.0529(4) Uani d 1 . .
    C C13 0.9257(3) 0.09318(8) 0.02196(11) 0.0558(4) Uani d 1 . .
    H H13 1.0299 0.0619 0.0160 0.067 Uiso calc 1 . .
    C C14 0.7539(3) 0.08485(8) 0.08053(11) 0.0499(4) Uani d 1 . .
    C C15 0.5403(3) -0.03522(7) 0.22942(10) 0.0495(4) Uani d 1 . .
    C C16 0.7057(3) -0.06426(9) 0.27877(12) 0.0620(5) Uani d 1 . .
    H H16 0.8411 -0.0447 0.2868 0.074 Uiso calc 1 . .
    C C17 0.6716(3) -0.12205(9) 0.31627(12) 0.0659(5) Uani d 1 . .
    H H17 0.7840 -0.1404 0.3504 0.079 Uiso calc 1 . .
    C C18 0.4750(3) -0.15320(8) 0.30446(11) 0.0586(5) Uani d 1 . .
    C C19 0.3114(3) -0.12401(9) 0.25490(12) 0.0614(5) Uani d 1 . .
    H H19 0.1773 -0.1441 0.2457 0.074 Uiso calc 1 . .
    C C20 0.3415(3) -0.06556(8) 0.21842(11) 0.0572(4) Uani d 1 . .
    H H20 0.2271 -0.0466 0.1863 0.069 Uiso calc 1 . .
    C C21 0.4416(4) -0.21754(9) 0.34221(15) 0.0851(6) Uani d 1 . .
    H H21A 0.3101 -0.2353 0.3161 0.128 Uiso calc 1 . .
    H H21B 0.4281 -0.2151 0.4065 0.128 Uiso calc 1 . .
    H H21C 0.5654 -0.2432 0.3281 0.128 Uiso calc 1 . .
    C C22 0.2735(3) 0.08010(8) 0.27948(11) 0.0509(4) Uani d 1 . .
    C C23 0.3194(3) 0.05472(9) 0.36372(12) 0.0622(5) Uani d 1 . .
    H H23 0.4479 0.0320 0.3730 0.075 Uiso calc 1 . .
    C C24 0.1768(3) 0.06271(9) 0.43408(12) 0.0671(5) Uani d 1 . .
    H H24 0.2127 0.0459 0.4902 0.080 Uiso calc 1 . .
    C C25 -0.0174(3) 0.09511(9) 0.42289(13) 0.0638(5) Uani d 1 . .
    C C26 -0.0646(3) 0.11931(9) 0.33862(13) 0.0641(5) Uani d 1 . .
    H H26 -0.1963 0.1405 0.3289 0.077 Uiso calc 1 . .
    C C27 0.0785(3) 0.11292(8) 0.26840(12) 0.0571(4) Uani d 1 . .
    H H27 0.0439 0.1309 0.2128 0.068 Uiso calc 1 . .
    C C28 -0.1697(3) 0.10576(11) 0.50077(14) 0.0894(7) Uani d 1 . .
    H H28A -0.1592 0.1483 0.5200 0.134 Uiso calc 1 . .
    H H28B -0.1282 0.0789 0.5499 0.134 Uiso calc 1 . .
    H H28C -0.3183 0.0969 0.4818 0.134 Uiso calc 1 . .
loop_
    _atom_site_aniso_label
    _atom_site_aniso_U_11
    _atom_site_aniso_U_22
    _atom_site_aniso_U_33
    _atom_site_aniso_U_12
    _atom_site_aniso_U_13
    _atom_site_aniso_U_23
    N1 0.0563(9) 0.0479(9) 0.0578(8) 0.0029(7) 0.0064(7) -0.0033(7)
    C2 0.0513(9) 0.0470(10) 0.0504(9) 0.0003(8) 0.0000(8) -0.0053(7)
    C3 0.0481(9) 0.0491(10) 0.0516(9) -0.0002(8) 0.0015(7) -0.0062(8)
    N4 0.0543(8) 0.0508(9) 0.0603(8) 0.0030(7) 0.0080(7) -0.0010(7)
    C5 0.0501(10) 0.0492(10) 0.0548(10) 0.0015(8) 0.0030(8) -0.0033(8)
    C6 0.0592(11) 0.0513(11) 0.0682(11) 0.0062(9) 0.0067(9) 0.0008(9)
    C7 0.0580(11) 0.0516(11) 0.0552(10) -0.0047(8) 0.0011(8) -0.0020(8)
    C8 0.0749(13) 0.0567(12) 0.0736(12) -0.0015(10) 0.0065(10) 0.0068(10)
    C9 0.0868(15) 0.0592(13) 0.0727(13) -0.0142(11) 0.0065(11) 0.0076(10)
    C10 0.0758(14) 0.0766(14) 0.0666(12) -0.0194(12) 0.0157(10) -0.0011(11)
    C11 0.0625(12) 0.0691(13) 0.0628(11) -0.0042(10) 0.0099(9) -0.0067(10)
    C12 0.0566(10) 0.0543(11) 0.0480(9) -0.0059(8) 0.0029(8) -0.0070(8)
    C13 0.0570(10) 0.0534(10) 0.0573(10) 0.0060(8) 0.0055(8) -0.0058(8)
    C14 0.0528(10) 0.0468(10) 0.0501(9) -0.0015(8) 0.0031(7) -0.0053(8)
    C15 0.0517(10) 0.0472(10) 0.0496(9) 0.0032(8) 0.0039(7) -0.0053(8)
    C16 0.0535(11) 0.0614(12) 0.0709(12) 0.0014(9) -0.0013(9) -0.0010(10)
    C17 0.0686(13) 0.0642(12) 0.0647(11) 0.0130(10) -0.0037(9) 0.0066(10)
    C18 0.0726(13) 0.0516(11) 0.0519(10) 0.0035(9) 0.0108(9) -0.0012(8)
    C19 0.0624(12) 0.0572(11) 0.0646(11) -0.0114(9) 0.0025(9) -0.0047(9)
    C20 0.0581(11) 0.0534(11) 0.0597(10) -0.0003(9) -0.0061(8) -0.0009(8)
    C21 0.1156(18) 0.0598(13) 0.0806(14) 0.0034(12) 0.0196(13) 0.0129(11)
    C22 0.0508(10) 0.0469(10) 0.0551(10) -0.0011(8) 0.0045(8) -0.0082(8)
    C23 0.0620(11) 0.0645(12) 0.0604(11) 0.0082(9) 0.0059(9) -0.0029(9)
    C24 0.0761(13) 0.0709(13) 0.0546(10) 0.0037(11) 0.0111(9) -0.0033(9)
    C25 0.0612(11) 0.0618(12) 0.0690(12) -0.0062(9) 0.0148(9) -0.0163(10)
    C26 0.0503(10) 0.0659(12) 0.0762(13) 0.0038(9) 0.0048(9) -0.0152(10)
    C27 0.0557(10) 0.0563(11) 0.0592(10) 0.0002(8) 0.0013(8) -0.0070(8)
    C28 0.0821(15) 0.1055(18) 0.0821(14) -0.0039(13) 0.0310(12) -0.0222(13)
_geom_special_details
;
 All esds (except the esd in the dihedral angle between two l.s. planes)
 are estimated using the full covariance matrix.  The cell esds are taken
 into account individually in the estimation of esds in distances, angles
 and torsion angles; correlations between esds in cell parameters are only
 used when they are defined by crystal symmetry.  An approximate (isotropic)
 treatment of cell esds is used for estimating esds involving l.s. planes.
;
loop_
    _geom_bond_atom_site_label_1
    _geom_bond_atom_site_label_2
    _geom_bond_site_symmetry_2
    _geom_bond_distance
    _geom_bond_publ_flag
    N1 C2 . 1.3102(19) ?
    N1 C14 . 1.381(2) ?
    C2 C3 . 1.451(2) ?
    C2 C15 . 1.488(2) ?
    C3 N4 . 1.310(2) ?
    C3 C22 . 1.491(2) ?
    N4 C5 . 1.379(2) ?
    C5 C6 . 1.383(2) ?
    C5 C14 . 1.419(2) ?
    C6 C7 . 1.391(2) ?
    C6 H6 . 0.9300 ?
    C7 C8 . 1.425(2) ?
    C7 C12 . 1.426(2) ?
    C8 C9 . 1.349(2) ?
    C8 H8 . 0.9300 ?
    C9 C10 . 1.400(3) ?
    C9 H9 . 0.9300 ?
    C10 C11 . 1.357(3) ?
    C10 H10 . 0.9300 ?
    C11 C12 . 1.427(2) ?
    C11 H11 . 0.9300 ?
    C12 C13 . 1.396(2) ?
    C13 C14 . 1.385(2) ?
    C13 H13 . 0.9300 ?
    C15 C20 . 1.380(2) ?
    C15 C16 . 1.380(2) ?
    C16 C17 . 1.380(3) ?
    C16 H16 . 0.9300 ?
    C17 C18 . 1.378(2) ?
    C17 H17 . 0.9300 ?
    C18 C19 . 1.376(2) ?
    C18 C21 . 1.509(3) ?
    C19 C20 . 1.383(2) ?
    C19 H19 . 0.9300 ?
    C20 H20 . 0.9300 ?
    C21 H21A . 0.9600 ?
    C21 H21B . 0.9600 ?
    C21 H21C . 0.9600 ?
    C22 C23 . 1.386(2) ?
    C22 C27 . 1.387(2) ?
    C23 C24 . 1.382(2) ?
    C23 H23 . 0.9300 ?
    C24 C25 . 1.378(3) ?
    C24 H24 . 0.9300 ?
    C25 C26 . 1.378(3) ?
    C25 C28 . 1.514(2) ?
    C26 C27 . 1.379(2) ?
    C26 H26 . 0.9300 ?
    C27 H27 . 0.9300 ?
    C28 H28A . 0.9600 ?
    C28 H28B . 0.9600 ?
    C28 H28C . 0.9600 ?
loop_
    _geom_angle_atom_site_label_1
    _geom_angle_atom_site_label_2
    _geom_angle_atom_site_label_3
    _geom_angle_site_symmetry_1
    _geom_angle_site_symmetry_3
    _geom_angle
    _geom_angle_publ_flag
    C2 N1 C14 . . 117.63(14) ?
    N1 C2 C3 . . 121.78(15) ?
    N1 C2 C15 . . 116.81(14) ?
    C3 C2 C15 . . 121.33(14) ?
    N4 C3 C2 . . 121.30(14) ?
    N4 C3 C22 . . 115.02(14) ?
    C2 C3 C22 . . 123.63(15) ?
    C3 N4 C5 . . 117.64(14) ?
    N4 C5 C6 . . 119.19(15) ?
    N4 C5 C14 . . 120.82(15) ?
    C6 C5 C14 . . 119.93(15) ?
    C5 C6 C7 . . 121.02(16) ?
    C5 C6 H6 . . 119.5 ?
    C7 C6 H6 . . 119.5 ?
    C6 C7 C8 . . 122.04(17) ?
    C6 C7 C12 . . 119.22(16) ?
    C8 C7 C12 . . 118.73(16) ?
    C9 C8 C7 . . 120.99(19) ?
    C9 C8 H8 . . 119.5 ?
    C7 C8 H8 . . 119.5 ?
    C8 C9 C10 . . 120.29(19) ?
    C8 C9 H9 . . 119.9 ?
    C10 C9 H9 . . 119.9 ?
    C11 C10 C9 . . 121.31(18) ?
    C11 C10 H10 . . 119.3 ?
    C9 C10 H10 . . 119.3 ?
    C10 C11 C12 . . 120.39(18) ?
    C10 C11 H11 . . 119.8 ?
    C12 C11 H11 . . 119.8 ?
    C13 C12 C7 . . 119.21(15) ?
    C13 C12 C11 . . 122.58(17) ?
    C7 C12 C11 . . 118.21(16) ?
    C14 C13 C12 . . 121.16(16) ?
    C14 C13 H13 . . 119.4 ?
    C12 C13 H13 . . 119.4 ?
    N1 C14 C13 . . 120.54(15) ?
    N1 C14 C5 . . 120.22(14) ?
    C13 C14 C5 . . 119.24(16) ?
    C20 C15 C16 . . 118.33(16) ?
    C20 C15 C2 . . 120.02(15) ?
    C16 C15 C2 . . 121.62(16) ?
    C17 C16 C15 . . 120.51(17) ?
    C17 C16 H16 . . 119.7 ?
    C15 C16 H16 . . 119.7 ?
    C18 C17 C16 . . 121.64(17) ?
    C18 C17 H17 . . 119.2 ?
    C16 C17 H17 . . 119.2 ?
    C19 C18 C17 . . 117.44(17) ?
    C19 C18 C21 . . 121.03(18) ?
    C17 C18 C21 . . 121.51(18) ?
    C18 C19 C20 . . 121.59(17) ?
    C18 C19 H19 . . 119.2 ?
    C20 C19 H19 . . 119.2 ?
    C15 C20 C19 . . 120.46(17) ?
    C15 C20 H20 . . 119.8 ?
    C19 C20 H20 . . 119.8 ?
    C18 C21 H21A . . 109.5 ?
    C18 C21 H21B . . 109.5 ?
    H21A C21 H21B . . 109.5 ?
    C18 C21 H21C . . 109.5 ?
    H21A C21 H21C . . 109.5 ?
    H21B C21 H21C . . 109.5 ?
    C23 C22 C27 . . 117.51(15) ?
    C23 C22 C3 . . 123.20(15) ?
    C27 C22 C3 . . 119.05(15) ?
    C24 C23 C22 . . 120.96(17) ?
    C24 C23 H23 . . 119.5 ?
    C22 C23 H23 . . 119.5 ?
    C25 C24 C23 . . 121.47(18) ?
    C25 C24 H24 . . 119.3 ?
    C23 C24 H24 . . 119.3 ?
    C26 C25 C24 . . 117.47(16) ?
    C26 C25 C28 . . 121.05(19) ?
    C24 C25 C28 . . 121.44(19) ?
    C25 C26 C27 . . 121.64(17) ?
    C25 C26 H26 . . 119.2 ?
    C27 C26 H26 . . 119.2 ?
    C26 C27 C22 . . 120.91(17) ?
    C26 C27 H27 . . 119.5 ?
    C22 C27 H27 . . 119.5 ?
    C25 C28 H28A . . 109.5 ?
    C25 C28 H28B . . 109.5 ?
    H28A C28 H28B . . 109.5 ?
    C25 C28 H28C . . 109.5 ?
    H28A C28 H28C . . 109.5 ?
    H28B C28 H28C . . 109.5 ?
loop_
    _geom_torsion_atom_site_label_1
    _geom_torsion_atom_site_label_2
    _geom_torsion_atom_site_label_3
    _geom_torsion_atom_site_label_4
    _geom_torsion_site_symmetry_1
    _geom_torsion_site_symmetry_2
    _geom_torsion_site_symmetry_3
    _geom_torsion_site_symmetry_4
    _geom_torsion
    _geom_torsion_publ_flag
    C14 N1 C2 C3 . . . . -3.0(2) ?
    C14 N1 C2 C15 . . . . 173.87(14) ?
    N1 C2 C3 N4 . . . . 7.3(2) ?
    C15 C2 C3 N4 . . . . -169.37(15) ?
    N1 C2 C3 C22 . . . . -169.84(15) ?
    C15 C2 C3 C22 . . . . 13.5(2) ?
    C2 C3 N4 C5 . . . . -3.6(2) ?
    C22 C3 N4 C5 . . . . 173.74(14) ?
    C3 N4 C5 C6 . . . . 179.40(16) ?
    C3 N4 C5 C14 . . . . -3.6(2) ?
    N4 C5 C6 C7 . . . . 173.89(16) ?
    C14 C5 C6 C7 . . . . -3.2(3) ?
    C5 C6 C7 C8 . . . . -179.68(17) ?
    C5 C6 C7 C12 . . . . -1.0(3) ?
    C6 C7 C8 C9 . . . . 176.35(18) ?
    C12 C7 C8 C9 . . . . -2.3(3) ?
    C7 C8 C9 C10 . . . . -0.3(3) ?
    C8 C9 C10 C11 . . . . 2.3(3) ?
    C9 C10 C11 C12 . . . . -1.7(3) ?
    C6 C7 C12 C13 . . . . 4.0(2) ?
    C8 C7 C12 C13 . . . . -177.35(16) ?
    C6 C7 C12 C11 . . . . -175.84(16) ?
    C8 C7 C12 C11 . . . . 2.9(2) ?
    C10 C11 C12 C13 . . . . 179.29(17) ?
    C10 C11 C12 C7 . . . . -0.9(3) ?
    C7 C12 C13 C14 . . . . -2.7(2) ?
    C11 C12 C13 C14 . . . . 177.09(16) ?
    C2 N1 C14 C13 . . . . 176.18(15) ?
    C2 N1 C14 C5 . . . . -4.2(2) ?
    C12 C13 C14 N1 . . . . 178.13(15) ?
    C12 C13 C14 C5 . . . . -1.5(2) ?
    N4 C5 C14 N1 . . . . 7.8(2) ?
    C6 C5 C14 N1 . . . . -175.17(16) ?
    N4 C5 C14 C13 . . . . -172.58(15) ?
    C6 C5 C14 C13 . . . . 4.4(2) ?
    N1 C2 C15 C20 . . . . -119.48(17) ?
    C3 C2 C15 C20 . . . . 57.4(2) ?
    N1 C2 C15 C16 . . . . 58.5(2) ?
    C3 C2 C15 C16 . . . . -124.69(17) ?
    C20 C15 C16 C17 . . . . -0.3(3) ?
    C2 C15 C16 C17 . . . . -178.24(16) ?
    C15 C16 C17 C18 . . . . 1.4(3) ?
    C16 C17 C18 C19 . . . . -1.1(3) ?
    C16 C17 C18 C21 . . . . 177.36(17) ?
    C17 C18 C19 C20 . . . . -0.2(3) ?
    C21 C18 C19 C20 . . . . -178.70(17) ?
    C16 C15 C20 C19 . . . . -1.0(2) ?
    C2 C15 C20 C19 . . . . 176.97(15) ?
    C18 C19 C20 C15 . . . . 1.3(3) ?
    N4 C3 C22 C23 . . . . -139.82(17) ?
    C2 C3 C22 C23 . . . . 37.5(2) ?
    N4 C3 C22 C27 . . . . 34.4(2) ?
    C2 C3 C22 C27 . . . . -148.26(16) ?
    C27 C22 C23 C24 . . . . -0.9(3) ?
    C3 C22 C23 C24 . . . . 173.46(17) ?
    C22 C23 C24 C25 . . . . 1.2(3) ?
    C23 C24 C25 C26 . . . . 0.0(3) ?
    C23 C24 C25 C28 . . . . -177.85(18) ?
    C24 C25 C26 C27 . . . . -1.6(3) ?
    C28 C25 C26 C27 . . . . 176.32(18) ?
    C25 C26 C27 C22 . . . . 1.9(3) ?
    C23 C22 C27 C26 . . . . -0.7(3) ?
    C3 C22 C27 C26 . . . . -175.22(16) ?
loop_
    _geom_hbond_atom_site_label_D
    _geom_hbond_atom_site_label_H
    _geom_hbond_atom_site_label_A
    _geom_hbond_site_symmetry_A
    _geom_hbond_distance_DH
    _geom_hbond_distance_HA
    _geom_hbond_distance_DA
    _geom_hbond_angle_DHA
    C19 H19 Cg1 3_655 0.93 2.88 3.488(3) 124
    C27 H27 Cg2 1_455 0.93 2.91 3.601(3) 132
_shelx_hkl_file
;
  -1   0  -1    1.94    0.09
   1   0   1    2.04    0.12
  -1   0  -1    2.24    0.12
  -1   0  -1    2.13    0.11
   2   0   2   26.67    0.61
  -2   0  -2   26.42    0.63
  -2   0  -2   26.62    0.61
   2   0   2   25.90    0.67
  -2   0  -2   25.80    0.65
   3   0   3   47.24    1.17
  -3   0  -3   48.87    1.08
   3   0   3   47.63    1.08
  -3   0  -3   48.08    1.11
  -3   0  -3   48.52    1.15
  -4   0  -4    0.12    0.11
   4   0   4    0.15    0.12
  -4   0  -4   -0.03    0.17
  -4   0  -4   -0.12    0.15
   4   0   4    0.26    0.22
   5   0   5    5.07    0.45
  -5   0  -5    5.78    0.40
  -5   0  -5    6.14    0.43
  -6   0  -6    0.13    0.22
  -6   0  -6   -0.30    0.23
   6   0   6    0.08    0.27
   7   0   7    0.34    0.40
   0   1   0   -0.10    0.01
   0   1   0   -0.08    0.01
   0   1   0   -0.08    0.01
  -1  -1  -1   49.17    1.03
   1  -1   1   50.57    1.06
  -1  -1  -1   50.03    1.02
  -1  -1  -1   50.67    1.06
   1   1   1   51.19    1.06
  -1   1  -1   50.20    1.07
  -1   1  -1   50.36    1.06
   1   1   1   50.06    1.02
  -1   1  -1   50.14    1.04
   1   1   1   50.79    1.05
  -2  -1  -2    1.12    0.13
  -2  -1  -2    1.29    0.14
  -2  -1  -2    1.47    0.11
   2  -1   2    1.24    0.16
  -2   1  -2    1.21    0.17
  -2   1  -2    1.44    0.11
   2   1   2    1.41    0.16
   2   1   2    1.22    0.13
   2   1   2    1.40    0.12
  -2   1  -2    1.50    0.15
  -3  -1  -3    1.79    0.19
  -3  -1  -3    1.72    0.15
   3  -1   3    1.74    0.22
  -3  -1  -3    1.85    0.20
   3   1   3    1.92    0.24
   3   1   3    1.88    0.16
  -3   1  -3    1.81    0.14
  -3   1  -3    1.46    0.17
  -3   1  -3    1.59    0.21
   4  -1   4    0.61    0.14
   4  -1   4    0.66    0.21
  -4  -1  -4    0.50    0.13
  -4  -1  -4    0.65    0.20
  -4  -1  -4    0.51    0.18
   4   1   4    0.57    0.14
  -4   1  -4    0.36    0.12
   4   1   4    0.62    0.24
  -4   1  -4    0.29    0.22
  -4   1  -4    0.68    0.18
  -5  -1  -5    1.46    0.25
  -5  -1  -5    1.86    0.29
   5  -1   5    1.96    0.33
  -5   1  -5    1.61    0.27
  -5   1  -5    2.04    0.33
   5   1   5    1.79    0.34
  -6  -1  -6   -0.09    0.20
  -6  -1  -6    0.17    0.24
   6  -1   6    0.25    0.28
  -6   1  -6   -0.12    0.22
  -6   1  -6   -0.11    0.22
   6   1   6    0.13    0.27
   7  -1   7    0.05    0.37
  -7   1  -7    0.27    0.30
   7   1   7    0.51    0.41
   0   2   0   52.50    1.03
   0   2   0   48.71    1.03
   0   2   0   51.30    1.09
   1  -2   1   53.18    1.12
  -1  -2  -1   53.60    1.08
  -1   2  -1   52.36    1.10
   1   2   1   52.76    1.13
  -1   2  -1   53.15    1.14
  -1   2  -1   53.62    1.14
   1   2   1   52.86    1.08
   1   2   1   52.81    1.11
  -2  -2  -2    5.58    0.23
   2  -2   2    5.41    0.26
  -2  -2  -2    6.00    0.23
  -2   2  -2    5.88    0.24
   2   2   2    5.72    0.21
   2   2   2    5.29    0.25
  -2   2  -2    5.64    0.21
  -2   2  -2    5.39    0.30
   2   2   2    5.06    0.21
  -3  -2  -3    0.68    0.14
  -3  -2  -3    0.75    0.14
   3  -2   3    0.94    0.18
  -3   2  -3    0.75    0.12
  -3   2  -3    0.71    0.19
   3   2   3    0.43    0.18
  -3   2  -3    0.71    0.16
   3   2   3    0.63    0.12
  -4  -2  -4    1.91    0.23
   4  -2   4    2.36    0.20
  -4  -2  -4    2.64    0.29
   4  -2   4    2.16    0.29
  -4   2  -4    1.98    0.26
  -4   2  -4    1.75    0.18
  -4   2  -4    1.98    0.28
   4   2   4    1.66    0.27
   4   2   4    2.15    0.20
  -5  -2  -5    0.38    0.23
  -5  -2  -5    0.45    0.21
   5  -2   5    0.25    0.23
   5   2   5    0.40    0.25
  -5   2  -5    0.06    0.20
  -5   2  -5   -0.15    0.21
   6  -2   6   -0.19    0.25
  -6  -2  -6    0.37    0.25
  -6   2  -6   -0.33    0.24
  -6   2  -6    0.01    0.23
   6   2   6   -0.44    0.28
   7  -2   7    0.22    0.35
   7   2   7   -0.14    0.36
  -7   2  -7    0.32    0.28
   0   3   0   -0.28    0.06
   0   3   0   -0.12    0.05
   0   3   0   -0.42    0.03
   1  -3   1    1.66    0.14
  -1  -3  -1    1.72    0.11
  -1   3  -1    1.75    0.19
  -1   3  -1    1.78    0.14
   1   3   1    1.65    0.13
  -1   3  -1    2.02    0.16
   1   3   1    1.75    0.12
  -2  -3  -2   12.38    0.35
   2  -3   2   11.96    0.40
  -2  -3  -2   12.37    0.35
  -2   3  -2   12.52    0.44
   2   3   2   12.33    0.35
  -2   3  -2   11.73    0.38
   2   3   2   12.44    0.36
   2   3   2   11.85    0.39
  -2   3  -2   12.14    0.36
   3  -3   3   11.59    0.46
  -3  -3  -3   11.67    0.40
  -3  -3  -3   11.89    0.40
  -3   3  -3   11.56    0.37
  -3   3  -3   11.63    0.44
   3   3   3   12.00    0.45
   3   3   3   11.38    0.39
   3   3   3   11.65    0.37
  -3   3  -3   12.01    0.48
  -4  -3  -4    0.17    0.16
   4  -3   4    0.33    0.21
  -4  -3  -4    0.05    0.15
  -4   3  -4    0.00    0.12
  -4   3  -4    0.21    0.21
   4   3   4   -0.15    0.20
  -4   3  -4    0.23    0.18
   4   3   4   -0.04    0.14
  -5  -3  -5    1.98    0.28
  -5  -3  -5    2.14    0.27
   5  -3   5    1.96    0.33
   5   3   5    2.12    0.35
  -5   3  -5    2.08    0.29
  -5   3  -5    1.97    0.32
   6  -3   6    0.05    0.27
   6   3   6    0.08    0.30
  -6   3  -6   -0.20    0.22
  -6   3  -6    0.31    0.29
   7  -3   7   -0.29    0.31
   7   3   7   -0.26    0.32
  -7   3  -7    0.75    0.35
   0  -4   0  452.20    9.00
   0   4   0  457.65    9.38
   0   4   0  447.33    8.99
   0   4   0  443.68    8.90
  -1  -4  -1   78.39    1.58
   1  -4   1   79.95    1.64
   1   4   1   76.79    1.58
  -1   4  -1   78.44    1.66
   1   4   1   79.15    1.61
  -1   4  -1   78.38    1.62
  -1   4  -1   77.69    1.70
   1   4   1   80.01    1.69
  -2  -4  -2   69.71    1.47
  -2  -4  -2   71.00    1.47
   2  -4   2   70.12    1.54
  -2   4  -2   70.52    1.52
   2   4   2   70.16    1.54
  -2   4  -2   70.30    1.54
  -2   4  -2   71.61    1.58
   2   4   2   69.99    1.52
   2   4   2   67.68    1.46
   3  -4   3   43.17    1.11
  -3  -4  -3   43.72    1.03
  -3  -4  -3   44.50    1.02
   3   4   3   42.65    1.03
  -3   4  -3   44.54    1.03
   3   4   3   43.01    1.08
   3   4   3   43.70    1.01
  -3   4  -3   43.49    1.07
  -3   4  -3   43.78    1.12
   4  -4   4    3.22    0.34
  -4  -4  -4    3.37    0.28
  -4  -4  -4    3.46    0.28
  -4   4  -4    3.50    0.24
   4   4   4    4.05    0.27
  -4   4  -4    3.76    0.37
  -4   4  -4    3.90    0.33
   4   4   4    4.23    0.38
  -5  -4  -5    0.24    0.21
  -5  -4  -5    0.42    0.19
   5  -4   5    0.25    0.24
   5   4   5    0.15    0.23
  -5   4  -5    0.31    0.22
  -5   4  -5    0.19    0.24
   6  -4   6   -0.44    0.24
  -6   4  -6   -0.20    0.20
  -6   4  -6    0.54    0.27
   6   4   6   -0.21    0.29
   7  -4   7    0.69    0.37
  -7   4  -7    0.10    0.28
   7   4   7   -0.43    0.35
   0  -5   0   -0.07    0.09
   0   5   0   -0.08    0.07
   0   5   0   -0.01    0.13
   0   5   0    0.07    0.11
   0   5   0   -0.12    0.08
  -1  -5  -1  173.56    3.45
   1  -5   1  176.23    3.51
  -1   5  -1  175.86    3.48
   1   5   1  171.32    3.44
   1   5   1  178.17    3.48
   1   5   1  171.42    3.65
  -1   5  -1  176.50    3.54
  -1   5  -1  176.44    3.67
  -2  -5  -2    1.15    0.12
   2  -5   2    1.24    0.17
  -2   5  -2    1.00    0.15
   2   5   2    1.12    0.13
  -2   5  -2    1.27    0.21
   2   5   2    1.08    0.15
   2   5   2    1.10    0.15
  -2   5  -2    1.24    0.16
  -3  -5  -3    1.54    0.16
  -3  -5  -3    1.45    0.17
   3  -5   3    1.78    0.24
  -3   5  -3    1.50    0.26
   3   5   3    1.46    0.18
  -3   5  -3    1.20    0.17
   3   5   3    1.45    0.16
  -3   5  -3    1.72    0.21
   3   5   3    1.50    0.20
  -4  -5  -4   -0.09    0.13
   4  -5   4    0.24    0.21
  -4  -5  -4    0.17    0.16
  -4   5  -4    0.22    0.24
  -4   5  -4    0.17    0.18
   4   5   4    0.09    0.13
   4   5   4   -0.01    0.19
   4   5   4   -0.13    0.15
  -4   5  -4   -0.01    0.13
   5  -5   5    0.36    0.24
  -5  -5  -5    0.94    0.24
  -5  -5  -5    0.61    0.19
   5   5   5    0.88    0.27
  -5   5  -5    0.73    0.26
  -5   5  -5    0.90    0.31
   6  -5   6    0.70    0.29
  -6   5  -6    0.58    0.30
   6   5   6   -0.33    0.29
  -6   5  -6    0.21    0.24
   7  -5   7   -0.31    0.34
   7   5   7   -0.27    0.35
  -7   5  -7   -0.30    0.29
  -7   5  -7    0.83    0.33
   0  -6   0  313.37    6.05
   0   6   0  302.64    6.02
   0   6   0  307.62    6.35
   1  -6   1   64.76    1.36
  -1  -6  -1   62.28    1.30
   1   6   1   61.43    1.32
  -1   6  -1   63.01    1.40
   1   6   1   61.61    1.42
   1   6   1   62.51    1.33
   1   6   1   64.05    1.31
  -1   6  -1   62.40    1.44
  -1   6  -1   64.53    1.37
   2  -6   2   13.92    0.46
  -2  -6  -2   14.89    0.39
  -2   6  -2   14.14    0.46
  -2   6  -2   13.84    0.52
  -2   6  -2   14.23    0.46
   2   6   2   14.35    0.40
   2   6   2   14.81    0.44
   2   6   2   11.55    0.41
   3  -6   3    3.35    0.29
  -3  -6  -3    3.31    0.24
  -3  -6  -3    3.44    0.23
   3   6   3    3.06    0.23
  -3   6  -3    2.77    0.26
  -3   6  -3    3.13    0.25
   3   6   3    2.84    0.27
   3   6   3    3.55    0.26
  -3   6  -3    2.72    0.32
  -4  -6  -4    1.57    0.21
  -4  -6  -4    1.39    0.22
   4  -6   4    1.53    0.27
  -4   6  -4    1.88    0.22
   4   6   4    1.74    0.21
   4   6   4    1.92    0.24
  -4   6  -4    1.74    0.26
  -4   6  -4    1.86    0.32
   4   6   4    1.72    0.27
   5  -6   5    0.53    0.28
  -5  -6  -5    1.02    0.24
  -5  -6  -5    0.95    0.21
  -5   6  -5    0.57    0.22
   5   6   5    1.27    0.31
  -5   6  -5    0.97    0.30
   6  -6   6    0.52    0.30
   6   6   6    0.52    0.31
  -6   6  -6    0.80    0.30
  -6   6  -6    0.05    0.26
   7  -6   7   -0.03    0.41
  -7   6  -7    0.51    0.32
  -7   6  -7    0.54    0.33
   7   6   7    0.07    0.39
   0  -7   0    0.09    0.11
   0   7   0    0.07    0.09
   0   7   0    0.10    0.16
   0   7   0   -0.14    0.11
  -1  -7  -1   52.54    1.13
   1  -7   1   55.13    1.19
   1   7   1   53.10    1.17
  -1   7  -1   52.89    1.20
   1   7   1   51.60    1.25
  -1   7  -1   55.66    1.24
  -1   7  -1   53.40    1.28
   1   7   1   53.47    1.14
   1   7   1   53.65    1.15
   2  -7   2   33.50    0.86
  -2  -7  -2   33.96    0.77
  -2   7  -2   33.13    0.88
   2   7   2   33.66    0.82
   2   7   2   33.46    0.80
  -2   7  -2   33.23    0.86
  -2   7  -2   34.27    0.93
   3  -7   3    0.06    0.16
  -3  -7  -3    0.12    0.12
  -3  -7  -3   -0.23    0.10
  -3   7  -3    0.24    0.16
   3   7   3    0.12    0.17
   3   7   3    0.22    0.12
  -3   7  -3   -0.16    0.21
  -3   7  -3    0.18    0.17
   3   7   3   -0.06    0.14
  -4  -7  -4    0.59    0.18
   4  -7   4    0.82    0.25
  -4  -7  -4    0.53    0.17
  -4   7  -4    0.34    0.26
   4   7   4    0.69    0.17
  -4   7  -4    0.70    0.24
   4   7   4    0.54    0.22
   4   7   4    0.72    0.23
  -4   7  -4    0.79    0.19
   5  -7   5    1.20    0.30
   5   7   5    1.86    0.33
  -5   7  -5    1.10    0.27
  -5   7  -5    1.45    0.32
   6  -7   6    0.46    0.30
  -6   7  -6    0.70    0.33
   6   7   6    0.08    0.30
  -6   7  -6    0.09    0.28
   7  -7   7    0.06    0.38
   7   7   7    0.18    0.38
  -7   7  -7    0.25    0.34
  -7   7  -7    1.01    0.36
   0  -8   0    8.79    0.30
   0   8   0    8.39    0.33
   0   8   0    8.36    0.38
   1  -8   1    1.79    0.18
  -1  -8  -1    1.44    0.13
   1   8   1    1.37    0.16
   1   8   1    1.41    0.14
   1   8   1    1.20    0.20
  -1   8  -1    1.17    0.20
  -1   8  -1    1.23    0.21
  -1   8  -1    1.31    0.17
   1   8   1    1.35    0.14
  -2  -8  -2   10.32    0.31
   2  -8   2    9.02    0.38
   2   8   2    9.87    0.40
   2   8   2   10.16    0.35
  -2   8  -2    9.76    0.46
  -2   8  -2    9.73    0.41
  -2   8  -2    9.46    0.40
   2   8   2   10.14    0.37
   3  -8   3    0.11    0.17
  -3  -8  -3   -0.08    0.11
  -3   8  -3   -0.01    0.17
   3   8   3    0.33    0.17
   3   8   3    0.26    0.12
  -3   8  -3    0.21    0.17
   3   8   3    0.09    0.18
  -3   8  -3    0.00    0.24
  -4  -8  -4    0.03    0.15
  -4  -8  -4    0.24    0.16
   4  -8   4   -0.20    0.19
  -4   8  -4    0.13    0.20
   4   8   4    0.01    0.14
  -4   8  -4    0.14    0.18
   4   8   4   -0.14    0.20
  -4   8  -4    0.10    0.27
   4   8   4    0.02    0.22
   5  -8   5    1.30    0.31
   5   8   5    1.40    0.32
  -5   8  -5    0.64    0.29
  -5   8  -5    1.46    0.32
   6  -8   6    0.03    0.25
  -6   8  -6    0.18    0.29
   6   8   6   -0.14    0.30
  -6   8  -6    0.42    0.26
   7  -8   7    0.42    0.36
  -7   8  -7    0.02    0.30
  -7   8  -7   -0.44    0.30
   7   8   7    0.10    0.39
   0  -9   0   -0.21    0.09
   0   9   0    0.17    0.17
   0   9   0   -0.01    0.09
   0   9   0   -0.07    0.11
  -1  -9  -1   -0.09    0.09
   1  -9   1   -0.03    0.12
   1   9   1   -0.17    0.10
   1   9   1    0.06    0.11
  -1   9  -1    0.03    0.17
   1   9   1    0.04    0.10
   1   9   1   -0.02    0.16
  -1   9  -1   -0.01    0.11
  -1   9  -1   -0.13    0.16
  -2  -9  -2    1.72    0.15
   2  -9   2    1.78    0.23
   2   9   2    1.50    0.18
  -2   9  -2    1.44    0.20
   2   9   2    1.78    0.25
  -2   9  -2    1.75    0.27
  -2   9  -2    1.74    0.25
   2   9   2    1.82    0.18
  -3  -9  -3    1.11    0.16
   3  -9   3    1.44    0.24
  -3   9  -3    1.06    0.24
  -3   9  -3    1.28    0.23
   3   9   3    0.91    0.21
  -3   9  -3    0.55    0.27
   3   9   3    0.88    0.23
   3   9   3    1.13    0.18
   4  -9   4    0.54    0.24
  -4  -9  -4    0.53    0.18
  -4  -9  -4    0.53    0.17
  -4   9  -4   -0.01    0.18
   4   9   4    0.21    0.23
  -4   9  -4    0.11    0.21
  -4   9  -4   -0.62    0.24
   4   9   4    0.57    0.17
   4   9   4    0.00    0.21
   5  -9   5    0.26    0.24
  -5   9  -5    0.57    0.27
  -5   9  -5    0.55    0.33
   5   9   5    0.81    0.29
   6  -9   6    1.08    0.37
   6   9   6    1.16    0.38
  -6   9  -6    0.98    0.33
  -6   9  -6    1.15    0.34
   7  -9   7    0.84    0.43
  -7   9  -7    0.33    0.30
   7   9   7   -0.61    0.31
  -7   9  -7    0.31    0.32
   0 -10   0   21.57    0.58
   0  10   0   20.74    0.68
   0  10   0   21.78    0.63
  -1 -10  -1    6.60    0.28
  -1 -10  -1    6.22    0.27
   1 -10   1    5.25    0.28
   1  10   1    6.53    0.33
   1  10   1    6.53    0.27
  -1  10  -1    6.12    0.38
   1  10   1    6.06    0.36
  -1  10  -1    6.44    0.33
   1  10   1    6.68    0.28
  -1  10  -1    6.96    0.37
   2 -10   2    0.95    0.18
  -2 -10  -2    1.33    0.15
  -2  10  -2    1.21    0.24
  -2  10  -2    1.21    0.20
   2  10   2    1.02    0.16
   2  10   2    1.38    0.19
   2  10   2    1.06    0.15
  -2  10  -2    1.10    0.27
   2  10   2    1.35    0.25
   3 -10   3    1.22    0.25
  -3 -10  -3    1.07    0.16
  -3  10  -3    0.96    0.24
   3  10   3    0.30    0.16
   3  10   3    0.71    0.21
  -3  10  -3    1.05    0.30
   3  10   3    0.77    0.17
  -3  10  -3    0.91    0.22
   4 -10   4   -0.18    0.20
  -4 -10  -4    0.10    0.16
   4  10   4    0.09    0.15
  -4  10  -4   -0.14    0.27
  -4  10  -4   -0.10    0.20
   4  10   4    0.10    0.20
  -4  10  -4    0.00    0.20
   4  10   4   -0.11    0.23
   5 -10   5    0.57    0.27
  -5  10  -5    0.36    0.28
  -5  10  -5    0.45    0.33
   5  10   5    0.28    0.27
   6 -10   6    0.16    0.28
  -6  10  -6   -0.10    0.26
   6  10   6   -0.50    0.29
  -6  10  -6    0.18    0.28
   0 -11   0    0.25    0.13
   0  11   0   -0.08    0.13
   0  11   0    0.18    0.11
   0  11   0    0.12    0.21
  -1 -11  -1   18.39    0.51
  -1  11  -1   16.99    0.60
   1  11   1   18.60    0.59
  -1  11  -1   18.09    0.65
   1  11   1   17.63    0.51
   1  11   1   16.55    0.62
  -1  11  -1   18.36    0.59
   1  11   1   18.36    0.52
  -2 -11  -2   16.80    0.48
   2 -11   2   16.73    0.58
   2  11   2   16.47    0.49
   2  11   2   16.56    0.62
  -2  11  -2   17.12    0.66
   2  11   2   16.73    0.53
   2  11   2   16.99    0.53
  -2  11  -2   16.94    0.60
  -2  11  -2   17.43    0.64
   3 -11   3    0.50    0.20
  -3 -11  -3    0.41    0.14
   3  11   3    0.33    0.19
  -3  11  -3    0.62    0.26
  -3  11  -3    0.55    0.29
   3  11   3    0.63    0.16
   3  11   3    0.57    0.23
  -3  11  -3    0.51    0.23
  -4 -11  -4    0.93    0.20
   4 -11   4    0.88    0.28
   4  11   4    0.93    0.26
   4  11   4    0.79    0.21
  -4  11  -4    0.74    0.24
  -4  11  -4    0.74    0.32
  -4  11  -4    0.72    0.25
   4  11   4    0.63    0.28
   5 -11   5    1.74    0.36
  -5  11  -5    0.84    0.33
   5  11   5    1.54    0.34
  -5  11  -5    0.83    0.34
   6 -11   6   -0.67    0.27
   6  11   6    0.19    0.32
  -6  11  -6    0.52    0.32
  -6  11  -6    0.06    0.26
   0 -12   0   20.77    0.60
   0  12   0   21.24    0.73
   0  12   0   20.68    0.66
   1 -12   1   -0.02    0.05
  -1 -12  -1    0.12    0.13
  -1  12  -1    0.20    0.17
   1  12   1    0.22    0.18
   1  12   1    0.29    0.22
   1  12   1    0.26    0.14
   1  12   1    0.25    0.15
  -1  12  -1    0.36    0.26
  -1  12  -1    0.28    0.21
  -2 -12  -2    5.35    0.27
   2 -12   2    5.90    0.34
  -2  12  -2    5.47    0.44
   2  12   2    4.89    0.40
   2  12   2    5.12    0.32
   2  12   2    5.66    0.29
   2  12   2    5.03    0.32
  -2  12  -2    5.83    0.46
  -2  12  -2    6.27    0.38
  -3 -12  -3    3.77    0.25
   3 -12   3    2.88    0.32
   3  12   3    2.90    0.30
  -3  12  -3    3.42    0.43
   3  12   3    3.06    0.36
  -3  12  -3    2.62    0.32
  -3  12  -3    3.11    0.35
   3  12   3    2.95    0.27
   4 -12   4    1.70    0.30
  -4 -12  -4    1.72    0.23
  -4  12  -4    1.79    0.33
   4  12   4    1.94    0.34
   4  12   4    1.97    0.31
  -4  12  -4    2.50    0.32
  -4  12  -4    2.04    0.39
   5 -12   5   -0.14    0.23
   5  12   5   -0.35    0.24
  -5  12  -5   -0.31    0.27
  -5  12  -5    0.25    0.29
   6 -12   6   -0.51    0.24
  -6  12  -6    0.44    0.30
  -6  12  -6    0.09    0.30
   6  12   6   -0.45    0.30
   0 -13   0    0.16    0.14
   0  13   0    0.00    0.11
   0  13   0   -0.17    0.23
   0  13   0   -0.03    0.16
   1 -13   1    3.32    0.26
  -1 -13  -1    4.41    0.27
  -1  13  -1    3.86    0.32
   1  13   1    3.75    0.27
   1  13   1    3.58    0.39
  -1  13  -1    3.62    0.35
   1  13   1    3.92    0.28
   1  13   1    3.66    0.32
  -1  13  -1    3.72    0.39
   2 -13   2   27.73    0.82
  -2 -13  -2   27.40    0.70
   2  13   2   28.20    0.92
   2  13   2   26.91    0.78
  -2  13  -2   26.69    0.84
   2  13   2   27.71    0.76
  -2  13  -2   27.20    0.93
   2  13   2   26.47    0.71
  -2  13  -2   26.47    0.90
   3 -13   3    0.74    0.23
   3  13   3    0.64    0.29
  -3  13  -3    0.82    0.27
   3  13   3    0.94    0.24
  -3  13  -3    0.87    0.31
  -3  13  -3    0.03    0.29
   3  13   3    0.36    0.17
   4 -13   4    1.48    0.29
   4  13   4    1.88    0.35
  -4  13  -4    1.48    0.32
   4  13   4    1.28    0.27
  -4  13  -4    1.32    0.36
  -4  13  -4    1.33    0.30
   5 -13   5    0.77    0.29
   5  13   5    0.87    0.31
  -5  13  -5    1.35    0.37
  -5  13  -5    1.07    0.31
   6 -13   6   -0.16    0.27
  -6  13  -6    0.15    0.31
  -6  13  -6    1.19    0.38
   0 -14   0    0.79    0.18
   0  14   0    0.86    0.29
   0  14   0    1.10    0.24
   1 -14   1    0.49    0.19
  -1 -14  -1   -0.01    0.15
   1  14   1    0.12    0.18
  -1  14  -1   -0.08    0.25
   1  14   1    0.11    0.20
  -1  14  -1    0.02    0.18
  -1  14  -1   -0.18    0.26
   1  14   1    0.14    0.17
   1  14   1    0.03    0.24
  -2 -14  -2   19.25    0.56
   2 -14   2   18.50    0.65
   2  14   2   18.55    0.56
  -2  14  -2   18.30    0.75
   2  14   2   17.66    0.73
   2  14   2   18.25    0.64
  -2  14  -2   17.85    0.75
  -2  14  -2   17.97    0.68
   2  14   2   18.76    0.61
   3 -14   3    0.23    0.21
   3  14   3    0.31    0.21
  -3  14  -3    0.34    0.33
   3  14   3   -0.04    0.17
  -3  14  -3    0.24    0.23
  -3  14  -3    0.04    0.29
   3  14   3    0.22    0.31
   4 -14   4   -0.11    0.20
  -4  14  -4    0.44    0.32
  -4  14  -4    0.02    0.25
   4  14   4   -0.10    0.22
   4  14   4   -0.45    0.27
  -4  14  -4    0.28    0.27
   5 -14   5    0.42    0.27
  -5  14  -5    0.32    0.32
  -5  14  -5    0.41    0.28
   6 -14   6    0.55    0.35
  -6  14  -6    0.28    0.33
  -6  14  -6   -0.06    0.28
   0 -15   0    0.03    0.15
   0  15   0   -0.03    0.10
   0  15   0   -0.15    0.19
   0  15   0   -0.25    0.26
   1 -15   1   -0.12    0.16
  -1 -15  -1    0.07    0.14
  -1  15  -1    0.45    0.25
   1  15   1   -0.10    0.18
   1  15   1    0.16    0.28
  -1  15  -1   -0.10    0.18
  -1  15  -1   -0.05    0.28
   1  15   1    0.15    0.17
   1  15   1    0.20    0.23
  -2 -15  -2    0.10    0.17
   2 -15   2    0.16    0.20
   2  15   2    0.07    0.17
  -2  15  -2   -0.28    0.28
  -2  15  -2    0.12    0.21
   2  15   2    0.50    0.20
   2  15   2   -0.22    0.27
  -2  15  -2    0.70    0.34
   2  15   2   -0.02    0.19
   3 -15   3    3.28    0.37
  -3  15  -3    3.22    0.45
  -3  15  -3    3.49    0.42
   3  15   3    3.75    0.35
  -3  15  -3    3.31    0.39
   3  15   3    2.82    0.30
   3  15   3    4.15    0.49
   4 -15   4   -0.15    0.20
  -4  15  -4   -0.13    0.25
  -4  15  -4   -0.20    0.30
  -4  15  -4    0.01    0.27
   4  15   4   -0.26    0.11
   5 -15   5    0.02    0.26
  -5  15  -5    0.51    0.33
  -5  15  -5    0.01    0.30
   6 -15   6   -0.15    0.32
  -6  15  -6   -0.32    0.32
  -6  15  -6    0.65    0.37
   0 -16   0    0.91    0.20
   0  16   0    0.31    0.32
   0  16   0    0.76    0.25
  -1 -16  -1   20.92    0.64
   1 -16   1   20.12    0.67
  -1  16  -1   20.81    0.85
   1  16   1   20.71    0.84
  -1  16  -1   21.66    0.77
   1  16   1   20.74    0.74
   1  16   1   20.86    0.66
   1  16   1   22.47    0.69
  -1  16  -1   20.73    0.75
   2 -16   2    0.11    0.22
  -2 -16  -2    0.09    0.18
   2  16   2    0.38    0.22
   2  16   2   -0.11    0.35
   2  16   2    0.30    0.20
  -2  16  -2    0.23    0.36
  -2  16  -2    0.37    0.34
  -2  16  -2    0.06    0.22
   3 -16   3    8.07    0.51
   3  16   3    8.43    0.63
  -3  16  -3    7.30    0.54
  -3  16  -3    7.85    0.64
  -3  16  -3    8.06    0.52
   3  16   3    7.66    0.44
   4 -16   4    0.29    0.25
  -4  16  -4   -0.14    0.30
  -4  16  -4    0.15    0.25
  -4  16  -4   -0.06    0.24
   4  16   4    0.14    0.35
   5 -16   5   -0.04    0.24
  -5  16  -5   -0.36    0.27
  -5  16  -5   -0.08    0.27
   6 -16   6    0.04    0.29
  -6  16  -6    0.37    0.33
  -6  16  -6    0.09    0.37
   0 -17   0   -0.18    0.15
   0  17   0   -0.08    0.07
   0  17   0   -0.13    0.35
   0  17   0    0.22    0.25
  -1 -17  -1   32.76    0.87
   1 -17   1   30.41    0.89
  -1  17  -1   31.38    0.99
  -1  17  -1   31.38    1.02
  -1  17  -1   30.31    1.10
   1  17   1   31.73    0.90
   1  17   1   31.05    1.09
   1  17   1   32.76    1.01
   2 -17   2    4.11    0.37
  -2  17  -2    4.32    0.43
   2  17   2    5.30    0.43
  -2  17  -2    5.18    0.51
   2  17   2    5.15    0.56
  -2  17  -2    5.29    0.53
   3 -17   3    1.12    0.28
   3  17   3    0.78    0.23
   3  17   3    0.68    0.35
  -3  17  -3    0.87    0.28
  -3  17  -3    1.33    0.38
  -3  17  -3    0.49    0.34
   4 -17   4    0.21    0.26
  -4  17  -4    0.51    0.36
  -4  17  -4    0.55    0.28
   4  17   4    0.46    0.33
  -4  17  -4   -0.04    0.24
   5 -17   5    0.33    0.31
  -5  17  -5    0.49    0.34
  -5  17  -5   -0.01    0.28
   0 -18   0   14.35    0.52
   0  18   0   12.75    0.76
   0  18   0   13.25    0.66
   1 -18   1    0.07    0.18
  -1  18  -1    0.66    0.30
  -1  18  -1    0.64    0.37
   1  18   1   -0.02    0.27
   1  18   1   -0.16    0.23
  -1  18  -1   -0.01    0.25
   1  18   1   -0.08    0.33
   2 -18   2    4.13    0.37
  -2  18  -2    3.72    0.41
   2  18   2    3.91    0.39
  -2  18  -2    4.27    0.48
   2  18   2    4.20    0.54
  -2  18  -2    5.01    0.53
   3 -18   3    2.45    0.36
  -3  18  -3    2.76    0.43
  -3  18  -3    3.31    0.47
   3  18   3    3.23    0.48
  -3  18  -3    2.60    0.38
   4 -18   4    0.35    0.28
  -4  18  -4   -0.31    0.32
   4  18   4    0.21    0.37
  -4  18  -4    0.49    0.29
  -4  18  -4   -0.01    0.29
   5 -18   5    0.14    0.29
  -5  18  -5    0.48    0.37
  -5  18  -5   -0.04    0.29
   0  19   0   -0.10    0.18
   0  19   0   -0.27    0.22
   0  19   0    0.41    0.39
   1 -19   1    6.07    0.41
   1  19   1    7.36    0.67
  -1  19  -1    5.84    0.59
  -1  19  -1    7.90    0.58
   1  19   1    7.00    0.54
  -1  19  -1    7.41    0.56
   1  19   1    5.70    0.42
  -2  19  -2    0.59    0.30
   2  19   2    0.79    0.37
  -2  19  -2    0.97    0.38
   2  19   2    0.99    0.27
  -2  19  -2    0.91    0.35
   3 -19   3    0.44    0.25
   3  19   3   -0.05    0.33
  -3  19  -3    0.76    0.39
  -3  19  -3    0.27    0.27
  -3  19  -3    0.03    0.33
   4 -19   4    0.76    0.30
   4  19   4    0.40    0.41
  -4  19  -4    0.85    0.38
  -4  19  -4    0.61    0.33
  -4  19  -4   -0.10    0.26
   5 -19   5   -0.20    0.28
  -5  19  -5    0.10    0.35
  -5  19  -5    0.19    0.35
   0  20   0    1.38    0.46
   0  20   0    2.51    0.37
   0  20   0    1.45    0.33
  -1  20  -1    2.44    0.47
  -1  20  -1    2.10    0.38
  -1  20  -1    2.26    0.42
   1  20   1    2.40    0.47
   1  20   1    2.03    0.37
   2 -20   2    0.32    0.20
  -2  20  -2    0.68    0.40
  -2  20  -2    0.67    0.34
   2  20   2    0.03    0.37
  -2  20  -2    0.23    0.27
   2  20   2    0.66    0.28
   3 -20   3   -0.12    0.23
  -3  20  -3    0.17    0.34
  -3  20  -3    0.05    0.35
   3  20   3   -0.01    0.35
  -3  20  -3   -0.13    0.30
   4 -20   4    0.01    0.25
  -4  20  -4    0.04    0.29
  -4  20  -4    0.01    0.28
   4  20   4   -0.24    0.40
  -4  20  -4    0.02    0.34
   5 -20   5   -0.04    0.31
  -5  20  -5    0.79    0.38
  -5  20  -5    1.45    0.44
   0  21   0   -0.09    0.39
   0  21   0    0.14    0.28
   0  21   0    0.07    0.29
   1  21   1    0.58    0.39
  -1  21  -1    1.46    0.43
  -1  21  -1    0.96    0.34
  -1  21  -1    1.85    0.41
   1  21   1    1.05    0.32
  -2  21  -2    0.24    0.40
   2  21   2    0.39    0.28
  -2  21  -2    0.48    0.38
   2  21   2    0.07    0.38
  -2  21  -2    0.50    0.28
   3 -21   3    1.82    0.32
   3  21   3    1.66    0.46
  -3  21  -3    0.77    0.33
  -3  21  -3    2.90    0.49
  -3  21  -3    1.49    0.41
   4 -21   4    0.41    0.29
  -4  21  -4   -0.19    0.30
   4  21   4   -0.30    0.36
  -4  21  -4   -0.28    0.32
  -4  21  -4   -0.28    0.34
   5 -21   5    0.43    0.29
  -5  21  -5    0.36    0.36
  -5  21  -5    0.69    0.40
   0  22   0    1.74    0.36
   0  22   0    1.90    0.36
   0  22   0    2.23    0.51
   1  22   1    0.70    0.34
  -1  22  -1    0.14    0.37
   1  22   1    0.64    0.41
  -1  22  -1    0.19    0.35
  -1  22  -1    0.36    0.32
  -2  22  -2    0.37    0.31
   2  22   2   -0.15    0.25
  -2  22  -2    0.53    0.34
  -2  22  -2    0.55    0.42
   2  22   2   -0.02    0.41
  -3  22  -3    0.19    0.36
  -3  22  -3   -0.04    0.28
  -3  22  -3    0.05    0.36
   3  22   3   -0.39    0.36
   4 -22   4    0.67    0.29
  -4  22  -4    0.87    0.42
  -4  22  -4    0.92    0.41
   4  22   4    1.51    0.50
  -4  22  -4    1.24    0.43
   0  23   0    0.06    0.41
   0  23   0    0.06    0.28
   1  23   1    0.26    0.40
  -1  23  -1    0.04    0.32
   1  23   1    0.26    0.29
  -1  23  -1   -0.17    0.34
  -1  23  -1   -0.35    0.40
  -2  23  -2    0.23    0.29
  -2  23  -2   -0.24    0.39
   2  23   2    0.11    0.40
  -2  23  -2   -0.36    0.30
   3  23   3   -0.03    0.46
  -3  23  -3   -0.09    0.36
  -3  23  -3   -0.12    0.27
  -3  23  -3    1.21    0.42
  -4  23  -4    0.68    0.46
  -4  23  -4    1.53    0.42
   4  23   4    1.22    0.54
  -4  23  -4    0.97    0.43
   0  24   0    0.61    0.42
   0  24   0    0.34    0.37
  -1  24  -1    0.07    0.35
   1  24   1    0.04    0.45
  -1  24  -1    0.19    0.39
   1  24   1   -0.81    0.27
  -1  24  -1    0.20    0.29
  -2  24  -2   -0.09    0.29
   2  24   2    0.12    0.41
  -2  24  -2    0.81    0.39
  -2  24  -2   -0.02    0.35
  -3  24  -3   -0.15    0.35
  -3  24  -3    0.51    0.35
  -3  24  -3    0.11    0.42
   3  24   3    0.08    0.48
   4  24   4   -0.14    0.49
  -4  24  -4    0.50    0.44
  -4  24  -4   -0.26    0.31
   0  25   0    0.09    0.40
   0  25   0   -0.20    0.29
  -1  25  -1    0.48    0.33
  -1  25  -1    0.13    0.35
   1  25   1    0.29    0.37
   1  25   1   -0.12    0.40
  -1  25  -1    0.54    0.41
  -2  25  -2    0.49    0.35
   2  25   2    0.44    0.45
  -2  25  -2    0.33    0.41
  -2  25  -2    0.26    0.41
  -3  25  -3    0.06    0.41
  -3  25  -3    0.38    0.37
   3  25   3   -0.09    0.43
  -3  25  -3    0.29    0.44
   0  26   0    0.17    0.42
   0  26   0   -0.13    0.31
  -1  26  -1    0.03    0.31
   1  26   1    0.33    0.45
   1  26   1   -0.46    0.29
  -1  26  -1    0.19    0.45
  -2  26  -2    0.41    0.37
  -2  26  -2    0.28    0.47
  -2  26  -2    0.03    0.42
   2  26   2    0.97    0.50
  -3  26  -3    0.78    0.43
   3  26   3    0.84    0.51
  -3  26  -3    0.61    0.41
  -3  26  -3   -0.33    0.37
   0  27   0   -0.34    0.40
   0  27   0   -0.69    0.33
  -1  27  -1    0.17    0.44
   1  27   1    0.33    0.53
  -1  27  -1   -0.64    0.34
  -2  27  -2   -0.10    0.42
  -2  27  -2    0.85    0.38
   2  27   2    0.66    0.53
  -2  27  -2   -0.01    0.40
   0  28   0    0.56    0.47
   0  28   0    0.03    0.35
  -1  28  -1    0.12    0.43
  -1  28  -1    0.24    0.39
   1  28   1    0.21    0.51
   7   0   6   -0.17    0.34
  -6   0  -5   -0.24    0.21
  -6   0  -5   -0.05    0.21
   6   0   5   -0.18    0.24
  -5   0  -4    0.10    0.23
   5   0   4   -0.16    0.25
  -5   0  -4   -0.08    0.19
  -4   0  -3    0.00    0.10
   4   0   3   -0.24    0.16
  -4   0  -3   -0.01    0.17
   4   0   3   -0.03    0.10
  -4   0  -3    0.15    0.16
  -3   0  -2   -0.09    0.06
  -3   0  -2    0.02    0.11
  -3   0  -2   -0.16    0.14
   3   0   2    0.05    0.08
   3   0   2   -0.18    0.12
  -2   0  -1    0.00    0.10
   2   0   1    0.13    0.06
  -2   0  -1    0.02    0.11
  -2   0  -1   -0.05    0.04
   2   0   1    0.11    0.11
   2   0   1    0.00    0.09
  -1   0   0   -0.06    0.06
  -1   0   0   -0.06    0.04
   1   0   0    0.03    0.05
   1   0   0   -0.01    0.04
   0   0  -1   -0.06    0.02
   0   0  -1   -0.09    0.01
   0   0  -1   -0.04    0.01
   0   0  -1   -0.06    0.02
   0   0   1   -0.06    0.02
  -1   0  -2   -0.05    0.08
   1   0   2   -0.11    0.07
  -1   0  -2   -0.10    0.07
  -1   0  -2   -0.08    0.06
  -2   0  -3   -0.15    0.11
  -2   0  -3   -0.01    0.08
   2   0   3   -0.12    0.10
  -2   0  -3   -0.06    0.07
   3   0   4    0.11    0.11
  -3   0  -4   -0.05    0.09
   3   0   4    0.11    0.15
  -3   0  -4    0.10    0.14
  -3   0  -4    0.08    0.12
   4   0   5   -0.03    0.14
  -4   0  -5   -0.09    0.12
  -4   0  -5   -0.09    0.17
  -4   0  -5   -0.10    0.15
   4   0   5   -0.04    0.19
  -5   0  -6    0.04    0.21
   5   0   6    0.34    0.28
  -5   0  -6    0.17    0.19
  -6   0  -7    0.50    0.28
   6   0   7    0.25    0.32
   7   0   8   -0.01    0.38
   7  -1   6   -0.33    0.29
   7   1   6    0.06    0.37
   6  -1   5    0.51    0.29
  -6  -1  -5    0.31    0.25
  -6  -1  -5    0.21    0.20
  -6   1  -5    0.28    0.24
   6   1   5   -0.17    0.23
  -6   1  -5   -0.01    0.23
  -5  -1  -4    3.79    0.34
  -5  -1  -4    4.08    0.38
   5  -1   4    4.30    0.44
  -5   1  -4    3.70    0.36
   5   1   4    4.09    0.43
  -5   1  -4    4.94    0.42
  -4  -1  -3    7.18    0.38
   4  -1   3    7.61    0.28
   4  -1   3    7.21    0.44
  -4  -1  -3    7.78    0.40
   4   1   3    7.49    0.27
   4   1   3    7.13    0.45
  -4   1  -3    7.29    0.38
  -4   1  -3    7.43    0.27
  -4   1  -3    8.29    0.44
  -3  -1  -2   28.92    0.74
   3  -1   2   28.47    0.79
  -3  -1  -2   30.18    0.75
  -3   1  -2   27.92    0.77
   3   1   2   28.08    0.73
   3   1   2   29.50    0.67
  -3   1  -2   29.14    0.66
   3   1   2   27.79    0.79
  -3   1  -2   28.41    0.75
  -2  -1  -1   15.33    0.43
   2  -1   1   15.67    0.46
  -2  -1  -1   15.90    0.43
   2   1   1   16.23    0.43
  -2   1  -1   15.88    0.47
   2   1   1   16.07    0.46
  -2   1  -1   15.44    0.44
   2   1   1   16.24    0.37
  -2   1  -1   16.08    0.37
   1  -1   0   43.14    0.90
  -1  -1   0   42.72    0.87
   1   1   0   42.86    0.89
  -1   1   0   42.77    0.89
  -1   1   0   42.25    0.89
  -1   1   0   41.59    0.91
   1   1   0   43.15    0.89
   1   1   0   42.91    0.90
   0  -1  -1   33.08    0.69
   0  -1   1   31.57    0.67
   0  -1  -1   31.68    0.66
   0   1   1   32.51    0.69
   0   1  -1   31.68    0.69
   0   1  -1   32.27    0.67
   0   1  -1   31.97    0.66
   1  -1   2  815.55   16.24
  -1  -1  -2  783.18   16.03
  -1  -1  -2  813.87   16.73
  -1  -1  -2  821.25   15.76
  -1   1  -2  807.13   15.91
  -1   1  -2  822.15   16.21
   1   1   2  811.55   16.08
  -1   1  -2  801.83   16.63
  -2  -1  -3    0.30    0.11
  -2  -1  -3    0.44    0.09
  -2  -1  -3    0.28    0.09
   2  -1   3    0.46    0.13
  -2   1  -3    0.31    0.09
  -2   1  -3    0.34    0.10
   2   1   3    0.35    0.11
  -2   1  -3    0.16    0.13
   2   1   3    0.39    0.12
   3  -1   4    0.15    0.15
  -3  -1  -4    0.18    0.12
  -3  -1  -4    0.25    0.11
  -3  -1  -4    0.23    0.14
  -3   1  -4    0.14    0.10
   3   1   4    0.03    0.12
  -3   1  -4    0.07    0.15
  -3   1  -4    0.22    0.13
   3   1   4   -0.04    0.15
   4  -1   5    8.61    0.46
   4  -1   5    7.60    0.34
  -4  -1  -5    7.94    0.33
  -4  -1  -5    7.92    0.39
  -4  -1  -5    7.83    0.42
  -4   1  -5    7.68    0.33
  -4   1  -5    8.61    0.48
  -4   1  -5    7.65    0.40
   4   1   5    7.19    0.43
   4   1   5    7.77    0.35
  -5  -1  -6    1.40    0.28
  -5  -1  -6    1.24    0.23
   5  -1   6    1.40    0.30
   5   1   6    2.06    0.36
  -5   1  -6    1.41    0.26
  -5   1  -6    1.03    0.28
   6  -1   7   -0.32    0.28
  -6  -1  -7    0.33    0.27
  -6   1  -7    0.20    0.24
   6   1   7    0.02    0.28
   7  -1   8    0.43    0.36
  -7   1  -8    0.49    0.33
   7   1   8   -0.32    0.34
   7  -2   6    0.11    0.32
  -7   2  -6    0.39    0.30
   7   2   6    0.06    0.32
  -7   2  -6    0.45    0.32
  -6  -2  -5    0.10    0.22
   6  -2   5    0.43    0.28
  -6  -2  -5   -0.05    0.23
  -6   2  -5    0.27    0.27
   6   2   5    0.11    0.31
  -6   2  -5    0.56    0.26
   5  -2   4    2.79    0.36
  -5  -2  -4    2.64    0.31
  -5  -2  -4    2.31    0.29
  -5   2  -4    2.54    0.30
  -5   2  -4    2.65    0.35
   5   2   4    2.15    0.33
   4  -2   3   11.47    0.51
  -4  -2  -3   11.47    0.46
  -4  -2  -3   11.38    0.47
   4  -2   3   11.03    0.35
  -4   2  -3   11.72    0.48
   4   2   3   11.18    0.36
   4   2   3   11.31    0.51
  -4   2  -3   11.94    0.54
  -4   2  -3   11.24    0.35
   3  -2   2   14.30    0.50
  -3  -2  -2   14.42    0.45
  -3  -2  -2   13.95    0.44
   3   2   2   14.09    0.49
  -3   2  -2   14.02    0.47
   3   2   2   13.66    0.44
  -3   2  -2   14.10    0.37
   3   2   2   14.25    0.38
  -3   2  -2   14.03    0.50
  -2  -2  -1  120.67    2.45
   2  -2   1  123.06    2.52
  -2  -2  -1  122.54    2.46
  -2   2  -1  121.06    2.48
   2   2   1  122.90    2.52
  -2   2  -1  124.06    2.52
  -2   2  -1  120.75    2.53
   2   2   1  121.23    2.46
   2   2   1  119.42    2.51
   1  -2   0   15.07    0.37
  -1  -2   0   14.85    0.32
  -1   2   0   14.52    0.36
   1   2   0   14.91    0.35
   1   2   0   13.71    0.36
   1   2   0   14.96    0.36
  -1   2   0   15.04    0.37
  -1   2   0   14.49    0.39
   0  -2   1   26.41    0.56
   0  -2  -1   25.83    0.55
   0   2  -1   25.76    0.58
   0   2   1   25.69    0.55
   0   2  -1   24.71    0.55
   0   2  -1   25.87    0.56
   0   2   1   25.78    0.52
   0   2   1   25.57    0.57
  -1  -2  -2  986.45   19.46
   1  -2   2  988.48   19.59
  -1  -2  -2  977.12   20.16
  -1  -2  -2  983.44   19.04
   1   2   2  973.02   19.38
  -1   2  -2  979.49   20.29
  -1   2  -2 1000.00   19.60
  -1   2  -2  963.19   19.20
   1   2   2  984.17   19.05
  -2  -2  -3   35.25    0.83
  -2  -2  -3   35.34    0.83
  -2  -2  -3   35.86    0.79
   2  -2   3   35.59    0.88
   2   2   3   35.70    0.84
  -2   2  -3   34.99    0.87
   2   2   3   35.63    0.85
  -2   2  -3   35.46    0.83
  -2   2  -3   35.44    0.83
   2   2   3   35.91    0.80
   3  -2   4    0.83    0.19
  -3  -2  -4    0.99    0.15
  -3  -2  -4    1.22    0.17
  -3  -2  -4    0.90    0.14
   3   2   4    0.94    0.15
  -3   2  -4    0.67    0.16
  -3   2  -4    1.05    0.15
  -3   2  -4    1.12    0.21
   3   2   4    0.94    0.20
  -4  -2  -5   23.22    0.66
  -4  -2  -5   24.33    0.76
   4  -2   5   22.01    0.78
   4  -2   5   23.44    0.67
  -4  -2  -5   23.63    0.69
   4   2   5   22.78    0.67
   4   2   5   23.29    0.79
  -4   2  -5   23.14    0.73
  -4   2  -5   23.75    0.66
  -4   2  -5   24.42    0.78
   5  -2   6    1.39    0.31
  -5  -2  -6    1.07    0.25
  -5  -2  -6    1.14    0.23
  -5   2  -6    0.91    0.24
  -5   2  -6    1.43    0.29
   5   2   6    0.91    0.28
   6  -2   7    0.21    0.28
  -6  -2  -7   -0.05    0.25
  -6   2  -7   -0.10    0.22
  -6   2  -7    0.63    0.27
   6   2   7    0.13    0.28
   7  -2   8    0.10    0.34
  -7   2  -8   -0.38    0.26
   7   2   8    0.12    0.34
   7  -3   6    0.27    0.37
   7   3   6    0.93    0.42
  -7   3  -6    0.77    0.32
  -7   3  -6    0.15    0.31
  -6  -3  -5    0.47    0.23
   6  -3   5    0.00    0.25
  -6   3  -5    0.17    0.28
   6   3   5    0.44    0.31
  -6   3  -5   -0.22    0.20
  -5  -3  -4    0.49    0.22
   5  -3   4    0.04    0.22
  -5  -3  -4    0.09    0.16
  -5   3  -4    0.27    0.20
  -5   3  -4    0.37    0.25
   5   3   4   -0.14    0.25
   4  -3   3    0.39    0.20
  -4  -3  -3   -0.02    0.13
  -4  -3  -3    0.12    0.16
   4   3   3    0.13    0.19
  -4   3  -3    0.18    0.10
  -4   3  -3    0.21    0.18
   4   3   3    0.11    0.13
   4   3   3    0.06    0.12
  -4   3  -3    0.09    0.23
  -3  -3  -2    3.97    0.23
  -3  -3  -2    4.34    0.24
   3  -3   2    3.67    0.27
  -3   3  -2    4.04    0.26
   3   3   2    4.09    0.28
  -3   3  -2    3.74    0.18
   3   3   2    3.57    0.22
   3   3   2    4.36    0.20
  -3   3  -2    4.37    0.33
  -2  -3  -1   22.73    0.53
  -2  -3  -1   22.43    0.56
   2  -3   1   22.14    0.59
   2   3   1   23.28    0.54
  -2   3  -1   22.46    0.63
  -2   3  -1   22.44    0.54
  -2   3  -1   21.91    0.58
   2   3   1   21.76    0.59
   2   3   1   22.31    0.56
  -1  -3   0   22.16    0.46
   1  -3   0   22.30    0.52
   1   3   0   22.25    0.53
  -1   3   0   22.05    0.53
  -1   3   0   22.83    0.54
  -1   3   0   21.55    0.55
   1   3   0   22.50    0.53
   1   3   0   22.65    0.52
   0  -3  -1  103.81    1.97
   0  -3   1   99.89    2.03
   0  -3  -1   98.60    2.01
   0   3  -1  103.55    2.03
   0   3  -1   99.77    2.12
   0   3  -1   99.15    2.01
   0   3   1  101.04    1.98
   0   3   1   99.91    2.11
   0   3   1  103.41    2.02
   0   3   1   99.62    1.98
  -1  -3  -2    9.79    0.29
   1  -3   2   10.01    0.34
   1   3   2    9.53    0.31
  -1   3  -2    9.80    0.30
  -1   3  -2    9.67    0.33
  -1   3  -2   10.17    0.35
   1   3   2    9.71    0.28
   1   3   2   10.10    0.25
  -2  -3  -3    2.58    0.18
   2  -3   3    2.72    0.22
  -2  -3  -3    2.31    0.15
  -2   3  -3    2.38    0.22
  -2   3  -3    2.59    0.18
   2   3   3    2.68    0.15
  -2   3  -3    2.49    0.18
   2   3   3    2.44    0.19
   2   3   3    2.61    0.19
   3  -3   4   41.39    1.08
  -3  -3  -4   41.36    1.01
  -3  -3  -4   42.87    0.97
  -3   3  -4   41.62    1.00
   3   3   4   40.80    1.05
  -3   3  -4   41.98    1.08
   3   3   4   42.22    1.01
  -3   3  -4   41.44    1.02
   4  -3   5    0.43    0.23
  -4  -3  -5    0.27    0.17
  -4  -3  -5    0.23    0.18
  -4   3  -5    0.54    0.16
   4   3   5    0.35    0.21
   4   3   5    0.34    0.18
  -4   3  -5    0.54    0.23
  -4   3  -5    0.42    0.18
   5  -3   6    0.18    0.24
  -5  -3  -6   -0.01    0.21
  -5  -3  -6   -0.02    0.17
  -5   3  -6    0.06    0.21
  -5   3  -6    0.18    0.25
   5   3   6   -0.19    0.25
  -6  -3  -7   -0.10    0.24
   6  -3   7    0.16    0.31
  -6   3  -7    0.57    0.28
  -6   3  -7    0.12    0.24
   6   3   7   -0.18    0.29
   7  -3   8   -0.82    0.35
  -7   3  -8    0.43    0.30
   7   3   8    0.08    0.39
   7  -4   6   -0.04    0.32
  -7   4  -6   -0.40    0.22
   7   4   6   -0.40    0.30
  -7   4  -6    0.16    0.28
   6  -4   5   -0.03    0.25
  -6  -4  -5    0.00    0.20
   6   4   5   -0.30    0.28
  -6   4  -5    0.37    0.26
  -6   4  -5    0.35    0.23
  -5  -4  -4    0.48    0.21
   5  -4   4   -0.07    0.22
  -5  -4  -4    0.07    0.18
  -5   4  -4    0.20    0.25
  -5   4  -4   -0.14    0.18
   5   4   4    0.23    0.27
  -4  -4  -3    3.56    0.29
   4  -4   3    3.36    0.33
  -4  -4  -3    3.67    0.28
   4   4   3    3.84    0.29
   4   4   3    3.26    0.34
  -4   4  -3    3.62    0.22
   4   4   3    3.37    0.23
  -4   4  -3    3.26    0.30
  -4   4  -3    3.58    0.36
   3  -4   2    6.72    0.36
  -3  -4  -2    6.80    0.29
  -3  -4  -2    7.00    0.28
  -3   4  -2    6.99    0.34
  -3   4  -2    7.26    0.40
  -3   4  -2    6.65    0.26
   3   4   2    6.70    0.34
   3   4   2    6.51    0.29
   3   4   2    6.97    0.27
   2  -4   1    3.70    0.22
  -2  -4  -1    4.05    0.17
   2   4   1    4.14    0.19
   2   4   1    3.94    0.22
  -2   4  -1    4.37    0.29
  -2   4  -1    4.06    0.21
   2   4   1    4.00    0.19
  -2   4  -1    4.10    0.23
  -1  -4   0   30.22    0.62
   1  -4   0   29.77    0.68
   1   4   0   30.51    0.69
  -1   4   0   30.04    0.73
  -1   4   0   30.52    0.73
   1   4   0   29.14    0.68
  -1   4   0   29.84    0.69
   0  -4   1  211.58    4.16
   0  -4  -1  207.96    4.18
   0  -4  -1  210.21    4.14
   0   4  -1  208.33    4.16
   0   4   1  210.39    4.34
   0   4  -1  204.72    4.12
   0   4   1  214.51    4.15
   0   4   1  210.89    4.10
   0   4  -1  215.19    4.36
  -1  -4  -2   11.96    0.33
   1  -4   2   12.71    0.39
  -1   4  -2   12.39    0.36
  -1   4  -2   12.22    0.41
   1   4   2   12.54    0.33
  -1   4  -2   11.98    0.38
   1   4   2   11.84    0.37
   1   4   2   12.28    0.30
  -2  -4  -3   76.01    1.54
  -2  -4  -3   73.88    1.58
   2  -4   3   72.68    1.64
  -2   4  -3   73.87    1.65
   2   4   3   74.99    1.65
  -2   4  -3   74.28    1.66
   2   4   3   75.20    1.54
  -2   4  -3   73.51    1.60
   2   4   3   75.39    1.61
   3  -4   4    2.28    0.26
  -3  -4  -4    2.24    0.19
  -3  -4  -4    2.60    0.23
   3   4   4    2.49    0.19
  -3   4  -4    2.29    0.27
  -3   4  -4    2.80    0.22
   3   4   4    2.42    0.23
  -3   4  -4    1.92    0.22
   3   4   4    2.78    0.27
  -4  -4  -5    0.64    0.17
  -4  -4  -5    0.88    0.22
   4  -4   5    1.19    0.26
   4   4   5    0.61    0.22
  -4   4  -5    0.70    0.27
   4   4   5    0.91    0.20
  -4   4  -5    0.60    0.16
  -4   4  -5    1.05    0.23
  -5  -4  -6   -0.33    0.16
  -5  -4  -6   -0.13    0.18
   5  -4   6   -0.07    0.21
   5   4   6    0.09    0.25
  -5   4  -6   -0.03    0.18
  -5   4  -6   -0.38    0.21
   6  -4   7   -0.09    0.26
   6   4   7   -0.25    0.28
  -6   4  -7   -0.07    0.24
  -6   4  -7    0.33    0.30
   7  -4   8    0.55    0.40
   7   4   8    0.16    0.36
  -7   4  -8    0.53    0.31
   7  -5   6   -0.03    0.34
  -7   5  -6    0.61    0.31
   7   5   6    0.17    0.37
  -7   5  -6    0.54    0.33
   6  -5   5    0.29    0.30
  -6   5  -5    0.47    0.25
   6   5   5    0.90    0.35
  -6   5  -5    0.25    0.29
   5  -5   4    0.24    0.24
  -5  -5  -4    0.99    0.23
  -5  -5  -4    0.86    0.22
  -5   5  -4    0.68    0.24
   5   5   4    0.50    0.29
  -5   5  -4    0.68    0.30
   4  -5   3    0.50    0.21
  -4  -5  -3    0.44    0.17
  -4  -5  -3    0.43    0.16
  -4   5  -3    0.63    0.20
   4   5   3    0.29    0.16
   4   5   3    0.52    0.16
  -4   5  -3    0.54    0.14
   4   5   3    0.37    0.21
  -4   5  -3    0.42    0.25
  -3  -5  -2   79.21    1.68
   3  -5   2   75.76    1.75
  -3  -5  -2   77.91    1.64
  -3   5  -2   76.22    1.73
   3   5   2   77.40    1.74
  -3   5  -2   75.06    1.79
   3   5   2   78.19    1.68
  -3   5  -2   77.54    1.70
   3   5   2   77.23    1.70
   2  -5   1   35.40    0.86
  -2  -5  -1   36.40    0.77
  -2   5  -1   35.55    0.86
   2   5   1   35.48    0.82
  -2   5  -1   34.57    0.85
   2   5   1   35.22    0.84
  -2   5  -1   34.73    0.91
   2   5   1   35.17    0.85
  -1  -5   0  111.98    2.23
   1   5   0  114.84    2.23
   1   5   0  114.70    2.41
  -1   5   0  113.46    2.34
  -1   5   0  110.92    2.29
   1   5   0  113.24    2.30
   1   5   0  111.08    2.28
  -1   5   0  114.64    2.41
   0  -5   1  101.07    2.05
   0  -5  -1   99.60    2.03
   0  -5  -1  101.07    1.99
   0   5   1  101.96    2.15
   0   5  -1   99.73    2.16
   0   5  -1   99.68    2.05
   0   5   1   98.80    2.01
   0   5  -1   99.14    2.04
   0   5   1   99.42    2.03
  -1  -5  -2    0.64    0.10
   1  -5   2    0.70    0.14
   1   5   2    0.53    0.11
  -1   5  -2    0.78    0.17
  -1   5  -2    0.67    0.16
   1   5   2    0.87    0.15
  -1   5  -2    0.70    0.13
   1   5   2    0.79    0.10
  -2  -5  -3    7.73    0.26
  -2  -5  -3    6.96    0.27
   2  -5   3    7.56    0.33
  -2   5  -3    7.11    0.31
  -2   5  -3    7.68    0.31
   2   5   3    7.41    0.25
   2   5   3    7.16    0.30
  -2   5  -3    7.09    0.37
   3  -5   4    3.98    0.33
  -3  -5  -4    3.95    0.23
  -3  -5  -4    3.77    0.26
   3   5   4    4.10    0.23
  -3   5  -4    3.75    0.34
  -3   5  -4    3.82    0.25
  -3   5  -4    3.65    0.30
   3   5   4    4.03    0.30
   3   5   4    4.01    0.28
  -4  -5  -5    3.75    0.27
   4  -5   5    3.18    0.36
  -4  -5  -5    3.98    0.33
   4   5   5    3.66    0.35
   4   5   5    3.84    0.30
  -4   5  -5    4.20    0.42
  -4   5  -5    3.67    0.34
  -4   5  -5    4.19    0.29
   5  -5   6    0.40    0.25
  -5  -5  -6    0.28    0.23
  -5   5  -6   -0.39    0.20
  -5   5  -6    0.16    0.24
   5   5   6   -0.12    0.25
   6  -5   7    0.12    0.28
  -6   5  -7   -0.12    0.24
  -6   5  -7    0.43    0.28
   6   5   7    0.07    0.28
   7  -5   8   -0.01    0.36
   7   5   8   -0.10    0.37
  -7   5  -8    0.34    0.31
   7  -6   6    0.28    0.38
  -7   6  -6    1.22    0.35
   7   6   6   -0.40    0.36
  -7   6  -6   -0.13    0.27
   6  -6   5    0.28    0.26
   6   6   5    0.42    0.30
  -6   6  -5   -0.06    0.22
  -6   6  -5    0.36    0.30
   5  -6   4   -0.09    0.21
  -5  -6  -4    0.24    0.19
   5   6   4   -0.17    0.16
  -5   6  -4    0.19    0.26
  -5   6  -4   -0.50    0.20
   5   6   4    0.32    0.28
  -4  -6  -3    6.93    0.34
  -4  -6  -3    7.29    0.37
   4  -6   3    6.55    0.42
  -4   6  -3    6.80    0.43
  -4   6  -3    6.99    0.32
   4   6   3    6.95    0.34
  -4   6  -3    6.04    0.46
   4   6   3    7.76    0.37
   4   6   3    7.48    0.44
  -3  -6  -2   30.64    0.78
  -3  -6  -2   31.07    0.73
   3  -6   2   30.69    0.85
  -3   6  -2   30.73    0.91
  -3   6  -2   29.73    0.79
   3   6   2   28.83    0.82
   3   6   2   30.68    0.78
  -3   6  -2   31.34    0.85
   3   6   2   29.98    0.78
  -2  -6  -1   51.98    1.09
   2  -6   1   52.49    1.20
  -2   6  -1   52.71    1.22
   2   6   1   51.63    1.16
  -2   6  -1   52.71    1.20
   2   6   1   51.70    1.21
  -2   6  -1   51.71    1.26
   2   6   1   53.68    1.19
  -1  -6   0    6.91    0.20
  -1   6   0    6.55    0.27
   1   6   0    6.84    0.27
   1   6   0    6.71    0.21
   1   6   0    6.70    0.27
   1   6   0    6.97    0.30
  -1   6   0    6.57    0.30
  -1   6   0    6.34    0.31
   0  -6  -1   26.56    0.64
   0  -6  -1   27.74    0.60
   0  -6   1   28.05    0.67
   0   6  -1   26.24    0.67
   0   6   1   27.24    0.65
   0   6   1   27.77    0.71
   0   6  -1   26.66    0.72
   0   6   1   27.18    0.65
   1  -6   2   35.91    0.85
  -1  -6  -2   34.85    0.79
   1   6   2   33.68    0.86
  -1   6  -2   34.98    0.87
   1   6   2   35.19    0.77
  -1   6  -2   34.14    0.88
  -1   6  -2   35.27    0.83
   1   6   2   35.24    0.77
  -2  -6  -3   10.84    0.35
   2  -6   3   11.89    0.43
  -2   6  -3   11.01    0.40
   2   6   3   11.15    0.33
  -2   6  -3   10.35    0.39
   2   6   3   10.51    0.37
  -2   6  -3   10.57    0.46
  -3  -6  -4    0.02    0.10
   3  -6   4    0.24    0.17
  -3  -6  -4    0.18    0.13
   3   6   4   -0.08    0.15
  -3   6  -4    0.04    0.14
  -3   6  -4    0.11    0.20
  -3   6  -4    0.06    0.17
   3   6   4    0.10    0.10
   3   6   4    0.12    0.16
  -4  -6  -5    0.53    0.16
   4  -6   5    0.83    0.27
  -4  -6  -5    0.32    0.19
  -4   6  -5    0.40    0.22
   4   6   5    0.40    0.20
  -4   6  -5    0.34    0.26
   4   6   5    0.27    0.16
   4   6   5    0.21    0.22
  -4   6  -5    0.51    0.18
   5  -6   6    0.27    0.24
  -5  -6  -6   -0.02    0.20
  -5   6  -6   -0.12    0.25
  -5   6  -6   -0.15    0.22
   5   6   6   -0.12    0.25
   6  -6   7    0.26    0.30
  -6   6  -7   -0.05    0.27
  -6   6  -7   -0.13    0.21
   6   6   7   -0.48    0.28
   7  -6   8    0.05    0.37
   7   6   8   -0.05    0.40
  -7   6  -8    0.44    0.31
   7  -7   6   -0.06    0.32
  -7   7  -6    0.61    0.34
  -7   7  -6   -0.36    0.28
   7   7   6   -0.28    0.36
   6  -7   5    0.57    0.29
  -6   7  -5    0.46    0.26
  -6   7  -5    0.74    0.30
   6   7   5    0.75    0.35
  -5  -7  -4    0.56    0.19
   5  -7   4    1.00    0.27
  -5   7  -4    0.47    0.29
  -5   7  -4    0.50    0.23
   5   7   4    0.63    0.21
   5   7   4    0.34    0.25
  -4  -7  -3    2.86    0.26
  -4  -7  -3    3.14    0.25
   4  -7   3    2.58    0.32
  -4   7  -3    2.93    0.32
   4   7   3    2.95    0.27
  -4   7  -3    3.07    0.25
  -4   7  -3    3.35    0.39
   4   7   3    2.89    0.27
   4   7   3    2.81    0.33
  -3  -7  -2    8.06    0.29
   3  -7   2    8.89    0.40
   3   7   2    8.60    0.35
  -3   7  -2    8.42    0.35
   3   7   2    7.49    0.36
  -3   7  -2    7.59    0.46
   3   7   2    7.62    0.40
  -3   7  -2    8.12    0.39
   2  -7   1    2.03    0.19
  -2  -7  -1    2.01    0.13
  -2   7  -1    1.89    0.25
   2   7   1    1.96    0.19
  -2   7  -1    2.13    0.21
   2   7   1    1.89    0.17
  -2   7  -1    2.23    0.22
   1  -7   0    0.68    0.10
   1   7   0    0.56    0.17
  -1   7   0    0.39    0.17
  -1   7   0    0.58    0.14
   1   7   0    0.74    0.10
   1   7   0    0.74    0.14
  -1   7   0    0.90    0.20
   1   7   0    0.89    0.14
   0  -7  -1   26.21    0.60
   0  -7   1   27.15    0.67
   0   7   1   26.42    0.71
   0   7   1   26.80    0.66
   0   7  -1   26.22    0.73
   0   7   1   26.93    0.66
   0   7  -1   26.42    0.68
   1  -7   2   55.66    1.26
  -1  -7  -2   55.10    1.19
  -1   7  -2   54.89    1.32
   1   7   2   54.21    1.29
  -1   7  -2   56.08    1.24
  -1   7  -2   55.50    1.28
   1   7   2   55.75    1.17
   1   7   2   54.78    1.18
   2  -7   3    4.28    0.31
  -2  -7  -3    4.09    0.22
  -2   7  -3    3.86    0.33
  -2   7  -3    4.32    0.27
   2   7   3    4.61    0.29
   2   7   3    4.09    0.20
   2   7   3    4.47    0.24
  -2   7  -3    3.99    0.27
   3  -7   4    0.26    0.18
  -3  -7  -4    0.26    0.12
  -3  -7  -4    0.21    0.14
  -3   7  -4    0.02    0.16
  -3   7  -4    0.28    0.23
   3   7   4    0.29    0.17
   3   7   4    0.35    0.11
   3   7   4    0.25    0.15
  -3   7  -4    0.32    0.17
  -4  -7  -5    1.52    0.20
   4  -7   5    1.52    0.29
  -4  -7  -5    1.66    0.23
  -4   7  -5    1.52    0.32
  -4   7  -5    1.33    0.25
   4   7   5    1.91    0.30
  -4   7  -5    1.68    0.24
   4   7   5    1.77    0.27
   4   7   5    1.57    0.21
   5  -7   6    0.14    0.25
   5   7   6   -0.05    0.22
  -5   7  -6    0.00    0.24
  -5   7  -6   -0.03    0.26
   6  -7   7   -0.12    0.27
  -6   7  -7    0.19    0.28
   6   7   7    0.66    0.31
  -6   7  -7    0.45    0.29
   7  -7   8    0.18    0.36
  -7   7  -8    0.32    0.33
   7   7   8    0.89    0.43
   7  -8   6    0.15    0.34
  -7   8  -6   -0.36    0.29
   7   8   6    0.07    0.39
  -7   8  -6    0.26    0.30
   6  -8   5    0.60    0.29
  -6   8  -5    0.09    0.28
  -6   8  -5    0.07    0.24
   6   8   5   -0.06    0.30
  -5  -8  -4    0.77    0.22
   5  -8   4    0.96    0.30
  -5   8  -4    0.98    0.32
   5   8   4    0.97    0.22
   5   8   4    0.99    0.30
  -5   8  -4    0.71    0.25
   4  -8   3    0.01    0.19
  -4  -8  -3    0.43    0.15
  -4  -8  -3   -0.08    0.15
  -4   8  -3    0.14    0.28
   4   8   3    0.13    0.16
  -4   8  -3    0.35    0.20
  -4   8  -3   -0.09    0.16
   4   8   3   -0.24    0.21
   4   8   3    0.02    0.19
  -3  -8  -2   -0.08    0.09
   3  -8   2    0.23    0.15
   3   8   2    0.19    0.16
   3   8   2    0.03    0.17
  -3   8  -2    0.25    0.25
  -3   8  -2    0.04    0.18
   3   8   2    0.09    0.13
  -3   8  -2   -0.09    0.16
  -2  -8  -1    5.59    0.21
   2  -8   1    5.37    0.28
   2   8   1    5.08    0.32
  -2   8  -1    5.34    0.30
   2   8   1    5.52    0.29
  -2   8  -1    6.12    0.35
  -2   8  -1    5.29    0.36
   1  -8   0    0.74    0.12
  -1   8   0    0.61    0.18
  -1   8   0    0.64    0.17
  -1   8   0    0.61    0.14
   1   8   0    0.76    0.19
   1   8   0    0.75    0.11
   1   8   0    1.03    0.15
   1   8   0    0.72    0.13
   0  -8  -1   13.79    0.38
   0   8  -1   14.84    0.51
   0   8   1   13.98    0.49
   0   8   1   13.96    0.43
   0   8   1   14.72    0.44
   0   8  -1   14.33    0.46
   1  -8   2   47.31    1.11
  -1  -8  -2   46.68    1.04
  -1   8  -2   45.64    1.17
  -1   8  -2   46.30    1.13
  -1   8  -2   46.08    1.10
   1   8   2   47.90    1.05
   1   8   2   47.41    1.05
   1   8   2   46.07    1.15
   1   8   2   47.93    1.02
  -2  -8  -3    2.26    0.18
   2  -8   3    2.43    0.26
   2   8   3    2.44    0.18
  -2   8  -3    2.44    0.23
   2   8   3    2.27    0.24
  -2   8  -3    2.22    0.29
  -2   8  -3    2.28    0.26
   2   8   3    2.27    0.20
  -3  -8  -4    0.35    0.14
  -3  -8  -4    0.20    0.12
   3  -8   4    0.42    0.19
  -3   8  -4    0.07    0.23
   3   8   4    0.34    0.19
  -3   8  -4    0.43    0.18
  -3   8  -4    0.19    0.18
   3   8   4    0.10    0.11
   3   8   4    0.12    0.16
  -4  -8  -5    0.92    0.21
  -4  -8  -5    0.99    0.19
   4  -8   5    0.99    0.28
  -4   8  -5    1.25    0.23
   4   8   5    1.26    0.28
  -4   8  -5    0.69    0.29
   4   8   5    0.79    0.24
   4   8   5    1.06    0.19
  -4   8  -5    1.00    0.25
   5  -8   6   -0.09    0.22
   5   8   6   -0.10    0.25
  -5   8  -6   -0.17    0.23
  -5   8  -6   -0.27    0.28
   6  -8   7    0.45    0.30
  -6   8  -7    0.43    0.29
  -6   8  -7    0.47    0.29
   6   8   7    1.18    0.35
   7  -9   6   -0.24    0.36
  -7   9  -6   -0.30    0.27
  -7   9  -6   -0.03    0.27
   7   9   6   -0.30    0.37
   6  -9   5    0.22    0.26
   6   9   5    0.45    0.34
  -6   9  -5   -0.12    0.27
  -6   9  -5    0.12    0.28
   5  -9   4    0.28    0.26
  -5  -9  -4   -0.25    0.16
   5   9   4    0.09    0.27
   5   9   4   -0.04    0.17
  -5   9  -4   -0.03    0.22
  -5   9  -4   -0.16    0.26
  -4  -9  -3    3.20    0.28
   4  -9   3    2.73    0.33
   4   9   3    2.69    0.27
   4   9   3    3.51    0.34
  -4   9  -3    3.27    0.36
   4   9   3    2.96    0.35
  -4   9  -3    3.18    0.41
  -4   9  -3    3.29    0.30
  -3  -9  -2    0.23    0.11
   3  -9   2    0.02    0.15
   3   9   2    0.24    0.14
   3   9   2    0.39    0.19
  -3   9  -2   -0.02    0.16
   3   9   2    0.30    0.20
  -3   9  -2   -0.12    0.18
  -3   9  -2    0.22    0.26
  -2  -9  -1    6.71    0.23
   2  -9   1    6.84    0.33
   2   9   1    6.24    0.29
   2   9   1    6.51    0.24
  -2   9  -1    6.42    0.40
   2   9   1    6.58    0.32
  -2   9  -1    6.86    0.36
   2   9   1    6.59    0.35
  -2   9  -1    6.64    0.37
   1  -9   0   11.02    0.35
  -1  -9   0   10.64    0.36
  -1   9   0   11.21    0.40
  -1   9   0   10.64    0.42
   1   9   0   10.34    0.43
   1   9   0   10.74    0.40
   1   9   0   10.77    0.33
  -1   9   0   10.88    0.45
   1   9   0   11.24    0.38
   0  -9  -1    8.11    0.27
   0   9   1    7.86    0.33
   0   9  -1    7.92    0.34
   0   9   1    8.05    0.32
   0   9  -1    7.77    0.39
   0   9   1    8.50    0.38
  -1  -9  -2   22.74    0.59
   1  -9   2   22.77    0.66
   1   9   2   23.57    0.61
  -1   9  -2   23.48    0.72
  -1   9  -2   23.26    0.70
   1   9   2   22.51    0.69
   1   9   2   23.23    0.57
  -1   9  -2   22.47    0.65
   1   9   2   22.85    0.60
  -2  -9  -3   11.20    0.37
   2  -9   3   11.11    0.45
  -2   9  -3   11.65    0.49
   2   9   3   11.08    0.45
  -2   9  -3   10.82    0.44
   2   9   3   11.06    0.36
  -2   9  -3   10.85    0.50
   2   9   3   11.21    0.39
  -3  -9  -4    0.29    0.13
  -3  -9  -4    0.17    0.14
   3  -9   4    0.38    0.20
  -3   9  -4    0.39    0.19
  -3   9  -4    0.28    0.20
  -3   9  -4    0.37    0.26
   3   9   4   -0.05    0.13
   3   9   4    0.10    0.12
   3   9   4    0.34    0.18
   4  -9   5    0.94    0.27
  -4  -9  -5    0.90    0.21
  -4  -9  -5    1.27    0.20
   4   9   5    0.28    0.25
  -4   9  -5    0.55    0.23
  -4   9  -5    0.71    0.30
  -4   9  -5    0.72    0.23
   4   9   5    0.96    0.26
   5  -9   6   -0.32    0.22
  -5   9  -6    0.05    0.26
   5   9   6   -0.23    0.24
  -5   9  -6   -0.08    0.21
   6  -9   7   -0.06    0.27
   6   9   7    0.15    0.28
  -6   9  -7   -0.12    0.30
  -6   9  -7   -0.19    0.24
   7 -10   6    0.02    0.33
  -7  10  -6   -0.32    0.27
  -7  10  -6   -0.18    0.30
   7  10   6   -0.15    0.37
   6 -10   5    0.55    0.32
  -6  10  -5    0.65    0.33
   6  10   5    0.49    0.34
  -6  10  -5    0.28    0.29
   5 -10   4    0.03    0.25
   5  10   4    0.16    0.24
  -5  10  -4    0.72    0.32
  -5  10  -4    0.54    0.27
   4 -10   3    0.78    0.26
  -4 -10  -3    0.53    0.19
  -4  10  -3    0.24    0.31
   4  10   3    0.78    0.26
  -4  10  -3    0.46    0.23
   4  10   3    0.27    0.18
  -4  10  -3    0.54    0.21
   4  10   3    0.88    0.26
  -3 -10  -2    0.09    0.11
   3 -10   2    0.24    0.19
   3  10   2    0.17    0.18
   3  10   2    0.13    0.14
  -3  10  -2    0.18    0.22
   3  10   2    0.28    0.22
  -3  10  -2    0.55    0.28
  -3  10  -2   -0.06    0.17
  -2 -10  -1   16.86    0.45
   2 -10   1   17.46    0.54
  -2  10  -1   17.41    0.59
   2  10   1   16.64    0.54
  -2  10  -1   17.93    0.64
   2  10   1   17.55    0.54
   2  10   1   17.44    0.61
  -2  10  -1   17.70    0.64
   2  10   1   17.83    0.46
   1 -10   0   11.02    0.38
  -1 -10   0   11.80    0.39
   1  10   0   11.62    0.40
   1  10   0   11.40    0.36
   1  10   0   12.07    0.49
  -1  10   0   10.90    0.49
  -1  10   0   11.66    0.46
   1  10   0   11.79    0.45
  -1  10   0   10.55    0.41
   0 -10  -1   -0.07    0.10
   0 -10   1   -0.03    0.04
   0  10   1    0.16    0.18
   0  10   1    0.18    0.14
   0  10  -1   -0.01    0.09
   0  10  -1   -0.08    0.18
   0  10  -1   -0.04    0.14
   0  10   1   -0.06    0.13
  -1 -10  -2    3.53    0.22
   1 -10   2    3.48    0.26
   1  10   2    3.40    0.20
   1  10   2    3.59    0.25
   1  10   2    3.44    0.31
  -1  10  -2    3.16    0.27
  -1  10  -2    3.37    0.30
  -1  10  -2    3.79    0.34
   1  10   2    3.59    0.24
   2 -10   3    1.09    0.22
  -2 -10  -3    1.08    0.16
  -2  10  -3    0.66    0.25
   2  10   3    1.26    0.24
   2  10   3    1.21    0.16
  -2  10  -3    1.10    0.26
  -2  10  -3    0.40    0.18
   2  10   3    0.93    0.16
  -3 -10  -4   -0.20    0.14
   3 -10   4    0.26    0.20
  -3  10  -4    0.03    0.17
  -3  10  -4   -0.42    0.20
   3  10   4    0.15    0.20
  -3  10  -4    0.03    0.25
   3  10   4    0.00    0.12
   3  10   4    0.26    0.18
   4 -10   5    0.33    0.24
  -4  10  -5    0.45    0.26
  -4  10  -5    0.29    0.22
   4  10   5    0.34    0.23
  -4  10  -5    0.18    0.28
   4  10   5    0.27    0.25
   5 -10   6    0.81    0.30
  -5  10  -6    1.91    0.33
  -5  10  -6    1.33    0.34
   5  10   6    0.60    0.29
   6 -10   7   -0.02    0.27
  -6  10  -7    0.05    0.31
  -6  10  -7    0.21    0.32
   6  10   7    0.54    0.34
   7 -11   6    0.35    0.37
  -7  11  -6    0.63    0.39
   7  11   6   -0.44    0.37
  -7  11  -6    0.58    0.34
   6 -11   5    0.30    0.28
  -6  11  -5    0.13    0.34
  -6  11  -5    0.24    0.28
   6  11   5    0.80    0.36
   5 -11   4    0.70    0.28
  -5  11  -4    1.32    0.30
   5  11   4    0.66    0.27
  -5  11  -4    1.41    0.36
  -4 -11  -3    0.26    0.17
   4 -11   3    0.31    0.21
  -4  11  -3    0.47    0.23
  -4  11  -3   -0.46    0.28
   4  11   3    0.00    0.22
  -4  11  -3   -0.03    0.21
   4  11   3   -0.02    0.24
   4  11   3   -0.02    0.16
  -3 -11  -2    0.46    0.13
   3 -11   2    0.53    0.21
   3  11   2    0.41    0.18
   3  11   2    0.58    0.20
  -3  11  -2    0.31    0.29
  -3  11  -2    0.39    0.21
  -3  11  -2    0.79    0.26
   2 -11   1    8.40    0.37
  -2 -11  -1    7.83    0.28
   2  11   1    7.91    0.38
   2  11   1    7.44    0.44
  -2  11  -1    8.11    0.40
  -2  11  -1    7.30    0.46
  -2  11  -1    8.06    0.48
   2  11   1    8.17    0.29
   2  11   1    7.50    0.36
   1 -11   0   44.69    1.02
  -1 -11   0   44.38    1.03
   1  11   0   43.17    1.16
   1  11   0   43.58    1.04
  -1  11   0   43.17    1.07
   1  11   0   42.47    1.08
  -1  11   0   43.65    1.17
  -1  11   0   42.92    1.10
   1  11   0   42.65    0.99
   0 -11  -1    3.86    0.22
   0  11  -1    3.87    0.36
   0  11   1    4.22    0.35
   0  11  -1    4.41    0.34
   0  11   1    3.71    0.26
   0  11   1    3.83    0.29
  -1 -11  -2    5.55    0.27
  -1 -11  -2    5.38    0.24
   1 -11   2    5.27    0.33
   1  11   2    5.21    0.25
  -1  11  -2    5.23    0.39
  -1  11  -2    4.56    0.34
   1  11   2    5.40    0.30
  -1  11  -2    4.96    0.32
   1  11   2    5.37    0.36
   1  11   2    5.43    0.28
   2 -11   3    1.55    0.24
  -2 -11  -3    1.44    0.18
  -2  11  -3    1.55    0.30
  -2  11  -3    1.40    0.23
   2  11   3    1.72    0.21
   2  11   3    1.63    0.27
   2  11   3    1.52    0.19
   2  11   3    1.52    0.18
  -2  11  -3    2.07    0.32
   3 -11   4   -0.10    0.20
  -3 -11  -4    0.24    0.15
  -3  11  -4    0.06    0.19
  -3  11  -4    0.27    0.29
   3  11   4   -0.24    0.18
   3  11   4   -0.03    0.12
  -3  11  -4   -0.24    0.18
   3  11   4    0.08    0.22
   4 -11   5    0.79    0.27
  -4  11  -5    1.74    0.28
   4  11   5    1.23    0.28
  -4  11  -5    0.55    0.30
   4  11   5    0.92    0.29
  -4  11  -5    0.62    0.28
   5 -11   6    0.03    0.25
  -5  11  -6    0.17    0.24
  -5  11  -6    0.25    0.29
   5  11   6    0.09    0.25
   6 -11   7    0.48    0.35
   6  11   7   -0.22    0.33
  -6  11  -7    0.12    0.30
  -6  11  -7   -0.41    0.26
   6 -12   5    0.09    0.26
  -6  12  -5    0.22    0.31
  -6  12  -5    0.41    0.29
   6  12   5    0.72    0.35
   5 -12   4    0.37    0.26
  -5  12  -4   -0.13    0.29
  -5  12  -4    0.18    0.26
   5  12   4    0.07    0.27
   4 -12   3    0.38    0.23
  -4  12  -3    0.48    0.25
   4  12   3    0.42    0.20
  -4  12  -3    0.43    0.32
   4  12   3    0.45    0.28
   4  12   3    0.52    0.25
  -4  12  -3    0.33    0.23
   3 -12   2    0.17    0.18
   3  12   2    0.12    0.23
   3  12   2    0.14    0.17
  -3  12  -2    0.34    0.21
  -3  12  -2   -0.14    0.28
  -3  12  -2   -0.09    0.24
   3  12   2   -0.04    0.19
   2 -12   1    4.20    0.28
  -2 -12  -1    3.60    0.21
   2  12   1    3.36    0.28
  -2  12  -1    3.28    0.37
   2  12   1    3.92    0.23
   2  12   1    3.57    0.38
   2  12   1    3.79    0.29
  -2  12  -1    3.83    0.39
  -2  12  -1    3.91    0.33
  -1 -12   0   48.10    1.12
   1 -12   0   47.21    1.10
   1  12   0   46.83    1.13
  -1  12   0   50.14    1.19
  -1  12   0   47.19    1.27
   1  12   0   46.82    1.27
   1  12   0   44.84    1.17
   1  12   0   47.38    1.08
  -1  12   0   46.89    1.20
   0 -12  -1   33.70    0.80
   0 -12   1   33.00    0.86
   0  12   1   33.73    0.87
   0  12   1   32.34    0.97
   0  12  -1   35.15    0.93
   0  12  -1   32.18    0.98
   0  12   1   32.57    0.88
   1 -12   2    5.20    0.34
  -1 -12  -2    6.30    0.28
  -1 -12  -2    5.56    0.29
  -1  12  -2    6.45    0.43
  -1  12  -2    6.46    0.37
   1  12   2    6.60    0.42
   1  12   2    6.03    0.32
   1  12   2    6.34    0.35
   1  12   2    6.12    0.29
  -1  12  -2    5.45    0.37
  -2 -12  -3    5.23    0.29
   2 -12   3    6.05    0.38
  -2  12  -3    5.30    0.37
   2  12   3    5.15    0.30
   2  12   3    5.31    0.31
  -2  12  -3    5.26    0.45
   2  12   3    4.94    0.40
   2  12   3    6.05    0.32
  -2  12  -3    5.70    0.45
   3 -12   4    0.25    0.23
  -3 -12  -4    0.58    0.18
  -3  12  -4    0.40    0.26
  -3  12  -4    0.30    0.29
   3  12   4    0.35    0.16
   3  12   4    0.46    0.20
  -3  12  -4    0.01    0.20
   3  12   4    0.10    0.24
   4 -12   5    0.52    0.29
  -4  12  -5    0.88    0.29
   4  12   5    0.36    0.23
  -4  12  -5    0.28    0.23
  -4  12  -5    0.80    0.31
   4  12   5    0.93    0.32
   5 -12   6    0.35    0.30
   5  12   6    0.72    0.29
  -5  12  -6    0.73    0.32
  -5  12  -6    0.69    0.31
   6 -12   7    0.22    0.30
  -6  12  -7    0.37    0.32
  -6  12  -7    0.54    0.31
   6 -13   5   -0.21    0.24
   6  13   5   -0.16    0.31
  -6  13  -5    0.07    0.31
  -6  13  -5    0.50    0.32
   5 -13   4   -0.03    0.25
  -5  13  -4   -0.20    0.24
   5  13   4    0.24    0.28
  -5  13  -4    0.05    0.30
   4 -13   3    0.08    0.20
  -4  13  -3   -0.04    0.23
   4  13   3    0.11    0.23
   4  13   3   -0.26    0.27
   4  13   3    0.05    0.18
  -4  13  -3    0.09    0.31
  -4  13  -3   -0.30    0.20
   3 -13   2    0.41    0.22
  -3  13  -2    0.23    0.21
   3  13   2    0.66    0.23
  -3  13  -2    1.21    0.34
   3  13   2    0.71    0.20
   3  13   2    0.21    0.29
  -3  13  -2    0.29    0.25
   2 -13   1   16.57    0.57
   2  13   1   16.02    0.57
   2  13   1   16.35    0.69
  -2  13  -1   16.99    0.69
   2  13   1   15.76    0.57
  -2  13  -1   16.07    0.68
   2  13   1   17.47    0.49
  -2  13  -1   15.69    0.61
  -1 -13   0    0.08    0.15
   1 -13   0    0.07    0.13
   1  13   0    0.21    0.15
   1  13   0   -0.11    0.16
  -1  13   0   -0.04    0.20
   1  13   0   -0.09    0.16
  -1  13   0    0.18    0.26
   1  13   0    0.13    0.25
  -1  13   0    0.06    0.16
   0 -13  -1    0.48    0.13
   0 -13   1    0.23    0.16
   0  13  -1    0.07    0.13
   0  13   1    0.12    0.23
   0  13  -1    0.34    0.25
   0  13  -1    0.24    0.19
   0  13   1    0.24    0.17
   0  13   1    0.22    0.19
   1 -13   2   19.78    0.65
  -1 -13  -2   20.58    0.56
  -1  13  -2   19.13    0.75
   1  13   2   20.91    0.66
   1  13   2   20.02    0.58
   1  13   2   20.83    0.77
  -1  13  -2   21.00    0.70
  -1  13  -2   20.80    0.68
   1  13   2   20.37    0.62
  -2 -13  -3    0.28    0.16
   2 -13   3    0.23    0.21
   2  13   3    0.19    0.15
  -2  13  -3    0.02    0.27
   2  13   3    0.01    0.28
  -2  13  -3    0.13    0.19
  -2  13  -3    0.07    0.26
   2  13   3    0.10    0.17
   2  13   3    0.14    0.16
   3 -13   4    2.69    0.34
   3  13   4    2.46    0.26
  -3  13  -4    1.58    0.37
   3  13   4    2.77    0.39
  -3  13  -4    2.26    0.32
   3  13   4    2.22    0.25
   3  13   4    2.41    0.27
  -3  13  -4    2.37    0.36
   4 -13   5   -0.08    0.24
   4  13   5   -0.16    0.22
  -4  13  -5   -0.05    0.22
  -4  13  -5   -0.09    0.22
  -4  13  -5   -0.11    0.26
   4  13   5    0.10    0.28
   5 -13   6    1.18    0.35
  -5  13  -6    0.66    0.29
  -5  13  -6    0.32    0.30
   6 -13   7   -0.10    0.30
  -6  13  -7    0.41    0.33
  -6  13  -7    0.10    0.29
   6 -14   5   -0.43    0.24
  -6  14  -5    0.16    0.33
  -6  14  -5   -0.18    0.27
   5 -14   4    0.40    0.29
  -5  14  -4    0.30    0.33
   5  14   4    0.15    0.27
  -5  14  -4    0.31    0.26
   4 -14   3    0.17    0.21
  -4  14  -3    0.23    0.32
   4  14   3    0.10    0.24
  -4  14  -3    0.27    0.23
   4  14   3   -0.02    0.17
   4  14   3   -0.19    0.28
  -4  14  -3    0.23    0.26
   3 -14   2   -0.01    0.20
  -3  14  -2   -0.26    0.27
   3  14   2   -0.24    0.16
   3  14   2    0.31    0.31
  -3  14  -2    0.50    0.23
   3  14   2    0.24    0.23
  -3  14  -2   -0.03    0.30
  -2 -14  -1   20.29    0.63
  -2  14  -1   18.97    0.78
   2  14   1   21.49    0.70
   2  14   1   19.78    0.66
   2  14   1   20.22    0.57
   2  14   1   20.81    0.78
  -2  14  -1   19.83    0.77
  -2  14  -1   19.39    0.70
  -1 -14   0    2.14    0.24
   1 -14   0    2.25    0.23
   1  14   0    2.25    0.29
   1  14   0    2.73    0.25
  -1  14   0    2.45    0.37
   1  14   0    2.35    0.36
   1  14   0    2.42    0.27
  -1  14   0    2.42    0.31
  -1  14   0    2.31    0.28
   0 -14   1    2.52    0.26
   0 -14  -1    2.99    0.23
   0  14  -1    3.18    0.38
   0  14   1    2.34    0.35
   0  14   1    2.76    0.30
   0  14  -1    3.00    0.32
   0  14  -1    2.41    0.27
   0  14   1    2.69    0.29
  -1 -14  -2   -0.13    0.13
   1 -14   2   -0.04    0.18
  -1  14  -2   -0.05    0.18
  -1  14  -2   -0.04    0.22
   1  14   2   -0.23    0.16
   1  14   2    0.00    0.19
   1  14   2   -0.01    0.24
   1  14   2   -0.28    0.14
  -1  14  -2    0.14    0.26
  -2 -14  -3    2.80    0.25
   2 -14   3    2.62    0.31
  -2  14  -3    2.86    0.39
   2  14   3    3.26    0.42
  -2  14  -3    2.48    0.32
   2  14   3    2.47    0.26
   2  14   3    2.76    0.26
   2  14   3    2.71    0.26
  -2  14  -3    2.53    0.38
   3 -14   4    7.41    0.48
   3  14   4    7.78    0.44
  -3  14  -4    7.67    0.57
  -3  14  -4    7.57    0.50
   3  14   4    7.85    0.39
  -3  14  -4    7.50    0.49
   3  14   4    7.53    0.53
   4 -14   5    0.32    0.28
  -4  14  -5    0.19    0.26
  -4  14  -5    0.38    0.26
  -4  14  -5    0.35    0.31
   5 -14   6    1.37    0.37
  -5  14  -6    1.03    0.35
  -5  14  -6    0.63    0.33
   6 -14   7   -0.22    0.31
  -6  14  -7    0.14    0.32
  -6  14  -7   -0.15    0.34
   6 -15   5   -0.17    0.25
  -6  15  -5    0.03    0.34
  -6  15  -5    0.38    0.35
   5 -15   4    0.11    0.26
  -5  15  -4    0.07    0.26
  -5  15  -4    0.45    0.34
   4 -15   3    0.12    0.21
  -4  15  -3    0.32    0.26
   4  15   3    0.20    0.24
   4  15   3    0.36    0.29
  -4  15  -3    0.23    0.27
  -4  15  -3    0.19    0.33
   3 -15   2    7.31    0.45
  -3  15  -2    6.85    0.57
   3  15   2    6.46    0.55
  -3  15  -2    7.01    0.55
   3  15   2    6.96    0.44
  -3  15  -2    6.19    0.47
   3  15   2    7.31    0.44
  -2 -15  -1    8.92    0.41
  -2  15  -1    8.33    0.55
   2  15   1    9.50    0.45
   2  15   1    8.28    0.55
  -2  15  -1    9.10    0.49
   2  15   1    9.02    0.48
  -2  15  -1    8.58    0.61
  -1 -15   0    5.59    0.35
   1 -15   0    5.71    0.32
  -1  15   0    4.78    0.38
  -1  15   0    5.54    0.52
   1  15   0    5.20    0.35
  -1  15   0    5.83    0.43
   1  15   0    5.43    0.41
   1  15   0    5.55    0.38
   1  15   0    5.45    0.49
   0 -15   1    0.69    0.20
   0 -15  -1    0.77    0.17
   0  15  -1    0.92    0.32
   0  15   1    1.02    0.32
   0  15   1    0.69    0.24
   0  15  -1    0.70    0.23
   0  15  -1    0.89    0.22
   0  15   1    0.83    0.22
  -1 -15  -2    7.46    0.34
   1 -15   2    8.17    0.43
  -1  15  -2    7.84    0.55
   1  15   2    7.61    0.40
  -1  15  -2    7.52    0.45
  -1  15  -2    8.14    0.52
   1  15   2    7.99    0.53
   1  15   2    7.19    0.45
   1  15   2    7.91    0.37
  -2 -15  -3   27.17    0.74
   2 -15   3   25.21    0.85
  -2 -15  -3   27.49    0.76
   2  15   3   26.65    0.80
   2  15   3   27.19    0.77
   2  15   3   27.68    0.77
  -2  15  -3   26.22    0.95
  -2  15  -3   26.21    0.94
  -2  15  -3   27.49    0.89
   2  15   3   28.36    1.00
   3 -15   4   13.33    0.64
   3  15   4   12.31    0.66
  -3  15  -4   12.30    0.63
  -3  15  -4   10.79    0.59
  -3  15  -4   11.72    0.67
   4 -15   5   -0.19    0.22
  -4  15  -5   -0.23    0.22
   4  15   5   -0.48    0.31
  -4  15  -5    0.04    0.26
  -4  15  -5    0.11    0.30
   5 -15   6    0.02    0.27
  -5  15  -6    0.89    0.36
  -5  15  -6   -0.09    0.27
   6 -15   7    0.02    0.36
  -6  15  -7    0.52    0.36
  -6  15  -7    0.68    0.38
   6 -16   5    0.05    0.29
  -6  16  -5   -0.14    0.34
  -6  16  -5    0.06    0.31
   5 -16   4    0.25    0.25
  -5  16  -4    0.60    0.33
  -5  16  -4    1.80    0.43
   4 -16   3    0.14    0.23
   4  16   3   -0.45    0.19
  -4  16  -3    0.20    0.37
  -4  16  -3    0.45    0.27
  -4  16  -3    0.25    0.29
   3 -16   2    0.64    0.22
   3  16   2    0.37    0.23
   3  16   2    0.41    0.22
  -3  16  -2    0.14    0.32
  -3  16  -2    0.52    0.38
  -3  16  -2    0.22    0.24
   3  16   2    0.43    0.31
   2 -16   1    2.69    0.29
  -2 -16  -1    2.32    0.27
   2  16   1    1.94    0.40
  -2  16  -1    2.20    0.32
   2  16   1    2.20    0.31
  -2  16  -1    2.24    0.40
  -2  16  -1    2.02    0.40
   2  16   1    2.30    0.30
   1 -16   0    1.40    0.21
  -1 -16   0    0.96    0.21
   1  16   0    1.52    0.25
  -1  16   0    0.90    0.35
   1  16   0    1.57    0.31
  -1  16   0    0.73    0.28
   1  16   0    1.05    0.24
   1  16   0    1.07    0.35
  -1  16   0    0.99    0.27
   0 -16  -1    1.34    0.19
   0 -16   1    1.48    0.24
   0  16   1    0.92    0.25
   0  16   1    1.64    0.28
   0  16  -1    1.99    0.31
   0  16   1    1.06    0.34
   0  16  -1    1.60    0.28
   0  16  -1    1.11    0.35
  -1 -16  -2    9.28    0.38
   1  16   2    7.99    0.49
   1  16   2    8.18    0.44
  -1  16  -2    8.67    0.50
   1  16   2    8.93    0.59
  -1  16  -2    8.09    0.51
   1  16   2    8.32    0.39
  -1  16  -2    7.91    0.58
  -2 -16  -3    0.19    0.18
   2 -16   3    0.18    0.24
   2  16   3    0.39    0.21
   2  16   3   -0.13    0.30
  -2  16  -3    0.23    0.32
  -2  16  -3    0.23    0.24
  -2  16  -3   -0.06    0.30
   2  16   3    0.21    0.20
   3 -16   4    0.14    0.25
  -3  16  -4    0.12    0.31
  -3  16  -4    0.62    0.28
  -3  16  -4   -0.02    0.34
   3  16   4   -0.40    0.29
   4 -16   5    0.19    0.27
  -4  16  -5   -0.10    0.28
  -4  16  -5   -0.31    0.23
   4  16   5    0.22    0.35
  -4  16  -5    0.11    0.28
   5 -16   6   -0.20    0.30
  -5  16  -6    0.72    0.35
  -5  16  -6    0.42    0.32
   6 -16   7   -0.22    0.30
  -6  16  -7    0.70    0.38
  -6  16  -7    0.06    0.35
   6 -17   5    0.05    0.31
  -6  17  -5    0.49    0.39
  -6  17  -5   -0.37    0.35
   5 -17   4    0.00    0.26
  -5  17  -4   -0.06    0.33
  -5  17  -4   -0.09    0.28
   4 -17   3    0.00    0.23
   4  17   3    0.28    0.35
  -4  17  -3   -0.15    0.29
  -4  17  -3    0.44    0.39
  -4  17  -3   -0.06    0.26
   3 -17   2    4.35    0.38
  -3  17  -2    4.32    0.48
  -3  17  -2    4.26    0.43
   3  17   2    3.66    0.47
  -3  17  -2    4.12    0.51
   3  17   2    4.52    0.39
   2 -17   1    2.43    0.29
  -2 -17  -1    2.20    0.27
   2  17   1    1.96    0.32
  -2  17  -1    2.24    0.41
   2  17   1    1.92    0.42
   2  17   1    2.13    0.31
  -2  17  -1    2.04    0.36
  -2  17  -1    1.52    0.39
  -1 -17   0   -0.11    0.19
   1 -17   0    0.09    0.16
  -1  17   0    0.37    0.33
  -1  17   0   -0.07    0.21
   1  17   0   -0.08    0.22
  -1  17   0    0.28    0.27
   1  17   0   -0.16    0.32
   1  17   0   -0.02    0.21
   0 -17  -1   17.24    0.55
   0 -17   1   17.28    0.61
   0  17  -1   16.57    0.66
   0  17  -1   16.26    0.69
   0  17  -1   16.37    0.77
   0  17   1   18.56    0.71
   0  17   1   15.82    0.77
   0  17   1   17.31    0.64
   1  17   2   26.82    0.87
   1  17   2   26.85    0.82
  -1  17  -2   25.01    0.89
  -1  17  -2   27.20    1.01
   1  17   2   27.98    1.00
  -1  17  -2   25.90    0.89
   2 -17   3    0.77    0.25
  -2  17  -3    0.37    0.37
   2  17   3    0.34    0.34
  -2  17  -3    0.51    0.28
   2  17   3    0.61    0.23
  -2  17  -3    0.51    0.32
   3 -17   4    2.04    0.35
   3  17   4    2.10    0.41
  -3  17  -4    1.43    0.37
  -3  17  -4    1.85    0.34
  -3  17  -4    1.91    0.41
   4 -17   5   -0.06    0.26
   4  17   5   -0.16    0.35
  -4  17  -5   -0.11    0.25
  -4  17  -5    0.30    0.33
  -4  17  -5    0.57    0.32
   5 -17   6   -0.01    0.28
  -5  17  -6    0.29    0.34
  -5  17  -6    0.42    0.34
   5 -18   4   -0.67    0.23
  -5  18  -4    0.22    0.30
  -5  18  -4   -0.49    0.33
   4 -18   3   -0.02    0.20
  -4  18  -3    0.16    0.27
  -4  18  -3    0.20    0.32
  -4  18  -3   -0.04    0.33
   4  18   3    0.12    0.37
   3 -18   2    0.65    0.23
   3  18   2    0.47    0.39
  -3  18  -2    0.87    0.36
  -3  18  -2    0.74    0.33
   3  18   2    0.22    0.22
  -3  18  -2    0.69    0.27
  -2 -18  -1   15.29    0.58
   2 -18   1   14.13    0.57
  -2  18  -1   12.73    0.70
   2  18   1   14.70    0.76
  -2  18  -1   13.67    0.66
  -2  18  -1   12.95    0.74
   2  18   1   14.08    0.64
   1 -18   0    0.57    0.18
  -1 -18   0    0.23    0.21
  -1  18   0    0.40    0.27
  -1  18   0    0.92    0.32
  -1  18   0    0.05    0.34
   1  18   0    0.21    0.34
   1  18   0    0.45    0.27
   1  18   0    0.28    0.24
   0 -18   1    3.81    0.33
   0  18  -1    3.42    0.39
   0  18   1    3.65    0.49
   0  18   1    3.65    0.38
   0  18  -1    3.43    0.39
   0  18  -1    3.95    0.50
   0  18   1    4.23    0.40
   1 -18   2    0.02    0.15
   1  18   2   -0.02    0.23
  -1  18  -2    0.06    0.28
  -1  18  -2   -0.11    0.23
   1  18   2    0.34    0.26
   1  18   2    0.07    0.34
  -1  18  -2    0.17    0.33
   2 -18   3    2.08    0.32
   2  18   3    1.84    0.42
   2  18   3    1.79    0.28
  -2  18  -3    1.15    0.40
  -2  18  -3    2.06    0.38
  -2  18  -3    1.84    0.33
   3 -18   4    0.33    0.26
  -3  18  -4    0.30    0.33
  -3  18  -4   -0.04    0.27
  -3  18  -4    0.74    0.39
   3  18   4   -0.10    0.36
   4 -18   5    0.21    0.28
   4  18   5   -0.17    0.37
  -4  18  -5    0.00    0.26
  -4  18  -5    0.04    0.26
  -4  18  -5    0.45    0.35
   5 -18   6   -0.01    0.28
  -5  18  -6   -0.31    0.26
  -5  18  -6    0.11    0.34
   5 -19   4   -0.30    0.26
  -5  19  -4    0.09    0.37
  -5  19  -4    0.09    0.31
   4 -19   3    0.28    0.24
  -4  19  -3    0.14    0.32
  -4  19  -3   -0.76    0.31
  -4  19  -3    0.08    0.28
   4  19   3    0.17    0.37
   3 -19   2    0.74    0.24
  -3  19  -2    0.53    0.36
  -3  19  -2    1.17    0.33
   3  19   2    1.06    0.28
   3  19   2    0.99    0.40
  -3  19  -2    0.59    0.34
   2 -19   1    0.76    0.23
   2  19   1    1.44    0.32
  -2  19  -1    0.93    0.29
   2  19   1    1.36    0.44
  -2  19  -1    1.02    0.38
  -2  19  -1    1.40    0.37
  -1 -19   0   15.98    0.59
   1  19   0   14.38    0.69
  -1  19   0   12.30    0.74
   1  19   0   14.81    0.77
  -1  19   0   15.44    0.68
  -1  19   0   13.90    0.68
   0 -19   1    8.48    0.45
   0  19  -1    9.86    0.58
   0  19   1    8.38    0.64
   0  19  -1    7.93    0.66
   0  19   1    8.31    0.56
   0  19   1    6.90    0.47
   0  19  -1    8.45    0.53
   1 -19   2    0.49    0.23
   1  19   2    0.81    0.37
   1  19   2    0.15    0.24
   1  19   2    0.02    0.26
  -1  19  -2    0.34    0.34
  -1  19  -2    0.32    0.33
  -1  19  -2    0.41    0.29
   2 -19   3    9.09    0.54
   2  19   3   10.93    0.74
   2  19   3    9.74    0.55
  -2  19  -3   10.20    0.64
  -2  19  -3    9.94    0.60
  -2  19  -3   10.51    0.72
   3 -19   4    2.72    0.38
   3  19   4    2.79    0.52
  -3  19  -4    1.62    0.40
  -3  19  -4    2.45    0.39
  -3  19  -4    2.74    0.44
   4 -19   5    2.35    0.41
  -4  19  -5    2.62    0.44
  -4  19  -5    2.18    0.44
   4  19   5    1.56    0.45
  -4  19  -5    2.95    0.48
   5 -19   6    0.02    0.28
  -5  19  -6    0.57    0.35
  -5  19  -6    0.28    0.34
   5 -20   4   -0.04    0.28
  -5  20  -4    0.86    0.37
  -5  20  -4    0.29    0.41
   4 -20   3    0.25    0.25
  -4  20  -3   -0.02    0.27
  -4  20  -3    0.18    0.33
   4  20   3   -0.07    0.42
  -4  20  -3    0.28    0.40
   3 -20   2    0.53    0.22
  -3  20  -2    0.25    0.28
  -3  20  -2    1.02    0.41
  -3  20  -2    0.21    0.35
   3  20   2    0.37    0.41
   2  20   1    1.39    0.43
   2  20   1    0.97    0.32
  -2  20  -1    0.57    0.38
  -2  20  -1    0.58    0.35
  -2  20  -1    0.72    0.29
   1  20   0    5.21    0.49
  -1  20   0    4.44    0.45
  -1  20   0    4.74    0.58
   1  20   0    5.06    0.57
  -1  20   0    5.48    0.54
   0 -20   1    6.43    0.40
   0  20  -1    6.02    0.49
   0  20  -1    6.01    0.61
   0  20   1    6.14    0.50
   0  20  -1    7.21    0.56
   0  20   1    5.73    0.60
   1 -20   2    1.66    0.30
  -1  20  -2    1.26    0.34
  -1  20  -2    1.55    0.34
  -1  20  -2    1.38    0.41
   1  20   2    1.39    0.43
   1  20   2    1.39    0.31
   2 -20   3    4.02    0.41
  -2  20  -3    3.74    0.44
   2  20   3    3.62    0.55
  -2  20  -3    4.01    0.52
  -2  20  -3    3.76    0.47
   3 -20   4    1.15    0.33
  -3  20  -4    1.43    0.35
  -3  20  -4    0.93    0.38
  -3  20  -4    1.66    0.40
   3  20   4    1.76    0.46
   4 -20   5    0.03    0.28
  -4  20  -5    0.26    0.33
  -4  20  -5    0.08    0.34
   4  20   5   -0.23    0.41
  -4  20  -5   -0.27    0.26
   5 -20   6    0.18    0.33
  -5  20  -6    0.38    0.41
  -5  20  -6    0.36    0.34
   5 -21   4   -0.02    0.25
  -5  21  -4    0.24    0.37
  -5  21  -4    0.00    0.37
   4 -21   3    0.54    0.25
  -4  21  -3    0.11    0.34
   4  21   3   -0.05    0.37
  -4  21  -3    0.83    0.35
  -4  21  -3    0.51    0.39
  -3  21  -2    2.14    0.42
  -3  21  -2    2.17    0.45
  -3  21  -2    1.28    0.41
   3  21   2    1.82    0.50
   2  21   1    0.35    0.38
  -2  21  -1    0.17    0.32
  -2  21  -1    0.28    0.27
   2  21   1   -0.18    0.26
  -2  21  -1   -0.07    0.39
  -1  21   0    0.87    0.36
  -1  21   0    1.31    0.41
  -1  21   0    1.09    0.30
   1  21   0    1.17    0.33
   1  21   0    0.60    0.39
   0  21  -1    0.77    0.32
   0  21   1    0.06    0.37
   0  21   1    0.99    0.33
   0  21  -1    0.78    0.29
   0  21  -1    0.28    0.42
   1 -21   2    0.25    0.23
  -1  21  -2   -0.20    0.25
  -1  21  -2   -0.21    0.33
  -1  21  -2    0.52    0.35
   1  21   2    0.34    0.29
   1  21   2   -0.28    0.36
   2 -21   3   -0.17    0.21
  -2  21  -3    0.51    0.40
   2  21   3   -0.02    0.41
  -2  21  -3   -0.04    0.26
  -2  21  -3   -0.13    0.30
   3 -21   4    0.37    0.28
  -3  21  -4    0.20    0.35
   3  21   4   -0.11    0.36
  -3  21  -4   -0.03    0.31
  -3  21  -4    0.03    0.34
   4 -21   5    0.97    0.35
  -4  21  -5    1.41    0.39
  -4  21  -5    0.90    0.38
  -4  21  -5    1.44    0.40
   4  21   5    0.68    0.49
  -4  22  -3    0.60    0.41
  -4  22  -3    0.50    0.34
   4  22   3    1.55    0.51
  -4  22  -3    1.08    0.39
  -3  22  -2   -0.39    0.33
  -3  22  -2    0.99    0.39
   3  22   2   -0.05    0.37
  -3  22  -2    0.46    0.31
  -2  22  -1   -0.55    0.23
   2  22   1    0.18    0.30
  -2  22  -1   -0.05    0.35
   2  22   1   -0.11    0.34
  -2  22  -1    0.38    0.38
  -1  22   0    0.18    0.30
   1  22   0   -0.31    0.31
  -1  22   0    0.19    0.30
   1  22   0   -0.25    0.35
  -1  22   0   -0.17    0.37
   0  22   1   -0.06    0.13
   0  22   1    0.84    0.33
   0  22  -1    0.68    0.31
   0  22   1    0.85    0.40
   0  22  -1    0.42    0.40
  -1  22  -2    0.49    0.32
  -1  22  -2    0.94    0.31
   1  22   2    0.92    0.33
   1  22   2    0.01    0.42
  -1  22  -2    1.74    0.49
  -2  22  -3   -0.29    0.34
   2  22   3    0.04    0.43
  -2  22  -3   -0.05    0.30
  -2  22  -3   -0.08    0.33
   3 -22   4   -0.02    0.26
  -3  22  -4    0.02    0.37
  -3  22  -4    0.21    0.33
  -3  22  -4    0.21    0.29
   3  22   4    0.08    0.44
   4 -22   5    0.33    0.27
   4  22   5    0.27    0.47
  -4  22  -5    0.60    0.37
  -4  22  -5   -0.12    0.30
  -4  22  -5    0.76    0.40
  -4  23  -3    0.73    0.43
   4  23   3    0.33    0.48
  -4  23  -3    0.47    0.39
  -4  23  -3   -0.02    0.37
   3  23   2   -0.91    0.40
  -3  23  -2    0.61    0.44
  -3  23  -2   -0.38    0.29
  -3  23  -2    0.23    0.40
  -2  23  -1    0.74    0.32
   2  23   1    0.47    0.31
   2  23   1    0.78    0.43
  -2  23  -1    1.36    0.41
  -2  23  -1    0.78    0.40
   1  23   0    0.08    0.29
   1  23   0    0.00    0.37
  -1  23   0    0.56    0.32
  -1  23   0    0.24    0.40
  -1  23   0    0.01    0.35
   0  23  -1   -0.24    0.36
   0  23   1   -0.22    0.39
   0  23   1    0.00    0.27
   0  23  -1   -0.19    0.31
  -1  23  -2    0.25    0.31
  -1  23  -2   -0.13    0.31
   1  23   2   -0.21    0.36
  -1  23  -2    0.34    0.39
   1  23   2    0.48    0.33
  -2  23  -3    0.89    0.37
  -2  23  -3    0.47    0.37
   2  23   3   -0.13    0.45
  -2  23  -3    1.03    0.41
  -3  23  -4    0.51    0.33
   3  23   4   -0.40    0.47
  -3  23  -4    0.08    0.39
  -3  23  -4    0.25    0.35
   4 -23   5    0.23    0.34
  -4  23  -5   -0.14    0.33
  -4  23  -5    0.07    0.38
   4  23   5   -0.88    0.44
  -4  23  -5    0.09    0.33
   4  24   3   -0.21    0.47
  -4  24  -3    0.46    0.42
  -4  24  -3    0.10    0.34
   3  24   2    0.83    0.44
  -3  24  -2    0.83    0.43
  -3  24  -2    0.65    0.36
  -3  24  -2    1.49    0.48
   2  24   1    0.31    0.42
   2  24   1   -0.03    0.31
  -2  24  -1    0.27    0.35
  -2  24  -1   -0.40    0.33
  -2  24  -1    0.23    0.38
   1  24   0   -0.86    0.29
  -1  24   0    0.29    0.33
  -1  24   0   -0.23    0.30
   1  24   0    0.03    0.40
  -1  24   0    0.29    0.41
   0  24   1    0.13    0.39
   0  24  -1    0.33    0.38
   0  24  -1   -0.05    0.34
   0  24   1    0.32    0.34
   1  24   2   -0.36    0.27
  -1  24  -2    0.39    0.31
   1  24   2   -0.58    0.37
  -1  24  -2    0.07    0.34
  -1  24  -2   -0.36    0.35
  -2  24  -3    0.33    0.36
  -2  24  -3    0.70    0.40
   2  24   3   -0.47    0.44
  -2  24  -3    0.25    0.34
  -3  24  -4    0.16    0.41
  -3  24  -4   -0.02    0.33
   3  24   4   -0.11    0.49
  -3  24  -4    0.32    0.41
  -3  25  -2    0.98    0.46
  -3  25  -2    0.10    0.46
  -3  25  -2    0.02    0.38
   3  25   2    0.27    0.45
   2  25   1   -0.36    0.45
  -2  25  -1    0.03    0.41
  -2  25  -1    0.40    0.31
  -2  25  -1   -0.14    0.35
  -1  25   0    0.36    0.42
   1  25   0   -0.17    0.31
  -1  25   0    0.11    0.35
   1  25   0   -0.04    0.45
  -1  25   0    0.47    0.40
   0  25   1    0.20    0.41
   0  25  -1    0.23    0.31
   0  25  -1    0.39    0.45
   0  25   1   -0.08    0.30
  -1  25  -2    0.42    0.44
  -1  25  -2   -0.30    0.29
   1  25   2   -0.21    0.44
   2  25   3   -0.07    0.45
  -2  25  -3    0.14    0.38
  -2  25  -3    0.76    0.42
  -2  25  -3    0.12    0.36
  -3  25  -4    0.06    0.35
  -3  25  -4    0.07    0.41
  -3  25  -4    0.26    0.37
   3  25   4    0.12    0.54
   3  26   2    0.67    0.54
  -3  26  -2    0.35    0.43
  -3  26  -2    0.50    0.36
  -3  26  -2    0.60    0.42
  -2  26  -1    0.26    0.43
   2  26   1   -0.01    0.45
  -2  26  -1    0.09    0.33
  -2  26  -1    0.80    0.42
   1  26   0   -0.28    0.36
   1  26   0    1.08    0.53
  -1  26   0    1.01    0.48
  -1  26   0   -0.19    0.32
   0  26   1   -0.01    0.34
   0  26  -1    0.05    0.32
   0  26  -1    0.52    0.44
   0  26   1    0.19    0.48
   1  26   2   -0.08    0.43
  -1  26  -2   -0.34    0.34
  -1  26  -2    0.15    0.40
  -2  26  -3    0.98    0.44
  -2  26  -3   -0.07    0.33
   2  26   3   -0.16    0.45
  -2  26  -3   -0.13    0.38
   2  27   1    0.04    0.45
  -2  27  -1   -0.18    0.38
  -2  27  -1    0.56    0.49
  -2  27  -1   -0.09    0.34
  -1  27   0    0.05    0.36
   1  27   0    1.45    0.57
   1  27   0   -0.12    0.38
  -1  27   0    0.14    0.44
   0  27  -1    0.62    0.46
   0  27  -1   -0.37    0.36
   0  27   1    0.44    0.47
   0  27   1   -0.93    0.30
  -1  27  -2   -0.03    0.40
   1  27   2   -0.56    0.40
  -1  27  -2   -0.39    0.32
  -2  27  -3   -0.37    0.36
   2  27   3    0.27    0.48
  -2  27  -3    0.37    0.37
   1  28   0   -0.32    0.39
  -1  28   0   -0.99    0.34
   1  28   0    0.13    0.46
  -1  28   0    0.63    0.48
   0  28   1    0.00    0.48
   0  28  -1    0.09    0.41
   0  28   1   -0.15    0.37
   0  28  -1    0.50    0.47
   1  28   2    0.44    0.52
  -1  28  -2    0.66    0.46
  -1  28  -2    0.43    0.38
  -7   0  -5    0.64    0.29
   7   0   5    0.74    0.35
   6   0   4    0.22    0.26
  -6   0  -4    0.46    0.26
  -6   0  -4   -0.21    0.21
  -5   0  -3    3.60    0.35
  -5   0  -3    3.98    0.36
   5   0   3    3.93    0.40
  -4   0  -2    8.37    0.40
   4   0   2    7.61    0.43
  -4   0  -2    7.61    0.40
  -3   0  -1    3.23    0.23
   3   0   1    3.10    0.22
   3   0   1    3.24    0.11
   3   0   1    3.42    0.27
  -3   0  -1    2.74    0.23
   2   0   0    0.28    0.09
  -2   0   0    0.46    0.15
  -2   0   0    0.33    0.10
   2   0   0    0.42    0.12
   1   0  -1    7.13    0.22
   1   0  -1    7.03    0.21
   1   0  -1    7.04    0.17
  -1   0   1    6.88    0.20
  -1   0   1    7.24    0.21
   0   0  -2   81.11    1.61
   0   0  -2   81.79    1.57
   0   0   2   79.16    1.61
   0   0  -2   79.87    1.68
   1   0   3  130.06    2.58
  -1   0  -3  123.51    2.58
  -1   0  -3  127.22    2.67
  -1   0  -3  129.46    2.50
  -2   0  -4   11.06    0.36
  -2   0  -4   10.89    0.38
   2   0   4   11.16    0.39
  -2   0  -4   11.24    0.34
  -3   0  -5   20.70    0.60
   3   0   5   21.29    0.61
  -3   0  -5   22.32    0.60
  -3   0  -5   21.50    0.66
   3   0   5   21.64    0.68
  -4   0  -6    4.66    0.29
   4   0   6    4.61    0.40
  -4   0  -6    4.88    0.33
  -4   0  -6    4.13    0.37
   4   0   6    4.72    0.31
  -5   0  -7    5.51    0.39
   5   0   7    5.14    0.48
  -5   0  -7    6.08    0.45
   6   0   8   -0.31    0.31
  -6   0  -8   -0.31    0.26
   7   0   9    0.28    0.37
   7  -1   5    0.54    0.34
  -7  -1  -5    0.05    0.26
   7   1   5    0.03    0.32
  -7   1  -5    0.15    0.26
  -6  -1  -4    0.62    0.24
  -6  -1  -4    0.17    0.23
   6  -1   4    0.12    0.25
   6   1   4    0.31    0.27
  -6   1  -4    0.51    0.27
  -6   1  -4    0.20    0.21
   5  -1   3    3.38    0.38
  -5  -1  -3    3.70    0.35
  -5  -1  -3    3.98    0.37
  -5   1  -3    3.51    0.35
   5   1   3    3.42    0.38
  -5   1  -3    3.55    0.34
  -4  -1  -2    0.09    0.17
  -4  -1  -2    0.10    0.15
   4  -1   2   -0.08    0.17
   4   1   2   -0.08    0.17
  -4   1  -2   -0.16    0.16
  -4   1  -2    0.13    0.21
  -3  -1  -1    8.60    0.35
  -3  -1  -1    8.26    0.34
   3  -1   1    8.81    0.22
   3  -1   1    8.44    0.37
   3   1   1    8.41    0.34
  -3   1  -1    8.89    0.22
   3   1   1    8.46    0.22
  -3   1  -1    8.50    0.37
  -3   1  -1    8.88    0.35
   3   1   1    8.15    0.38
   2  -1   0    1.35    0.16
   2  -1   0    1.59    0.15
  -2  -1   0    1.58    0.15
  -2  -1   0    1.84    0.16
  -2   1   0    1.31    0.14
   2   1   0    1.66    0.08
  -2   1   0    1.42    0.06
  -2   1   0    1.50    0.18
   2   1   0    1.49    0.14
   2   1   0    1.26    0.16
  -1  -1   1  108.22    2.16
   1  -1  -1  109.85    2.18
   1  -1  -1  111.14    2.19
  -1   1   1  112.37    2.24
   1   1  -1  108.09    2.21
  -1   1   1  108.24    2.19
   1   1  -1  107.77    2.18
   1   1  -1  111.09    2.25
  -1   1   1  110.19    2.18
   0  -1   2   14.01    0.34
   0  -1  -2   13.60    0.34
   0  -1  -2   13.82    0.29
   0  -1  -2   14.21    0.33
   0   1  -2   14.28    0.35
   0   1  -2   13.51    0.32
   0   1   2   13.48    0.31
   0   1   2   13.48    0.34
   0   1  -2   13.70    0.35
   0   1  -2   13.69    0.32
   1  -1   3  250.64    4.98
  -1  -1  -3  253.33    5.17
  -1  -1  -3  253.28    4.88
  -1  -1  -3  245.91    4.96
  -1   1  -3  244.97    4.95
   1   1   3  250.02    4.96
   1   1   3  259.87    5.17
  -1   1  -3  254.31    4.98
  -1   1  -3  249.74    5.17
  -2  -1  -4    5.40    0.24
  -2  -1  -4    5.37    0.26
  -2  -1  -4    5.35    0.21
   2  -1   4    5.14    0.27
  -2   1  -4    5.27    0.28
   2   1   4    5.26    0.26
  -2   1  -4    5.55    0.23
   2   1   4    5.74    0.25
  -2   1  -4    5.59    0.24
  -3  -1  -5    0.28    0.12
  -3  -1  -5    0.39    0.16
  -3  -1  -5    0.25    0.12
   3  -1   5    0.44    0.18
   3   1   5    0.24    0.16
  -3   1  -5    0.14    0.12
  -3   1  -5    0.17    0.16
  -3   1  -5    0.10    0.12
   3   1   5    0.40    0.15
   4  -1   6    3.09    0.28
  -4  -1  -6    3.64    0.29
   4  -1   6    3.56    0.36
  -4  -1  -6    3.49    0.27
  -4  -1  -6    3.03    0.32
   4   1   6    2.71    0.34
   4   1   6    3.35    0.29
  -4   1  -6    3.37    0.30
  -4   1  -6    3.09    0.34
  -4   1  -6    3.59    0.28
  -5  -1  -7    0.24    0.19
   5  -1   7   -0.11    0.23
  -5  -1  -7    0.07    0.25
   5   1   7    0.34    0.28
  -5   1  -7    0.42    0.21
  -5   1  -7    0.20    0.23
   6  -1   8   -0.21    0.28
  -6  -1  -8   -0.23    0.22
  -6   1  -8    0.10    0.25
   6   1   8   -0.27    0.26
   7  -1   9   -0.31    0.38
   7   1   9   -0.55    0.31
  -7   1  -9    0.65    0.33
   7  -2   5    0.32    0.36
  -7   2  -5    0.33    0.30
   7   2   5   -0.13    0.34
  -7   2  -5    0.07    0.27
   6  -2   4    0.56    0.29
  -6  -2  -4    1.16    0.26
  -6   2  -4    0.85    0.30
   6   2   4    0.30    0.28
  -6   2  -4    0.67    0.26
  -5  -2  -3    0.00    0.20
   5  -2   3   -0.14    0.24
  -5  -2  -3    0.01    0.17
  -5   2  -3    0.00    0.22
   5   2   3    0.07    0.23
  -5   2  -3    0.04    0.18
  -4  -2  -2    0.15    0.15
  -4  -2  -2    0.06    0.16
   4  -2   2    0.33    0.20
   4   2   2    0.18    0.14
  -4   2  -2   -0.05    0.14
  -4   2  -2   -0.11    0.21
   4   2   2    0.24    0.19
  -3  -2  -1    2.65    0.21
   3  -2   1    2.31    0.23
  -3  -2  -1    2.55    0.22
  -3   2  -1    2.38    0.26
   3   2   1    2.52    0.21
  -3   2  -1    2.48    0.12
   3   2   1    2.25    0.23
   3   2   1    2.29    0.13
  -3   2  -1    2.22    0.21
  -2  -2   0   34.39    0.81
  -2  -2   0   35.26    0.77
   2  -2   0   35.09    0.83
   2   2   0   35.22    0.76
   2   2   0   35.39    0.84
   2   2   0   34.28    0.81
  -2   2   0   35.05    0.82
  -2   2   0   35.68    0.85
  -2   2   0   35.04    0.76
  -1  -2   1  113.12    2.26
   1  -2  -1  118.35    2.31
   1   2  -1  112.69    2.29
  -1   2   1  115.17    2.32
  -1   2   1  114.07    2.38
   1   2  -1  118.38    2.33
  -1   2   1  113.22    2.29
   1   2  -1  118.41    2.39
   0  -2  -2  203.14    4.13
   0  -2  -2  205.62    3.96
   0  -2   2  197.72    3.98
   0   2   2  199.79    3.94
   0   2  -2  203.18    4.14
   0   2   2  204.24    4.00
   0   2  -2  200.47    3.92
   0   2  -2  200.42    3.98
   0   2  -2  192.22    3.94
   0   2   2  203.22    4.13
  -1  -2  -3  229.74    4.43
  -1  -2  -3  223.82    4.52
  -1  -2  -3  228.17    4.72
   1  -2   3  237.60    4.56
  -1   2  -3  228.99    4.72
  -1   2  -3  226.18    4.54
  -1   2  -3  225.41    4.47
   1   2   3  231.47    4.72
   1   2   3  226.35    4.51
  -2  -2  -4   64.60    1.44
  -2  -2  -4   65.20    1.33
  -2  -2  -4   62.70    1.40
   2  -2   4   65.89    1.45
   2   2   4   65.13    1.41
   2   2   4   56.76    1.42
  -2   2  -4   63.99    1.44
  -2   2  -4   65.60    1.37
  -2   2  -4   63.45    1.43
   3  -2   5    8.78    0.42
  -3  -2  -5    9.13    0.34
  -3  -2  -5    9.00    0.35
  -3  -2  -5    8.37    0.39
  -3   2  -5    8.43    0.36
  -3   2  -5    8.82    0.35
  -3   2  -5    8.61    0.41
   3   2   5    8.61    0.36
   3   2   5    8.50    0.41
  -4  -2  -6   12.26    0.47
  -4  -2  -6   12.06    0.46
  -4  -2  -6   12.25    0.54
   4  -2   6   11.79    0.48
   4  -2   6   12.10    0.57
   4   2   6   10.94    0.53
  -4   2  -6   11.85    0.45
   4   2   6   11.80    0.48
  -4   2  -6   12.10    0.50
  -4   2  -6   12.13    0.56
   5  -2   7    0.07    0.23
  -5  -2  -7    0.00    0.21
   5   2   7    0.05    0.23
  -5   2  -7   -0.25    0.25
  -5   2  -7    0.08    0.20
   6  -2   8   -0.17    0.27
  -6  -2  -8    0.45    0.26
  -6   2  -8    0.52    0.27
   6   2   8   -0.15    0.31
   7  -2   9    0.40    0.42
   7   2   9    0.10    0.39
  -7   2  -9    0.43    0.33
   7  -3   5    1.01    0.36
  -7   3  -5    1.11    0.32
   7   3   5    0.76    0.36
  -7   3  -5    0.46    0.32
  -6  -3  -4    1.89    0.32
   6  -3   4    1.36    0.33
   6   3   4    2.67    0.40
  -6   3  -4    2.61    0.38
  -6   3  -4    1.85    0.31
  -5  -3  -3    3.01    0.31
  -5  -3  -3    3.59    0.33
   5  -3   3    3.39    0.38
  -5   3  -3    3.19    0.39
   5   3   3    3.59    0.39
  -5   3  -3    3.11    0.35
  -4  -3  -2    0.74    0.18
  -4  -3  -2    0.43    0.17
   4  -3   2    0.36    0.19
   4   3   2    0.77    0.18
  -4   3  -2    0.41    0.18
   4   3   2    0.90    0.23
   4   3   2    0.71    0.13
  -4   3  -2    0.83    0.27
  -3  -3  -1    0.67    0.15
   3  -3   1    0.92    0.18
  -3  -3  -1    0.79    0.14
  -3   3  -1    0.78    0.10
   3   3   1    0.68    0.17
   3   3   1    0.94    0.16
   3   3   1    0.84    0.11
  -3   3  -1    0.72    0.21
  -3   3  -1    0.52    0.15
  -2  -3   0   43.58    0.90
   2  -3   0   43.54    0.99
  -2   3   0   43.36    0.95
   2   3   0   43.22    0.94
   2   3   0   41.41    0.99
  -2   3   0   43.00    0.98
   2   3   0   42.64    0.96
  -2   3   0   41.68    1.01
  -1   3   1  129.08    2.56
   1   3  -1  124.35    2.63
   1   3  -1  126.66    2.52
  -1   3   1  128.34    2.62
   1   3  -1  125.39    2.55
  -1   3   1  124.67    2.51
   0  -3   2   62.17    1.29
   0  -3  -2   60.03    1.26
   0   3   2   59.59    1.31
   0   3  -2   59.74    1.33
   0   3  -2   61.05    1.29
   0   3   2   62.02    1.20
   0   3  -2   59.97    1.26
  -1  -3  -3  156.27    3.26
   1  -3   3  155.56    3.16
  -1  -3  -3  154.28    3.12
  -1  -3  -3  158.44    3.01
  -1   3  -3  154.94    3.09
  -1   3  -3  151.34    3.15
   1   3   3  159.05    3.01
  -1   3  -3  155.09    3.27
   1   3   3  156.16    3.10
   1   3   3  153.88    3.26
  -2  -3  -4   14.61    0.37
   2  -3   4   13.44    0.47
  -2  -3  -4   13.65    0.43
  -2  -3  -4   14.15    0.43
  -2   3  -4   14.18    0.43
   2   3   4   13.69    0.44
  -2   3  -4   13.91    0.47
  -2   3  -4   14.10    0.44
  -3  -3  -5    3.91    0.23
   3  -3   5    3.25    0.30
  -3  -3  -5    4.01    0.27
  -3  -3  -5    3.59    0.24
  -3   3  -5    3.54    0.32
  -3   3  -5    3.86    0.28
   3   3   5    3.63    0.26
   3   3   5    3.82    0.31
  -3   3  -5    3.99    0.25
  -4  -3  -6    0.03    0.15
  -4  -3  -6    0.17    0.18
   4  -3   6   -0.12    0.21
  -4   3  -6    0.30    0.18
  -4   3  -6    0.05    0.22
  -4   3  -6    0.07    0.15
   4   3   6   -0.06    0.17
   4   3   6   -0.24    0.20
   5  -3   7   -0.14    0.23
  -5  -3  -7    0.01    0.20
   5   3   7   -0.23    0.22
  -5   3  -7   -0.03    0.20
  -5   3  -7   -0.33    0.20
   6  -3   8    0.42    0.30
  -6  -3  -8    0.46    0.30
  -6   3  -8    0.59    0.28
   6   3   8    0.81    0.35
   7  -3   9    0.23    0.36
   7   3   9    0.33    0.36
  -7   3  -9   -0.04    0.28
   7  -4   5    0.68    0.38
   7   4   5    0.58    0.40
  -7   4  -5    1.16    0.33
  -7   4  -5    0.32    0.31
  -6  -4  -4    0.16    0.21
   6  -4   4   -0.37    0.25
  -6   4  -4    0.24    0.23
   6   4   4    0.02    0.27
  -6   4  -4    0.05    0.23
  -5  -4  -3   -0.01    0.18
  -5  -4  -3    0.04    0.17
   5  -4   3    0.10    0.21
   5   4   3    0.02    0.22
  -5   4  -3   -0.02    0.19
  -5   4  -3    0.27    0.28
   5   4   3    0.01    0.16
  -4  -4  -2    1.17    0.19
   4  -4   2    1.11    0.23
  -4  -4  -2    0.84    0.19
  -4   4  -2    0.91    0.26
   4   4   2    0.88    0.24
   4   4   2    0.88    0.19
   4   4   2    1.05    0.15
  -4   4  -2    1.15    0.22
   3  -4   1    2.86    0.25
  -3  -4  -1    3.01    0.22
  -3  -4  -1    2.84    0.19
  -3   4  -1    2.90    0.29
  -3   4  -1    2.73    0.24
   3   4   1    2.55    0.19
   3   4   1    2.84    0.26
  -3   4  -1    2.62    0.17
   3   4   1    2.63    0.21
  -2  -4   0   17.59    0.40
   2  -4   0   17.63    0.49
   2   4   0   17.10    0.48
   2   4   0   17.67    0.46
   2   4   0   16.79    0.50
  -2   4   0   17.17    0.47
  -2   4   0   17.86    0.50
  -2   4   0   16.63    0.53
   1  -4  -1   14.99    0.37
  -1   4   1   15.75    0.42
  -1   4   1   15.43    0.44
   1   4  -1   14.90    0.41
  -1   4   1   14.47    0.40
   1   4  -1   14.99    0.41
   0  -4   2    0.33    0.13
   0  -4  -2    0.45    0.12
   0   4   2    0.36    0.07
   0   4  -2    0.33    0.11
   0   4   2    0.36    0.12
   0   4  -2    0.13    0.14
   0   4   2    0.33    0.11
   0   4  -2    0.54    0.13
  -1  -4  -3  385.77    7.83
   1  -4   3  410.62    7.90
   1   4   3  398.95    8.18
   1   4   3  408.42    7.77
  -1   4  -3  391.23    8.19
  -1   4  -3  403.01    7.77
  -1   4  -3  398.10    7.87
   1   4   3  400.48    7.85
   2  -4   4   37.62    0.95
  -2  -4  -4   37.20    0.89
  -2  -4  -4   37.76    0.82
  -2   4  -4   36.91    0.90
   2   4   4   37.32    0.89
  -2   4  -4   37.26    0.95
  -2   4  -4   37.46    0.93
   2   4   4   38.32    0.82
  -3  -4  -5    0.08    0.10
   3  -4   5   -0.01    0.17
  -3  -4  -5    0.07    0.15
  -3   4  -5    0.17    0.15
   3   4   5    0.40    0.17
  -3   4  -5    0.09    0.14
  -3   4  -5   -0.01    0.18
   3   4   5    0.13    0.14
  -4  -4  -6    0.24    0.15
  -4  -4  -6    0.42    0.21
   4  -4   6    0.46    0.24
  -4   4  -6    0.50    0.18
   4   4   6    0.11    0.19
  -4   4  -6    0.21    0.18
   4   4   6    0.14    0.21
  -4   4  -6    0.36    0.24
  -5  -4  -7    0.82    0.27
   5  -4   7    0.90    0.30
  -5   4  -7    0.94    0.25
  -5   4  -7    0.79    0.29
   5   4   7    1.15    0.30
   6  -4   8    0.15    0.29
  -6   4  -8    0.34    0.28
   6   4   8    0.22    0.32
   7  -4   9    0.14    0.42
  -7   4  -9    0.06    0.33
   7   4   9    0.02    0.38
   7  -5   5   -0.23    0.28
   7   5   5   -0.04    0.33
  -7   5  -5    0.20    0.26
  -7   5  -5    1.02    0.32
   6  -5   4   -0.19    0.24
  -6  -5  -4    0.36    0.21
   6   5   4   -0.05    0.27
  -6   5  -4    0.16    0.26
  -6   5  -4   -0.25    0.27
  -5  -5  -3   -0.05    0.18
   5  -5   3   -0.04    0.23
  -5  -5  -3    0.10    0.18
  -5   5  -3    0.26    0.26
   5   5   3   -0.01    0.23
  -5   5  -3   -0.07    0.19
   5   5   3   -0.16    0.17
  -4  -5  -2    0.48    0.18
   4  -5   2    0.38    0.20
  -4  -5  -2    0.24    0.14
   4   5   2    0.47    0.21
  -4   5  -2    0.20    0.18
   4   5   2    0.63    0.18
  -4   5  -2    0.64    0.30
  -4   5  -2    0.60    0.13
   4   5   2    0.46    0.16
   3  -5   1   10.08    0.42
  -3  -5  -1   10.38    0.38
  -3  -5  -1   10.65    0.33
   3   5   1    9.95    0.35
   3   5   1    9.80    0.43
  -3   5  -1   10.41    0.42
  -3   5  -1   10.97    0.35
  -3   5  -1   10.19    0.48
   3   5   1   10.48    0.38
  -2  -5   0    3.86    0.13
   2  -5   0    3.54    0.22
  -2   5   0    4.10    0.23
   2   5   0    3.63    0.22
  -2   5   0    4.25    0.24
  -2   5   0    4.02    0.29
   2   5   0    3.65    0.23
   2   5   0    3.67    0.20
   1  -5  -1   62.20    1.28
  -1   5   1   61.55    1.31
   1   5  -1   61.54    1.32
   1   5  -1   62.00    1.23
  -1   5   1   62.13    1.35
  -1   5   1   63.18    1.38
   1   5  -1   60.33    1.33
   1   5  -1   63.56    1.40
   0  -5  -2   66.16    1.38
   0  -5  -2   65.80    1.28
   0   5  -2   64.92    1.47
   0   5  -2   62.76    1.38
   0   5   2   65.37    1.38
   0   5   2   66.80    1.33
   0   5   2   63.37    1.44
   1  -5   3  136.87    2.78
  -1  -5  -3  132.31    2.71
   1   5   3  135.82    2.62
  -1   5  -3  131.96    2.86
  -1   5  -3  132.17    2.76
   1   5   3  130.56    2.85
   1   5   3  135.76    2.67
  -1   5  -3  135.26    2.72
   2  -5   4    1.42    0.21
  -2  -5  -4    1.59    0.17
  -2  -5  -4    1.79    0.13
   2   5   4    1.85    0.21
  -2   5  -4    1.40    0.18
  -2   5  -4    1.40    0.17
   2   5   4    1.71    0.13
  -2   5  -4    1.34    0.21
   2   5   4    1.30    0.16
  -3  -5  -5    3.20    0.27
   3  -5   5    3.17    0.33
  -3  -5  -5    3.18    0.21
  -3   5  -5    3.62    0.28
   3   5   5    3.15    0.27
  -3   5  -5    2.97    0.32
  -3   5  -5    3.81    0.28
   3   5   5    3.81    0.28
  -4  -5  -6    0.83    0.24
  -4  -5  -6    0.54    0.17
   4  -5   6    0.12    0.23
  -4   5  -6    0.63    0.25
   4   5   6    0.92    0.22
  -4   5  -6    0.60    0.20
   4   5   6    0.70    0.25
  -4   5  -6    0.77    0.24
  -5  -5  -7    0.50    0.23
   5  -5   7    0.31    0.26
   5   5   7    0.19    0.24
  -5   5  -7    0.70    0.29
  -5   5  -7    0.43    0.24
   6  -5   8   -0.35    0.28
  -6   5  -8   -0.05    0.25
  -6   5  -8    0.23    0.31
   6   5   8    0.16    0.31
   7  -6   5    0.07    0.31
  -7   6  -5    0.01    0.27
   7   6   5    0.20    0.33
  -7   6  -5   -0.05    0.29
   6  -6   4    0.36    0.30
  -6  -6  -4    0.64    0.24
  -6   6  -4    0.28    0.27
  -6   6  -4    0.44    0.27
   6   6   4    0.88    0.36
   5  -6   3   -0.37    0.18
  -5  -6  -3    0.02    0.18
  -5   6  -3   -0.16    0.20
   5   6   3    0.10    0.19
  -5   6  -3    0.17    0.26
   5   6   3    0.50    0.25
   4  -6   2    3.07    0.32
  -4  -6  -2    3.53    0.25
  -4  -6  -2    3.29    0.28
  -4   6  -2    3.58    0.33
   4   6   2    3.32    0.29
  -4   6  -2    3.21    0.22
   4   6   2    3.27    0.25
   4   6   2    3.15    0.34
  -4   6  -2    3.12    0.38
  -3  -6  -1    6.53    0.23
   3  -6   1    5.94    0.33
   3   6   1    6.06    0.34
   3   6   1    6.01    0.29
  -3   6  -1    6.23    0.34
  -3   6  -1    5.95    0.40
   3   6   1    6.12    0.31
  -3   6  -1    6.38    0.29
   2  -6   0   24.44    0.65
  -2  -6   0   26.45    0.54
  -2   6   0   24.42    0.72
   2   6   0   25.64    0.67
   2   6   0   24.80    0.67
  -2   6   0   25.71    0.68
  -2   6   0   25.21    0.67
   2   6   0   26.09    0.65
   1  -6  -1   57.94    1.21
   1   6  -1   56.82    1.26
  -1   6   1   57.70    1.32
   1   6  -1   57.04    1.27
  -1   6   1   58.80    1.25
  -1   6   1   56.27    1.29
   1   6  -1   59.10    1.34
   1   6  -1   59.85    1.17
   0  -6  -2    9.99    0.32
   0  -6  -2    9.82    0.23
   0  -6   2   10.07    0.37
   0   6  -2    9.98    0.39
   0   6   2    9.86    0.31
   0   6   2    9.50    0.33
   0   6  -2    9.79    0.35
   0   6   2    9.67    0.36
  -1  -6  -3    3.45    0.20
   1  -6   3    3.51    0.25
   1   6   3    3.41    0.23
  -1   6  -3    3.31    0.22
  -1   6  -3    3.44    0.27
   1   6   3    3.54    0.15
   1   6   3    3.44    0.16
  -1   6  -3    3.01    0.25
  -2  -6  -4   21.64    0.51
   2  -6   4   21.54    0.66
  -2  -6  -4   20.86    0.57
  -2   6  -4   20.51    0.60
  -2   6  -4   20.81    0.62
  -2   6  -4   21.51    0.67
   2   6   4   20.67    0.51
   2   6   4   21.04    0.57
   2   6   4   21.26    0.62
  -3  -6  -5    0.87    0.19
   3  -6   5    1.33    0.24
  -3  -6  -5    1.33    0.15
   3   6   5    1.29    0.22
   3   6   5    1.70    0.23
  -3   6  -5    1.21    0.21
  -3   6  -5    1.20    0.21
  -3   6  -5    1.13    0.25
   3   6   5    1.02    0.14
  -4  -6  -6    0.61    0.23
   4  -6   6    0.03    0.22
  -4  -6  -6    0.40    0.15
  -4   6  -6   -0.07    0.23
   4   6   6    0.18    0.22
  -4   6  -6    0.23    0.18
   4   6   6    0.12    0.22
  -4   6  -6    0.28    0.20
  -5  -6  -7    0.31    0.22
   5  -6   7   -0.16    0.23
   5   6   7    0.02    0.26
  -5   6  -7   -0.13    0.22
  -5   6  -7   -0.16    0.23
   6  -6   8    0.36    0.33
  -6   6  -8   -0.06    0.29
   6   6   8   -0.23    0.30
  -6   6  -8   -0.28    0.24
   7  -7   5    0.11    0.33
  -7   7  -5    0.03    0.31
  -7   7  -5    0.25    0.30
   7   7   5   -0.05    0.37
  -6  -7  -4    0.27    0.22
   6  -7   4    0.12    0.25
  -6   7  -4    0.51    0.33
  -6   7  -4   -0.07    0.23
   6   7   4   -0.27    0.25
   5  -7   3    1.13    0.29
  -5  -7  -3    1.00    0.23
  -5   7  -3    1.66    0.35
   5   7   3    1.75    0.34
  -5   7  -3    1.00    0.26
   5   7   3    1.19    0.24
  -4  -7  -2    4.38    0.26
  -4  -7  -2    4.94    0.33
   4  -7   2    3.37    0.34
   4   7   2    3.95    0.31
  -4   7  -2    4.44    0.42
   4   7   2    4.08    0.37
  -4   7  -2    3.21    0.33
  -4   7  -2    4.01    0.27
   4   7   2    4.31    0.30
  -3  -7  -1   11.62    0.33
   3  -7   1   11.37    0.44
  -3   7  -1   10.92    0.53
   3   7   1   10.65    0.40
   3   7   1   10.90    0.42
  -3   7  -1   10.85    0.42
   3   7   1   11.00    0.45
  -3   7  -1   11.52    0.46
  -2  -7   0   65.01    1.30
   2  -7   0   64.64    1.42
  -2   7   0   65.53    1.50
   2   7   0   63.80    1.48
   2   7   0   64.43    1.42
   2   7   0   64.32    1.44
  -2   7   0   64.80    1.45
  -2   7   0   64.40    1.50
   1  -7  -1    3.91    0.18
  -1   7   1    4.08    0.26
   1   7  -1    3.97    0.17
  -1   7   1    4.09    0.22
   1   7  -1    4.05    0.22
   1   7  -1    4.04    0.27
   1   7  -1    3.79    0.23
  -1   7   1    4.44    0.26
   0  -7  -2    6.15    0.26
   0  -7  -2    6.44    0.18
   0  -7   2    6.53    0.32
   0   7   2    6.35    0.25
   0   7  -2    6.26    0.30
   0   7   2    6.27    0.30
   0   7  -2    5.81    0.32
   0   7   2    6.63    0.29
  -1  -7  -3    3.85    0.21
   1  -7   3    3.97    0.26
   1   7   3    4.19    0.26
   1   7   3    3.67    0.17
   1   7   3    4.00    0.17
  -1   7  -3    3.85    0.24
  -1   7  -3    3.78    0.27
  -1   7  -3    3.88    0.27
  -2  -7  -4    4.26    0.25
   2  -7   4    4.54    0.31
   2   7   4    4.29    0.24
   2   7   4    4.45    0.30
  -2   7  -4    4.05    0.27
   2   7   4    4.08    0.19
  -2   7  -4    4.03    0.28
  -2   7  -4    4.13    0.33
   3  -7   5    3.03    0.33
  -3  -7  -5    3.69    0.26
  -3  -7  -5    2.74    0.21
  -3   7  -5    3.01    0.29
   3   7   5    3.34    0.21
  -3   7  -5    3.17    0.29
  -3   7  -5    2.93    0.33
   3   7   5    3.40    0.29
   3   7   5    3.32    0.30
  -4  -7  -6    0.66    0.22
   4  -7   6    0.49    0.25
  -4   7  -6    0.66    0.24
  -4   7  -6    0.54    0.21
   4   7   6    0.89    0.25
  -4   7  -6    0.33    0.26
   4   7   6    0.52    0.24
  -5  -7  -7    0.41    0.24
   5  -7   7   -0.23    0.26
  -5   7  -7    0.01    0.21
   5   7   7    0.02    0.25
  -5   7  -7    0.16    0.25
   6  -7   8    0.63    0.33
   6   7   8    0.36    0.29
  -6   7  -8    0.92    0.31
  -6   7  -8    0.36    0.29
   7  -8   5    0.13    0.37
  -7   8  -5    0.54    0.31
   7   8   5    0.34    0.37
  -7   8  -5    0.25    0.30
   6  -8   4    0.02    0.25
  -6   8  -4   -0.03    0.23
   6   8   4    0.02    0.31
  -6   8  -4    0.42    0.30
   5  -8   3    1.30    0.29
  -5  -8  -3    1.22    0.25
   5   8   3    1.32    0.30
  -5   8  -3    0.84    0.29
  -5   8  -3    1.17    0.34
   5   8   3    1.18    0.24
  -4  -8  -2    0.08    0.16
   4  -8   2    0.15    0.18
   4   8   2    0.22    0.24
   4   8   2   -0.03    0.18
  -4   8  -2    0.18    0.19
  -4   8  -2    0.21    0.28
   4   8   2   -0.01    0.15
  -4   8  -2    0.14    0.16
   3  -8   1    0.17    0.15
  -3  -8  -1   -0.03    0.08
   3   8   1    0.10    0.16
   3   8   1    0.03    0.13
  -3   8  -1    0.17    0.24
  -3   8  -1   -0.20    0.16
   3   8   1    0.32    0.17
  -3   8  -1   -0.14    0.15
   2  -8   0   63.84    1.44
  -2  -8   0   64.77    1.31
   2   8   0   65.73    1.47
  -2   8   0   65.48    1.53
   2   8   0   66.28    1.32
  -2   8   0   65.70    1.47
   2   8   0   62.04    1.44
  -2   8   0   64.99    1.53
  -1  -8   1    2.58    0.20
   1  -8  -1    2.64    0.16
   1   8  -1    2.53    0.25
  -1   8   1    2.26    0.23
   1   8  -1    2.88    0.23
   1   8  -1    2.71    0.15
  -1   8   1    2.98    0.20
  -1   8   1    2.57    0.24
   1   8  -1    2.43    0.20
   0  -8  -2   12.22    0.39
   0  -8  -2   12.37    0.31
   0  -8   2   11.93    0.43
   0   8   2   11.77    0.38
   0   8   2   12.78    0.45
   0   8  -2   12.74    0.47
   0   8  -2   11.66    0.42
   0   8   2   12.46    0.40
   0   8  -2   10.97    0.37
  -1  -8  -3   18.53    0.52
   1  -8   3   18.83    0.60
   1   8   3   18.83    0.61
   1   8   3   19.41    0.47
  -1   8  -3   18.99    0.60
  -1   8  -3   18.90    0.57
   1   8   3   19.71    0.49
  -1   8  -3   19.12    0.62
   2  -8   4    4.10    0.32
  -2  -8  -4    4.36    0.25
   2   8   4    4.88    0.25
  -2   8  -4    4.65    0.36
  -2   8  -4    4.56    0.31
   2   8   4    4.00    0.29
  -2   8  -4    3.71    0.29
   2   8   4    4.40    0.21
  -3  -8  -5    0.21    0.17
  -3  -8  -5    0.25    0.11
   3  -8   5    0.20    0.20
   3   8   5    0.19    0.17
   3   8   5   -0.07    0.06
  -3   8  -5    0.07    0.23
  -3   8  -5    0.62    0.21
  -3   8  -5    0.35    0.20
   3   8   5    0.15    0.11
  -4  -8  -6    1.08    0.23
   4  -8   6    1.26    0.29
   4   8   6    1.16    0.27
   4   8   6    0.76    0.26
  -4   8  -6    1.01    0.23
  -4   8  -6    1.09    0.27
  -4   8  -6    1.12    0.30
   5  -8   7    0.02    0.27
   5   8   7   -0.21    0.25
  -5   8  -7   -0.01    0.24
  -5   8  -7   -0.13    0.25
   6  -8   8   -0.10    0.30
   6   8   8    0.18    0.32
  -6   8  -8    0.03    0.28
  -6   8  -8   -0.20    0.27
   7  -9   5    0.31    0.34
  -7   9  -5    0.35    0.34
   7   9   5    0.74    0.39
  -7   9  -5    0.76    0.34
   6  -9   4    1.46    0.34
  -6   9  -4    1.32    0.36
  -6   9  -4    0.60    0.29
   6   9   4    1.05    0.37
  -5  -9  -3    0.70    0.22
   5  -9   3    0.44    0.23
   5   9   3    0.61    0.22
  -5   9  -3    0.92    0.27
   5   9   3    0.27    0.29
  -5   9  -3    0.59    0.35
   4  -9   2    0.01    0.18
  -4  -9  -2   -0.07    0.16
   4   9   2    0.11    0.17
  -4   9  -2   -0.11    0.18
   4   9   2    0.26    0.21
  -4   9  -2   -0.44    0.26
   4   9   2   -0.15    0.20
  -4   9  -2    0.07    0.20
   3  -9   1    0.49    0.19
  -3  -9  -1    0.69    0.11
  -3   9  -1    0.55    0.27
   3   9   1    0.42    0.15
   3   9   1    0.51    0.20
  -3   9  -1    0.55    0.21
   3   9   1    0.51    0.18
  -3   9  -1    0.54    0.20
  -2  -9   0    0.43    0.08
   2  -9   0    0.46    0.14
   2   9   0    0.50    0.17
   2   9   0    0.59    0.14
  -2   9   0    0.26    0.18
   2   9   0    0.53    0.20
   2   9   0    0.41    0.08
  -2   9   0    0.36    0.15
  -2   9   0    0.04    0.21
  -1  -9   1    1.59    0.18
   1  -9  -1    2.00    0.15
  -1   9   1    2.01    0.24
   1   9  -1    1.69    0.18
   1   9  -1    1.98    0.15
  -1   9   1    1.75    0.18
   1   9  -1    2.08    0.27
  -1   9   1    1.38    0.21
   1   9  -1    1.35    0.19
   0  -9  -2    8.73    0.26
   0  -9   2    8.61    0.36
   0  -9  -2    8.62    0.34
   0   9  -2    8.88    0.42
   0   9   2    9.04    0.36
   0   9  -2    9.05    0.35
   0   9   2    9.09    0.34
   0   9  -2    9.44    0.38
   0   9   2    8.57    0.39
  -1  -9  -3   18.82    0.54
   1  -9   3   18.56    0.62
   1   9   3   19.28    0.48
  -1   9  -3   18.12    0.63
   1   9   3   19.49    0.52
   1   9   3   19.49    0.63
  -1   9  -3   19.89    0.60
  -1   9  -3   19.05    0.61
  -2  -9  -4   11.69    0.41
   2  -9   4   13.15    0.52
  -2   9  -4   12.21    0.53
  -2   9  -4   10.66    0.49
   2   9   4   12.16    0.37
  -2   9  -4   11.61    0.47
   2   9   4   11.13    0.47
   2   9   4   11.65    0.40
   3  -9   5    0.20    0.22
  -3  -9  -5   -0.06    0.11
  -3  -9  -5    0.05    0.15
   3   9   5    0.11    0.17
  -3   9  -5    0.30    0.25
   3   9   5    0.06    0.11
  -3   9  -5    0.24    0.19
   3   9   5   -0.05    0.21
  -3   9  -5    0.32    0.18
  -4  -9  -6    0.13    0.19
   4  -9   6   -0.10    0.22
  -4   9  -6    0.08    0.20
  -4   9  -6   -0.28    0.24
   4   9   6   -0.21    0.20
   4   9   6    0.13    0.23
  -4   9  -6   -0.13    0.22
   5  -9   7    0.54    0.32
  -5   9  -7    0.19    0.26
  -5   9  -7    0.30    0.27
   5   9   7    0.26    0.28
   6  -9   8    0.01    0.35
  -6   9  -8    0.21    0.26
   6   9   8   -0.25    0.31
  -6   9  -8    0.03    0.29
   7 -10   5    0.30    0.37
  -7  10  -5    0.44    0.34
   7  10   5   -0.60    0.37
  -7  10  -5   -0.04    0.28
   6 -10   4   -0.06    0.23
  -6  10  -4   -0.24    0.23
  -6  10  -4    0.32    0.31
   6  10   4    0.25    0.31
   5 -10   3    2.84    0.37
  -5 -10  -3    3.20    0.32
   5  10   3    3.23    0.33
  -5  10  -3    3.24    0.45
   5  10   3    3.00    0.38
  -5  10  -3    3.31    0.39
  -4 -10  -2    0.32    0.17
   4 -10   2   -0.06    0.19
  -4  10  -2    0.45    0.32
   4  10   2    0.48    0.23
  -4  10  -2    0.21    0.22
  -4  10  -2    0.41    0.22
   4  10   2    0.48    0.25
   4  10   2    0.30    0.18
  -3 -10  -1    0.84    0.11
   3 -10   1    0.78    0.19
   3  10   1    0.48    0.20
   3  10   1    0.81    0.24
  -3  10  -1    0.59    0.24
  -3  10  -1    0.82    0.28
   3  10   1    0.59    0.16
  -3  10  -1    0.86    0.21
   2 -10   0   -0.07    0.10
  -2  10   0    0.12    0.21
   2  10   0    0.04    0.15
   2  10   0    0.07    0.09
   2  10   0    0.25    0.13
  -2  10   0   -0.13    0.13
   2  10   0   -0.05    0.18
  -2  10   0    0.23    0.22
   1 -10  -1   27.63    0.65
  -1 -10   1   28.15    0.73
  -1  10   1   26.25    0.79
   1  10  -1   26.82    0.81
   1  10  -1   25.75    0.72
   1  10  -1   26.38    0.75
  -1  10   1   28.21    0.73
  -1  10   1   26.37    0.76
   1  10  -1   27.07    0.65
   0 -10  -2   26.96    0.61
   0 -10  -2   26.65    0.71
   0 -10   2   26.05    0.74
   0  10  -2   26.76    0.75
   0  10   2   26.94    0.71
   0  10   2   27.03    0.73
   0  10  -2   25.96    0.81
   0  10  -2   27.24    0.72
   0  10   2   26.79    0.79
   1 -10   3   18.46    0.61
  -1 -10  -3   18.31    0.53
   1  10   3   18.93    0.48
  -1  10  -3   18.82    0.61
   1  10   3   18.87    0.53
   1  10   3   17.48    0.62
  -1  10  -3   18.74    0.67
  -1  10  -3   17.87    0.59
  -2 -10  -4    7.85    0.34
   2 -10   4    7.87    0.43
  -2  10  -4    8.02    0.46
  -2  10  -4    7.97    0.43
   2  10   4    7.64    0.30
   2  10   4    7.58    0.33
  -2  10  -4    7.06    0.39
   2  10   4    8.37    0.43
  -3 -10  -5    0.00    0.12
  -3 -10  -5    0.06    0.16
   3 -10   5    0.06    0.22
   3  10   5    0.12    0.17
  -3  10  -5    0.06    0.25
   3  10   5    0.03    0.12
  -3  10  -5    0.17    0.19
  -3  10  -5    0.03    0.22
   3  10   5    0.23    0.24
   4 -10   6    1.60    0.32
  -4 -10  -6    1.27    0.24
   4  10   6    1.52    0.28
  -4  10  -6    1.40    0.30
   4  10   6    1.00    0.28
  -4  10  -6    1.64    0.34
  -4  10  -6    1.66    0.29
   5 -10   7    0.05    0.25
  -5  10  -7    0.83    0.34
   5  10   7    0.58    0.28
  -5  10  -7    0.00    0.25
   6 -10   8    0.48    0.34
  -6  10  -8    0.18    0.30
  -6  10  -8    0.17    0.26
   7 -11   5    0.35    0.34
  -7  11  -5    0.56    0.35
  -7  11  -5   -0.24    0.29
   7  11   5    0.11    0.36
   6 -11   4   -0.21    0.23
  -6  11  -4    0.06    0.26
   6  11   4   -0.15    0.32
  -6  11  -4   -0.07    0.30
   5 -11   3    0.18    0.23
  -5 -11  -3    0.19    0.19
  -5  11  -3    0.08    0.24
   5  11   3   -0.14    0.18
  -5  11  -3    0.36    0.32
   5  11   3    0.38    0.25
   4 -11   2   -0.06    0.18
   4  11   2    0.03    0.24
  -4  11  -2    0.58    0.33
   4  11   2    0.56    0.19
   4  11   2   -0.03    0.25
  -4  11  -2    0.39    0.22
  -4  11  -2    0.06    0.21
   3 -11   1    0.62    0.20
  -3  11  -1    0.93    0.27
   3  11   1    0.82    0.19
  -3  11  -1    0.61    0.29
   3  11   1    1.17    0.24
  -3  11  -1    0.83    0.22
   3  11   1    0.92    0.25
  -2  11   0    3.13    0.33
   2  11   0    2.55    0.25
  -2  11   0    2.34    0.31
   2  11   0    2.71    0.26
  -2  11   0    2.56    0.26
   2  11   0    2.66    0.33
   2  11   0    2.74    0.17
   1 -11  -1    0.14    0.10
  -1 -11   1    0.34    0.14
   1  11  -1    0.43    0.15
  -1  11   1    0.34    0.19
  -1  11   1    0.37    0.22
   1  11  -1    0.46    0.23
  -1  11   1    0.04    0.13
   1  11  -1    0.15    0.13
   1  11  -1    0.29    0.16
   0 -11   2   37.52    0.96
   0 -11  -2   37.51    0.83
   0  11  -2   37.83    0.99
   0  11  -2   38.07    0.94
   0  11  -2   38.14    1.07
   0  11   2   35.61    1.03
   0  11   2   37.45    0.93
   0  11   2   37.58    0.95
  -1 -11  -3    0.10    0.10
   1 -11   3    0.29    0.17
  -1 -11  -3    0.15    0.14
   1  11   3    0.06    0.10
   1  11   3    0.02    0.13
  -1  11  -3   -0.28    0.20
   1  11   3    0.23    0.20
   1  11   3   -0.06    0.12
  -1  11  -3    0.06    0.19
  -1  11  -3   -0.08    0.14
   2 -11   4    3.12    0.33
  -2 -11  -4    3.63    0.26
  -2  11  -4    3.80    0.37
  -2  11  -4    4.01    0.38
   2  11   4    3.71    0.25
   2  11   4    3.62    0.23
  -2  11  -4    3.91    0.33
   2  11   4    3.85    0.36
  -3 -11  -5    0.45    0.18
   3 -11   5   -0.09    0.25
  -3  11  -5    0.23    0.27
   3  11   5    0.01    0.22
   3  11   5    0.35    0.19
  -3  11  -5    0.20    0.22
   3  11   5    0.17    0.13
  -3  11  -5    0.32    0.24
   4 -11   6    0.43    0.27
  -4  11  -6    0.35    0.28
  -4  11  -6    0.68    0.24
  -4  11  -6    0.42    0.24
   4  11   6    0.27    0.27
   4  11   6    0.67    0.25
   5 -11   7    0.01    0.29
  -5  11  -7    0.25    0.25
  -5  11  -7    0.47    0.29
   5  11   7   -0.08    0.25
   6 -11   8   -0.19    0.33
  -6  11  -8    0.15    0.29
  -6  11  -8    0.50    0.32
   7 -12   5    0.13    0.32
   7  12   5   -0.07    0.39
  -7  12  -5    0.68    0.35
  -7  12  -5    0.54    0.37
   6 -12   4    1.29    0.33
  -6  12  -4    0.94    0.35
   6  12   4    0.92    0.37
  -6  12  -4    0.53    0.34
   5 -12   3    0.19    0.25
  -5 -12  -3    0.53    0.21
   5  12   3    0.71    0.30
  -5  12  -3    0.12    0.33
   5  12   3    0.98    0.25
  -5  12  -3    0.77    0.30
   4 -12   2    0.18    0.22
   4  12   2    0.34    0.21
  -4  12  -2   -0.03    0.24
  -4  12  -2    0.01    0.21
  -4  12  -2    0.22    0.32
   4  12   2    0.15    0.26
   4  12   2    0.26    0.21
   3 -12   1    0.10    0.18
  -3  12  -1    0.02    0.19
  -3  12  -1    0.09    0.22
   3  12   1    0.34    0.19
   3  12   1   -0.13    0.14
   3  12   1    0.48    0.22
  -3  12  -1    0.16    0.28
   2 -12   0    0.48    0.14
  -2  12   0    0.11    0.16
   2  12   0    0.54    0.19
  -2  12   0    0.16    0.26
   2  12   0    0.19    0.17
   2  12   0    0.24    0.12
   2  12   0    0.26    0.27
  -2  12   0    0.28    0.25
   1 -12  -1   28.09    0.69
   1  12  -1   27.09    0.87
   1  12  -1   26.66    0.81
   1  12  -1   28.00    0.78
  -1  12   1   26.62    0.86
   1  12  -1   27.83    0.70
  -1  12   1   29.26    0.79
  -1  12   1   27.20    0.81
   0 -12  -2   27.96    0.66
   0 -12   2   29.48    0.81
   0  12  -2   28.10    0.82
   0  12   2   27.05    0.87
   0  12   2   29.03    0.78
   0  12   2   27.85    0.78
   0  12  -2   28.06    0.90
   0  12  -2   28.78    0.78
   1 -12   3    0.30    0.20
  -1 -12  -3    0.23    0.11
  -1 -12  -3    0.39    0.16
   1  12   3    0.49    0.17
   1  12   3    0.39    0.17
   1  12   3    0.44    0.12
  -1  12  -3    0.70    0.25
  -1  12  -3    0.60    0.23
  -1  12  -3    0.32    0.18
   1  12   3    0.21    0.22
  -2 -12  -4    0.12    0.16
   2 -12   4    0.01    0.20
   2  12   4    0.09    0.15
   2  12   4   -0.03    0.12
   2  12   4    0.21    0.27
  -2  12  -4   -0.04    0.25
   2  12   4    0.37    0.18
  -2  12  -4    0.32    0.19
  -2  12  -4    0.51    0.26
  -3 -12  -5    1.49    0.22
   3 -12   5    2.27    0.36
   3  12   5    1.49    0.24
  -3  12  -5    2.19    0.36
  -3  12  -5    1.82    0.30
  -3  12  -5    1.70    0.31
   3  12   5    2.26    0.37
   4 -12   6   -0.03    0.23
  -4  12  -6    0.15    0.27
   4  12   6   -0.21    0.21
   4  12   6   -0.20    0.24
  -4  12  -6   -0.06    0.22
  -4  12  -6    0.19    0.24
   5 -12   7   -0.01    0.27
  -5  12  -7    0.07    0.28
  -5  12  -7   -0.32    0.27
   6 -12   8    0.32    0.37
  -6  12  -8    1.15    0.39
  -6  12  -8    0.18    0.30
   6 -13   4    0.21    0.25
   6  13   4   -0.34    0.28
  -6  13  -4    0.67    0.36
  -6  13  -4    0.16    0.32
   5 -13   3    0.88    0.30
  -5  13  -3    1.54    0.33
  -5  13  -3    0.88    0.37
   5  13   3    0.92    0.31
   4 -13   2    0.20    0.21
  -4  13  -2    0.46    0.26
   4  13   2    0.25    0.25
   4  13   2    0.15    0.19
  -4  13  -2    0.47    0.24
  -4  13  -2    0.29    0.33
   4  13   2    0.31    0.28
   3 -13   1    1.36    0.23
   3  13   1    2.39    0.36
   3  13   1    1.62    0.28
  -3  13  -1    1.77    0.32
  -3  13  -1    2.64    0.39
  -3  13  -1    1.49    0.28
   3  13   1    1.71    0.25
   2 -13   0    4.07    0.30
  -2  13   0    4.31    0.40
   2  13   0    3.96    0.40
   2  13   0    3.64    0.31
  -2  13   0    3.21    0.32
   2  13   0    3.69    0.23
  -2  13   0    3.62    0.42
   2  13   0    4.40    0.34
  -1 -13   1    0.01    0.05
   1 -13  -1   -0.07    0.10
   1  13  -1    0.04    0.18
   1  13  -1    0.05    0.18
  -1  13   1    0.02    0.17
   1  13  -1    0.04    0.15
  -1  13   1    0.10    0.20
  -1  13   1   -0.12    0.23
   1  13  -1    0.43    0.26
   0 -13  -2    0.46    0.11
   0 -13   2    0.47    0.20
   0  13   2    0.97    0.23
   0  13  -2    0.48    0.30
   0  13   2    0.53    0.17
   0  13  -2    0.29    0.19
   0  13   2    0.92    0.27
   0  13  -2    0.59    0.21
   1 -13   3    8.65    0.44
  -1 -13  -3    8.73    0.32
  -1 -13  -3    8.47    0.38
  -1  13  -3    8.37    0.52
   1  13   3    8.47    0.33
   1  13   3    8.37    0.52
  -1  13  -3    8.78    0.50
   1  13   3    9.28    0.42
  -1  13  -3    8.53    0.44
   1  13   3    8.53    0.40
  -2 -13  -4    2.02    0.23
   2 -13   4    1.82    0.29
  -2  13  -4    1.80    0.29
   2  13   4    1.63    0.21
  -2  13  -4    1.75    0.33
   2  13   4    1.98    0.36
   2  13   4    1.76    0.20
   2  13   4    1.66    0.23
  -2  13  -4    1.59    0.32
   3 -13   5    0.53    0.28
  -3 -13  -5   -0.23    0.17
  -3  13  -5    0.07    0.22
  -3  13  -5    0.25    0.30
   3  13   5    0.01    0.30
   3  13   5    0.00    0.18
  -3  13  -5    0.12    0.27
   4 -13   6    0.41    0.31
  -4  13  -6    0.35    0.29
  -4  13  -6    0.53    0.26
  -4  13  -6   -0.03    0.23
   5 -13   7    0.39    0.30
  -5  13  -7    0.69    0.32
  -5  13  -7    0.14    0.26
   6 -13   8    0.56    0.42
  -6  13  -8    0.75    0.34
  -6  13  -8    0.16    0.33
   6 -14   4   -0.10    0.25
  -6  14  -4    0.67    0.37
   6  14   4   -0.07    0.32
  -6  14  -4    0.70    0.32
   5 -14   3    0.27    0.26
   5  14   3    0.29    0.29
  -5  14  -3    0.06    0.25
  -5  14  -3    0.14    0.38
   4 -14   2    0.21    0.19
  -4  14  -2    0.01    0.25
   4  14   2   -0.10    0.28
   4  14   2    0.02    0.19
   4  14   2   -0.58    0.21
  -4  14  -2    0.20    0.27
  -4  14  -2    0.00    0.32
   3 -14   1    0.94    0.23
   3  14   1    1.46    0.28
   3  14   1    1.11    0.24
  -3  14  -1    1.17    0.26
  -3  14  -1    1.29    0.34
  -3  14  -1    1.25    0.36
   3  14   1    1.52    0.36
   2 -14   0    0.28    0.16
  -2 -14   0    0.56    0.18
  -2  14   0    0.68    0.29
   2  14   0    0.01    0.14
   2  14   0    0.19    0.20
   2  14   0    0.22    0.28
   2  14   0   -0.06    0.17
  -2  14   0    0.02    0.30
  -2  14   0    0.24    0.20
   1 -14  -1   12.30    0.40
  -1 -14   1    9.58    0.43
  -1  14   1   12.74    0.51
   1  14  -1   11.11    0.59
  -1  14   1   12.00    0.54
   1  14  -1   11.29    0.44
   1  14  -1   12.13    0.51
   1  14  -1   11.30    0.53
  -1  14   1   12.82    0.61
   0 -14  -2    3.71    0.21
   0 -14   2    3.71    0.33
   0  14   2    4.01    0.41
   0  14  -2    3.50    0.35
   0  14   2    3.64    0.31
   0  14  -2    4.80    0.36
   0  14   2    3.63    0.32
   0  14  -2    3.94    0.43
  -1 -14  -3    0.06    0.17
  -1 -14  -3   -0.05    0.13
   1 -14   3    0.14    0.20
  -1  14  -3    0.01    0.22
   1  14   3   -0.02    0.16
   1  14   3    0.47    0.19
   1  14   3    0.12    0.14
  -1  14  -3    0.27    0.28
   1  14   3    0.07    0.26
  -1  14  -3    0.15    0.22
  -2 -14  -4    3.75    0.29
   2 -14   4    3.67    0.40
  -2  14  -4    4.04    0.42
  -2  14  -4    4.21    0.44
  -2  14  -4    3.74    0.37
   2  14   4    3.55    0.42
   2  14   4    3.74    0.31
   2  14   4    3.41    0.28
   2  14   4    3.66    0.31
   3 -14   5    0.87    0.28
   3  14   5    0.89    0.35
   3  14   5    0.61    0.24
  -3  14  -5    0.30    0.24
  -3  14  -5    0.14    0.25
  -3  14  -5    0.56    0.32
   4 -14   6    0.14    0.28
  -4  14  -6   -0.60    0.24
  -4  14  -6   -0.14    0.24
   4  14   6   -0.01    0.32
  -4  14  -6    0.11    0.24
   5 -14   7    0.13    0.31
  -5  14  -7    0.74    0.32
  -5  14  -7    0.61    0.31
   6 -14   8   -0.20    0.30
  -6  14  -8    0.62    0.34
  -6  14  -8    0.45    0.35
   6 -15   4   -0.25    0.23
  -6  15  -4    0.20    0.31
  -6  15  -4   -0.16    0.38
   5 -15   3    0.70    0.29
   5  15   3    0.14    0.28
  -5  15  -3    0.45    0.28
  -5  15  -3    0.56    0.37
   4 -15   2    0.05    0.20
  -4  15  -2    0.38    0.24
   4  15   2    0.49    0.25
   4  15   2   -0.48    0.28
   4  15   2   -0.07    0.20
  -4  15  -2    0.58    0.35
  -4  15  -2    0.39    0.29
   3 -15   1    2.86    0.31
  -3  15  -1    2.70    0.43
   3  15   1    2.29    0.41
   3  15   1    3.23    0.36
   3  15   1    2.61    0.32
  -3  15  -1    2.83    0.35
  -3  15  -1    3.38    0.42
  -2 -15   0    0.63    0.21
   2 -15   0    1.06    0.20
   2  15   0    0.98    0.33
   2  15   0    1.33    0.26
  -2  15   0    1.12    0.33
  -2  15   0    0.96    0.25
   2  15   0    0.98    0.25
  -2  15   0    1.08    0.37
  -1 -15   1    7.38    0.40
   1 -15  -1    7.40    0.33
  -1  15   1    8.00    0.47
   1  15  -1    7.92    0.39
  -1  15   1    7.85    0.54
  -1  15   1    7.94    0.43
   1  15  -1    8.19    0.54
   1  15  -1    8.16    0.47
   1  15  -1    7.27    0.47
   0 -15  -2   12.29    0.39
   0 -15   2   10.69    0.48
   0  15  -2   12.90    0.65
   0  15   2   11.40    0.61
   0  15  -2   12.35    0.53
   0  15   2   11.41    0.53
   0  15   2   11.37    0.51
   0  15  -2   11.61    0.55
   1 -15   3    1.91    0.29
  -1 -15  -3    1.89    0.26
  -1 -15  -3    1.77    0.20
  -1  15  -3    2.04    0.30
   1  15   3    2.30    0.29
   1  15   3    2.24    0.28
  -1  15  -3    1.61    0.36
  -1  15  -3    1.37    0.33
   1  15   3    1.74    0.36
  -2 -15  -4   66.69    1.56
   2 -15   4   67.65    1.72
  -2  15  -4   66.25    1.73
  -2  15  -4   64.73    1.79
   2  15   4   66.59    1.57
   2  15   4   71.43    1.83
  -2  15  -4   69.35    1.71
   2  15   4   66.57    1.58
   3 -15   5    1.20    0.32
   3  15   5    0.56    0.33
  -3  15  -5    0.84    0.33
  -3  15  -5    0.76    0.32
  -3  15  -5    0.48    0.26
   4 -15   6    0.16    0.28
   4  15   6    0.32    0.34
  -4  15  -6    0.16    0.26
  -4  15  -6    0.28    0.30
  -4  15  -6    0.09    0.25
   5 -15   7   -0.02    0.28
  -5  15  -7    0.13    0.29
  -5  15  -7   -0.17    0.28
   6 -15   8    0.40    0.37
  -6  15  -8    0.32    0.34
  -6  15  -8   -0.07    0.31
   6 -16   4   -0.35    0.26
  -6  16  -4    0.06    0.36
  -6  16  -4    0.46    0.36
   5 -16   3    0.01    0.23
  -5  16  -3   -0.05    0.26
  -5  16  -3    0.41    0.36
   4 -16   2    0.44    0.24
  -4  16  -2    0.46    0.35
  -4  16  -2    0.23    0.25
   4  16   2    0.88    0.28
  -4  16  -2    0.14    0.29
   4  16   2    0.96    0.26
   4  16   2    0.10    0.16
   3 -16   1    0.03    0.18
   3  16   1   -0.07    0.29
  -3  16  -1    0.03    0.22
  -3  16  -1   -0.23    0.30
   3  16   1    0.09    0.23
   3  16   1    0.11    0.21
  -3  16  -1   -0.07    0.28
  -2 -16   0    9.76    0.48
   2 -16   0    9.95    0.44
   2  16   0    9.96    0.52
   2  16   0    9.75    0.66
  -2  16   0   10.45    0.56
   2  16   0    9.69    0.52
  -2  16   0   10.37    0.61
  -2  16   0    9.91    0.61
  -1 -16   1    0.33    0.20
   1 -16  -1    0.05    0.13
   1  16  -1    0.09    0.26
   1  16  -1    0.29    0.22
  -1  16   1    0.15    0.32
  -1  16   1    0.03    0.28
   1  16  -1    0.27    0.20
  -1  16   1    0.29    0.23
   1  16  -1    0.71    0.36
   0 -16  -2    1.38    0.17
   0  16   2    1.48    0.29
   0  16   2    1.13    0.35
   0  16  -2    1.52    0.37
   0  16  -2    1.51    0.31
   0  16  -2    1.49    0.26
   0  16   2    1.51    0.29
   1 -16   3    4.27    0.38
   1  16   3    3.78    0.46
   1  16   3    4.63    0.38
  -1  16  -3    4.62    0.44
  -1  16  -3    4.61    0.41
   1  16   3    3.92    0.36
  -1  16  -3    5.40    0.54
   2 -16   4   35.60    1.10
  -2 -16  -4   36.65    0.98
   2  16   4   37.55    0.99
   2  16   4   35.08    1.18
  -2  16  -4   33.62    1.17
  -2  16  -4   36.32    1.14
  -2  16  -4   37.80    1.12
   2  16   4   37.24    1.01
   3 -16   5    1.01    0.31
  -3  16  -5    1.17    0.32
  -3  16  -5    1.38    0.35
   3  16   5    1.04    0.37
  -3  16  -5    1.02    0.32
   4 -16   6    0.32    0.27
  -4  16  -6    0.29    0.28
  -4  16  -6   -0.07    0.25
   4  16   6    0.06    0.32
  -4  16  -6    0.30    0.32
   5 -16   7    0.81    0.37
  -5  16  -7   -0.27    0.27
  -5  16  -7   -0.30    0.28
   6 -17   4    0.02    0.26
  -6  17  -4    0.48    0.43
  -6  17  -4    0.05    0.33
   5 -17   3    0.28    0.27
  -5  17  -3   -0.06    0.38
  -5  17  -3    0.23    0.28
   4 -17   2   -0.03    0.19
   4  17   2    0.36    0.35
   4  17   2   -0.12    0.21
  -4  17  -2    0.37    0.36
  -4  17  -2   -0.15    0.30
  -4  17  -2    0.15    0.26
  -3 -17  -1    4.66    0.37
   3 -17   1    4.73    0.39
   3  17   1    4.39    0.50
   3  17   1    4.71    0.42
  -3  17  -1    5.60    0.56
   3  17   1    4.98    0.43
  -3  17  -1    4.95    0.46
  -3  17  -1    5.77    0.56
  -2 -17   0    0.38    0.21
   2 -17   0    0.83    0.21
   2  17   0    0.58    0.38
  -2  17   0    0.29    0.35
   2  17   0    0.22    0.25
   2  17   0    0.70    0.25
  -2  17   0    0.29    0.23
  -2  17   0    0.16    0.33
   1 -17  -1   -0.07    0.13
  -1 -17   1    0.04    0.19
  -1  17   1    0.62    0.34
   1  17  -1    0.01    0.22
   1  17  -1   -0.21    0.20
   1  17  -1    0.09    0.24
   1  17  -1   -0.25    0.31
  -1  17   1   -0.47    0.24
  -1  17   1    0.04    0.21
   0  17   2    3.57    0.45
   0  17   2    3.24    0.34
   0  17  -2    3.18    0.36
   0  17  -2    3.79    0.47
   0  17   2    3.55    0.37
   0  17  -2    3.60    0.39
   1 -17   3    0.77    0.27
  -1  17  -3    0.59    0.39
   1  17   3    0.80    0.26
  -1  17  -3    0.78    0.30
  -1  17  -3    1.23    0.31
   1  17   3    0.51    0.25
   1  17   3    0.67    0.38
   2 -17   4    2.94    0.38
  -2  17  -4    3.31    0.42
   2  17   4    2.79    0.31
  -2  17  -4    3.46    0.39
   2  17   4    2.87    0.44
  -2  17  -4    2.79    0.43
   3 -17   5    3.02    0.40
   3  17   5    3.16    0.47
  -3  17  -5    3.12    0.44
  -3  17  -5    2.56    0.43
  -3  17  -5    2.80    0.39
   4 -17   6    0.47    0.28
   4  17   6    0.55    0.36
  -4  17  -6    1.21    0.34
  -4  17  -6    0.91    0.35
  -4  17  -6    0.74    0.34
   5 -17   7    0.23    0.31
  -5  17  -7    0.53    0.34
  -5  17  -7   -0.02    0.32
   6 -18   4    0.07    0.27
  -6  18  -4   -0.38    0.34
  -6  18  -4   -0.13    0.37
   5 -18   3    0.31    0.27
  -5  18  -3   -0.19    0.28
  -5  18  -3    0.63    0.42
   4 -18   2    0.35    0.24
  -4  18  -2    0.46    0.37
  -4  18  -2    0.41    0.28
  -4  18  -2   -0.12    0.32
   4  18   2    0.03    0.36
   3 -18   1    0.03    0.06
  -3 -18  -1    0.20    0.21
   3  18   1    0.55    0.38
   3  18   1    0.09    0.23
  -3  18  -1    0.79    0.37
  -3  18  -1   -0.02    0.26
   3  18   1    0.22    0.25
  -3  18  -1    0.28    0.32
  -2 -18   0    0.24    0.19
   2 -18   0   -0.14    0.16
   2  18   0    0.24    0.27
  -2  18   0   -0.27    0.32
  -2  18   0    0.50    0.33
   2  18   0    0.25    0.32
   2  18   0   -0.16    0.23
  -2  18   0    0.31    0.24
  -1 -18   1    1.77    0.27
  -1  18   1    1.14    0.28
  -1  18   1    1.04    0.39
   1  18  -1    1.73    0.36
  -1  18   1    1.65    0.37
   1  18  -1    1.19    0.38
   0 -18   2    1.86    0.28
   0  18  -2    1.73    0.41
   0  18  -2    1.13    0.30
   0  18   2    2.40    0.35
   0  18   2    1.78    0.41
   0  18   2    1.95    0.31
   0  18  -2    2.02    0.34
   1 -18   3   10.41    0.55
   1  18   3    9.54    0.66
   1  18   3   11.11    0.54
  -1  18  -3   10.31    0.67
  -1  18  -3   11.88    0.61
   1  18   3   10.98    0.57
  -1  18  -3   11.71    0.64
   2 -18   4    0.03    0.24
  -2  18  -4    0.50    0.37
   2  18   4    0.13    0.35
  -2  18  -4    0.13    0.33
  -2  18  -4   -0.40    0.21
   3 -18   5    0.29    0.25
  -3  18  -5    0.31    0.32
   3  18   5    0.13    0.35
  -3  18  -5    0.51    0.31
  -3  18  -5    0.78    0.29
   4 -18   6    0.13    0.26
   4  18   6   -1.02    0.35
  -4  18  -6   -0.01    0.26
  -4  18  -6    0.20    0.30
  -4  18  -6   -0.15    0.28
   5 -18   7    0.90    0.36
  -5  18  -7    1.24    0.42
  -5  18  -7    0.12    0.35
   5 -19   3    0.31    0.27
  -5  19  -3    0.15    0.38
  -5  19  -3    0.03    0.32
   4 -19   2    0.11    0.23
  -4  19  -2    0.38    0.29
  -4  19  -2    0.23    0.37
  -4  19  -2    0.00    0.33
   4  19   2   -0.75    0.31
   3 -19   1    2.16    0.29
  -3  19  -1    2.58    0.48
   3  19   1    2.06    0.35
  -3  19  -1    2.28    0.45
   3  19   1    1.98    0.48
  -3  19  -1    2.16    0.39
  -2 -19   0    3.15    0.33
  -2  19   0    2.96    0.38
   2  19   0    2.82    0.46
  -2  19   0    3.09    0.47
  -2  19   0    3.20    0.45
   2  19   0    3.27    0.42
   2  19   0    3.19    0.38
  -1 -19   1    0.31    0.21
  -1  19   1    0.50    0.37
  -1  19   1    0.10    0.26
   1  19  -1    0.49    0.31
   1  19  -1    0.75    0.38
  -1  19   1    0.59    0.30
   0 -19   2    0.14    0.20
   0  19  -2    0.43    0.35
   0  19   2   -0.33    0.23
   0  19  -2   -0.09    0.25
   0  19  -2    0.16    0.26
   0  19   2   -0.17    0.24
   0  19   2    0.12    0.34
   1 -19   3    1.30    0.29
   1  19   3    1.47    0.30
  -1  19  -3    1.15    0.31
  -1  19  -3    1.69    0.41
   1  19   3    1.64    0.41
  -1  19  -3    2.05    0.39
   1  19   3    1.21    0.29
   2 -19   4    3.94    0.43
   2  19   4    3.93    0.53
  -2  19  -4    3.79    0.46
  -2  19  -4    3.09    0.47
  -2  19  -4    4.52    0.46
   3 -19   5    0.67    0.31
   3  19   5    1.20    0.41
  -3  19  -5    1.41    0.39
  -3  19  -5    1.16    0.33
  -3  19  -5    0.69    0.34
   4 -19   6    0.50    0.29
  -4  19  -6    1.42    0.39
   4  19   6    1.16    0.49
  -4  19  -6    0.58    0.35
  -4  19  -6    0.93    0.34
   5 -19   7    0.94    0.37
  -5  19  -7    0.27    0.33
  -5  19  -7   -0.03    0.36
   5 -20   3    0.32    0.29
  -5  20  -3   -0.07    0.38
  -5  20  -3    0.21    0.32
   4 -20   2    0.26    0.22
  -4  20  -2    0.27    0.29
  -4  20  -2    0.67    0.38
   4  20   2    0.16    0.39
  -4  20  -2    0.25    0.34
  -3  20  -1   -0.12    0.29
  -3  20  -1    0.35    0.33
   3  20   1   -0.27    0.37
  -3  20  -1    0.04    0.34
   3  20   1   -0.07    0.24
  -2  20   0    0.42    0.37
  -2  20   0    0.12    0.36
   2  20   0    0.21    0.28
   2  20   0    0.16    0.34
  -2  20   0    0.03    0.24
  -1 -20   1    4.52    0.38
  -1  20   1    4.38    0.46
   1  20  -1    5.83    0.54
   1  20  -1    4.37    0.59
  -1  20   1    4.41    0.55
  -1  20   1    4.74    0.44
   0 -20   2   14.92    0.61
   0  20  -2   14.79    0.72
   0  20  -2   13.50    0.78
   0  20   2   15.27    0.69
   0  20   2   14.50    0.84
   0  20   2   15.01    0.68
   0  20  -2   15.05    0.67
   1 -20   3    9.04    0.53
   1  20   3    8.77    0.55
  -1  20  -3    9.33    0.59
  -1  20  -3    7.98    0.65
   1  20   3    9.39    0.75
   1  20   3    9.84    0.54
  -1  20  -3    9.46    0.63
   2 -20   4    0.41    0.26
  -2  20  -4    0.77    0.37
  -2  20  -4    0.14    0.26
   2  20   4    0.84    0.44
  -2  20  -4    0.00    0.31
   3 -20   5    0.67    0.29
   3  20   5    0.74    0.45
  -3  20  -5    1.28    0.34
  -3  20  -5    0.98    0.37
  -3  20  -5    0.72    0.33
   4 -20   6   -0.08    0.31
   4  20   6   -0.05    0.37
  -4  20  -6    0.29    0.33
  -4  20  -6    0.57    0.34
  -4  20  -6    0.35    0.31
  -5  21  -3    0.05    0.33
  -5  21  -3    0.79    0.49
  -4  21  -2    0.08    0.38
  -4  21  -2    0.61    0.41
   4  21   2   -0.06    0.41
  -4  21  -2    0.37    0.33
  -3  21  -1   -0.04    0.26
   3  21   1    0.43    0.26
   3  21   1   -0.83    0.32
  -3  21  -1    0.18    0.41
  -3  21  -1    0.22    0.34
   2  21   0   -0.22    0.28
  -2  21   0    0.03    0.32
  -2  21   0   -0.30    0.39
  -2  21   0   -0.07    0.28
   2  21   0   -0.41    0.33
  -1  21   1    0.02    0.26
  -1  21   1    0.22    0.34
   1  21  -1    0.53    0.33
  -1  21   1    0.84    0.43
   1  21  -1    0.16    0.37
   0 -21   2   11.91    0.57
   0  21   2   13.81    0.69
   0  21  -2   12.73    0.70
   0  21  -2   13.59    0.78
   0  21  -2   13.04    0.65
   0  21   2   13.03    0.67
   0  21   2   10.92    0.76
   1 -21   3    0.23    0.17
  -1  21  -3   -0.10    0.37
  -1  21  -3   -0.33    0.24
   1  21   3   -0.06    0.36
  -1  21  -3    0.24    0.32
   1  21   3   -0.40    0.25
   2 -21   4    1.12    0.32
   2  21   4    1.63    0.46
  -2  21  -4    1.89    0.39
  -2  21  -4    1.91    0.38
  -2  21  -4    1.49    0.45
   3 -21   5    1.18    0.32
  -3  21  -5    0.87    0.39
  -3  21  -5    0.74    0.33
  -3  21  -5    1.27    0.38
   3  21   5    1.20    0.45
   4 -21   6    0.60    0.30
  -4  21  -6    1.06    0.38
  -4  21  -6    1.13    0.37
   4  21   6    0.45    0.51
  -4  21  -6    1.13    0.38
  -5  22  -3    0.12    0.40
  -5  22  -3    1.34    0.47
   4  22   2   -0.11    0.43
  -4  22  -2    0.32    0.32
  -4  22  -2    0.76    0.41
  -4  22  -2    1.16    0.42
   3  22   1   -0.34    0.26
  -3  22  -1    0.02    0.29
   3  22   1   -0.15    0.36
  -3  22  -1   -0.18    0.35
  -3  22  -1   -0.27    0.32
   2  22   0    0.38    0.29
  -2  22   0    0.66    0.40
  -2  22   0    0.18    0.34
  -2  22   0    0.94    0.31
   2  22   0    0.85    0.41
  -1  22   1    0.80    0.33
   1  22  -1    0.73    0.40
   1  22  -1   -0.27    0.26
  -1  22   1    0.32    0.31
  -1  22   1   -0.18    0.35
   0  22  -2    4.81    0.51
   0  22   2    3.51    0.54
   0  22  -2    3.76    0.55
   0  22   2    4.71    0.48
   0  22   2    3.58    0.43
   1 -22   3   -0.05    0.09
  -1  22  -3    0.15    0.28
  -1  22  -3    0.18    0.36
  -1  22  -3    0.64    0.31
   1  22   3    0.14    0.38
   2 -22   4   -0.12    0.24
   2  22   4    0.32    0.41
  -2  22  -4   -0.05    0.30
  -2  22  -4    0.63    0.37
  -2  22  -4    0.22    0.33
   3 -22   5    0.37    0.26
  -3  22  -5    0.42    0.32
  -3  22  -5    0.49    0.35
  -3  22  -5    0.29    0.33
   3  22   5   -0.32    0.39
   4 -22   6    0.10    0.33
  -4  22  -6    0.64    0.39
  -4  22  -6   -0.07    0.32
  -4  22  -6    0.20    0.35
   4  22   6   -0.74    0.39
   4  23   2    0.23    0.43
  -4  23  -2    0.54    0.43
  -4  23  -2    0.90    0.41
  -4  23  -2    1.12    0.44
   3  23   1    1.29    0.45
  -3  23  -1    2.62    0.53
  -3  23  -1    1.84    0.46
  -3  23  -1    1.46    0.39
   2  23   0    0.65    0.43
  -2  23   0    0.37    0.35
   2  23   0   -0.16    0.31
  -2  23   0   -0.08    0.37
  -2  23   0   -0.06    0.27
   1  23  -1   -0.28    0.40
  -1  23   1    0.25    0.39
   1  23  -1   -0.27    0.32
  -1  23   1   -0.22    0.30
  -1  23   1   -0.22    0.24
   0  23   2    0.38    0.30
   0  23  -2   -0.01    0.36
   0  23  -2   -0.26    0.28
   0  23   2   -0.18    0.29
   0  23   2   -0.07    0.36
  -1  23  -3   -0.06    0.32
   1  23   3   -0.60    0.36
  -1  23  -3   -0.15    0.33
  -1  23  -3   -0.11    0.27
   2  23   4    0.10    0.40
  -2  23  -4    0.16    0.33
  -2  23  -4    0.41    0.37
  -2  23  -4   -0.09    0.30
   3 -23   5   -0.19    0.26
   3  23   5    0.07    0.49
  -3  23  -5    0.39    0.35
  -3  23  -5    0.06    0.32
  -3  23  -5   -0.18    0.30
   4 -23   6    0.23    0.35
  -4  23  -6   -0.23    0.31
   4  23   6   -0.03    0.47
  -4  23  -6    0.26    0.37
  -4  23  -6   -0.05    0.33
  -4  24  -2    0.03    0.33
  -4  24  -2    0.61    0.43
  -3  24  -1    0.43    0.45
  -3  24  -1    1.10    0.41
   3  24   1   -0.27    0.45
  -3  24  -1   -0.32    0.36
  -2  24   0    0.00    0.34
   2  24   0    0.28    0.42
  -2  24   0    0.45    0.42
   2  24   0   -0.56    0.30
  -2  24   0    0.03    0.28
   1  24  -1   -0.20    0.33
  -1  24   1    0.13    0.37
  -1  24   1    0.68    0.41
  -1  24   1   -0.17    0.26
   1  24  -1    0.18    0.40
   0  24  -2    1.39    0.45
   0  24   2    1.00    0.36
   0  24  -2    0.87    0.36
   0  24   2    1.00    0.45
  -1  24  -3    0.70    0.37
   1  24   3    0.98    0.50
  -1  24  -3    1.19    0.43
  -2  24  -4   -0.26    0.33
  -2  24  -4    0.31    0.33
   2  24   4   -0.73    0.43
  -2  24  -4    0.32    0.32
   3  24   5   -0.44    0.48
  -3  24  -5    0.56    0.36
  -3  24  -5    0.37    0.34
  -3  24  -5    0.42    0.41
  -3  25  -1    0.31    0.46
  -3  25  -1    0.28    0.40
  -3  25  -1    0.10    0.33
   3  25   1    0.22    0.49
  -2  25   0    0.65    0.34
  -2  25   0    0.58    0.49
  -2  25   0    0.77    0.44
   2  25   0    0.66    0.38
   2  25   0    0.80    0.46
   1  25  -1    1.39    0.48
   1  25  -1    0.93    0.40
  -1  25   1    0.64    0.41
  -1  25   1    1.19    0.52
  -1  25   1    0.45    0.32
   0  25   2    0.08    0.40
   0  25  -2   -0.60    0.34
   0  25  -2   -0.49    0.29
   0  25   2   -0.41    0.26
  -1  25  -3    0.16    0.32
   1  25   3   -0.07    0.46
  -1  25  -3   -0.19    0.41
  -2  25  -4   -0.27    0.36
  -2  25  -4    0.05    0.37
  -2  25  -4   -0.18    0.32
   2  25   4   -0.38    0.48
  -3  25  -5    0.16    0.35
  -3  25  -5    0.34    0.35
  -3  25  -5   -0.14    0.33
   3  25   5   -0.18    0.46
  -3  26  -1   -0.64    0.37
   3  26   1    0.77    0.47
  -3  26  -1    0.39    0.40
  -3  26  -1    0.25    0.46
  -2  26   0    0.19    0.45
   2  26   0   -0.60    0.33
  -2  26   0    0.28    0.33
   2  26   0   -0.09    0.43
  -2  26   0   -0.43    0.45
   1  26  -1    0.46    0.44
   1  26  -1    0.51    0.36
  -1  26   1   -0.56    0.41
  -1  26   1   -0.27    0.32
   0  26  -2    0.78    0.36
   0  26  -2    0.93    0.46
   0  26   2    0.72    0.38
   0  26   2    0.83    0.50
   1  26   3    0.17    0.45
  -1  26  -3    1.08    0.44
  -1  26  -3    0.73    0.41
  -2  26  -4    0.38    0.37
   2  26   4    0.07    0.52
  -2  26  -4    0.63    0.47
  -2  26  -4    0.15    0.37
  -2  27   0   -0.44    0.38
  -2  27   0    0.53    0.41
   2  27   0    0.56    0.53
  -2  27   0    1.48    0.56
  -1  27   1   -0.08    0.36
   1  27  -1   -0.10    0.38
  -1  27   1    0.03    0.45
   1  27  -1   -0.01    0.45
   0  27  -2   -0.67    0.36
   0  27   2    0.40    0.46
   0  27  -2    0.17    0.48
  -1  27  -3    0.79    0.38
   1  27   3   -0.13    0.46
  -1  27  -3    0.52    0.43
  -2  27  -4    0.73    0.47
   2  27   4    0.32    0.58
  -2  27  -4    0.06    0.35
  -1  28   1    0.15    0.38
  -1  28   1    0.17    0.47
   1  28  -1   -0.03    0.40
   1  28  -1    0.38    0.46
   0  28  -2   -0.64    0.36
   0  28  -2    0.17    0.44
   0  28   2    0.36    0.54
   1  28   3    0.33    0.49
  -1  28  -3    1.08    0.50
  -1  28  -3    0.55    0.44
  -7   0  -4   -0.37    0.23
   7   0   4    0.33    0.33
  -6   0  -3    0.03    0.23
  -6   0  -3    0.32    0.22
   6   0   3   -0.24    0.26
  -5   0  -2    0.08    0.21
   5   0   2   -0.17    0.20
  -5   0  -2   -0.04    0.18
   4   0   1   -0.10    0.16
  -4   0  -1   -0.05    0.14
  -4   0  -1   -0.15    0.15
   3   0   0   -0.05    0.14
  -3   0   0   -0.01    0.11
  -3   0   0   -0.12    0.15
   3   0   0   -0.07    0.10
   2   0  -1   -0.10    0.09
   2   0  -1   -0.08    0.10
  -2   0   1    0.02    0.10
  -2   0   1    0.04    0.12
  -1   0   2    0.00    0.08
   1   0  -2   -0.01    0.06
   1   0  -2   -0.03    0.08
   1   0  -2    0.04    0.05
   1   0  -2    0.06    0.07
   0   0  -3   -0.14    0.07
   0   0   3    0.11    0.09
   0   0  -3    0.02    0.07
   0   0  -3   -0.04    0.05
  -1   0  -4    0.12    0.10
   1   0   4    0.09    0.10
  -1   0  -4   -0.17    0.10
  -1   0  -4   -0.02    0.06
  -2   0  -5    0.08    0.12
   2   0   5   -0.03    0.12
  -2   0  -5    0.09    0.12
  -2   0  -5    0.17    0.09
  -3   0  -6   -0.22    0.11
  -3   0  -6   -0.06    0.12
  -3   0  -6   -0.04    0.15
   3   0   6    0.02    0.16
   3   0   6   -0.02    0.14
  -4   0  -7   -0.30    0.15
  -4   0  -7   -0.30    0.19
   4   0   7    0.19    0.22
  -4   0  -7    0.23    0.18
   4   0   7   -0.38    0.18
   5   0   8    0.27    0.27
  -5   0  -8   -0.25    0.25
   6   0   9    0.02    0.33
  -6   0  -9    0.01    0.26
  -7  -1  -4    0.18    0.24
   7  -1   4   -0.46    0.28
   7   1   4    0.62    0.35
  -7   1  -4    0.29    0.28
  -6  -1  -3    0.01    0.23
   6  -1   3    0.25    0.26
  -6  -1  -3    0.48    0.23
  -6   1  -3    0.16    0.23
  -6   1  -3    0.48    0.27
   6   1   3    0.36    0.27
  -5  -1  -2    7.46    0.46
   5  -1   2    6.85    0.50
  -5  -1  -2    6.89    0.43
  -5   1  -2    6.59    0.45
  -5   1  -2    7.21    0.44
   5   1   2    7.82    0.52
  -4  -1  -1    0.40    0.18
   4  -1   1    0.42    0.21
  -4  -1  -1    0.38    0.16
  -4   1  -1    0.22    0.21
   4   1   1    0.25    0.15
   4   1   1    0.30    0.21
  -4   1  -1    0.32    0.18
  -3  -1   0    6.68    0.31
  -3  -1   0    6.23    0.30
   3  -1   0    7.50    0.33
   3  -1   0    6.36    0.33
   3   1   0    6.50    0.33
  -3   1   0    6.21    0.35
  -3   1   0    6.73    0.32
   3   1   0    6.44    0.30
   2  -1  -1    0.06    0.09
  -2  -1   1   -0.08    0.11
  -2  -1   1    0.03    0.09
   2  -1  -1    0.06    0.11
  -2   1   1    0.04    0.12
   2   1  -1    0.14    0.11
   2   1  -1   -0.16    0.08
  -2   1   1    0.05    0.05
  -2   1   1    0.06    0.10
   2   1  -1   -0.01    0.03
   1  -1  -2   56.78    1.20
   1  -1  -2   56.97    1.17
  -1  -1   2   55.90    1.15
   1  -1  -2   56.38    1.18
   1  -1  -2   55.91    1.17
   1   1  -2   55.02    1.15
   1   1  -2   55.80    1.17
  -1   1   2   56.07    1.17
   1   1  -2   57.38    1.20
   1   1  -2   57.26    1.20
  -1   1   2   56.79    1.20
  -1   1   2   55.69    1.18
   0  -1  -3    1.27    0.07
   0  -1  -3    1.20    0.12
   0  -1  -3    1.27    0.12
   0  -1   3    1.32    0.13
   0   1  -3    1.36    0.10
   0   1  -3    1.33    0.11
   0   1  -3    1.64    0.14
   0   1   3    1.21    0.11
   0   1   3    1.25    0.13
  -1  -1  -4  119.96    2.47
  -1  -1  -4  121.75    2.36
  -1  -1  -4  122.19    2.57
   1  -1   4  118.75    2.48
  -1   1  -4  121.36    2.40
   1   1   4  121.43    2.58
  -1   1  -4  119.59    2.57
  -1   1  -4  118.57    2.48
   1   1   4  122.65    2.46
   2  -1   5   19.74    0.59
  -2  -1  -5   19.87    0.59
  -2  -1  -5   20.54    0.50
  -2  -1  -5   19.90    0.57
   2   1   5   19.43    0.58
  -2   1  -5   20.12    0.52
  -2   1  -5   19.29    0.59
  -2   1  -5   19.41    0.56
   2   1   5   20.14    0.58
  -3  -1  -6    2.79    0.24
   3  -1   6    2.34    0.27
  -3  -1  -6    2.84    0.21
  -3  -1  -6    2.96    0.28
  -3   1  -6    2.82    0.25
   3   1   6    3.04    0.26
   3   1   6    2.45    0.26
  -3   1  -6    2.63    0.28
  -3   1  -6    2.53    0.22
  -4  -1  -7   15.09    0.56
  -4  -1  -7   14.79    0.52
   4  -1   7   15.42    0.57
  -4  -1  -7   15.25    0.62
   4  -1   7   16.33    0.66
  -4   1  -7   16.08    0.64
   4   1   7   14.48    0.57
  -4   1  -7   15.61    0.55
   4   1   7   15.12    0.63
  -4   1  -7   15.14    0.55
   5  -1   8    9.34    0.58
  -5  -1  -8    9.55    0.59
   5   1   8    8.44    0.56
  -5   1  -8    9.65    0.56
   6  -1   9    0.19    0.36
  -6  -1  -9   -0.15    0.26
  -6   1  -9    0.04    0.27
   6   1   9    0.32    0.31
   7  -2   4    2.69    0.45
  -7  -2  -4    2.09    0.37
  -7   2  -4    2.02    0.35
   7   2   4    2.07    0.44
   6  -2   3    0.15    0.24
  -6  -2  -3   -0.06    0.19
  -6   2  -3    0.02    0.22
   6   2   3   -0.09    0.25
  -6   2  -3    0.15    0.26
  -5  -2  -2    3.06    0.31
   5  -2   2    3.20    0.36
  -5  -2  -2    2.62    0.32
  -5   2  -2    2.79    0.32
   5   2   2    3.22    0.37
  -5   2  -2    3.19    0.35
   4  -2   1    1.67    0.25
  -4  -2  -1    1.33    0.21
  -4  -2  -1    1.08    0.19
   4   2   1    1.12    0.19
  -4   2  -1    1.29    0.23
   4   2   1    1.76    0.26
  -4   2  -1    1.21    0.25
  -3  -2   0    1.83    0.18
  -3  -2   0    1.73    0.19
   3  -2   0    2.16    0.23
  -3   2   0    1.99    0.23
   3   2   0    1.74    0.21
  -3   2   0    1.52    0.19
   3   2   0    1.41    0.18
  -3   2   0    1.72    0.07
   3   2   0    1.80    0.08
   2  -2  -1    3.02    0.21
   2  -2  -1    3.00    0.19
  -2  -2   1    2.69    0.18
  -2   2   1    2.74    0.19
  -2   2   1    2.72    0.13
   2   2  -1    2.74    0.18
   2   2  -1    2.37    0.20
  -2   2   1    3.15    0.24
   2   2  -1    2.44    0.12
   1  -2  -2   57.88    1.23
   1  -2  -2   58.22    1.21
   1   2  -2   58.57    1.17
   1   2  -2   57.32    1.26
   1   2  -2   61.41    1.25
   1   2  -2   58.58    1.22
  -1   2   2   57.86    1.21
  -1   2   2   56.79    1.23
  -1   2   2   59.56    1.26
   0  -2  -3  202.88    4.06
   0  -2  -3  208.76    3.99
   0  -2   3  195.97    4.08
   0  -2  -3  213.85    4.24
   0   2  -3  211.73    4.25
   0   2   3  206.29    4.01
   0   2  -3  197.51    4.04
   0   2  -3  203.72    4.01
   0   2   3  207.48    4.24
   0   2   3  203.99    4.06
  -1  -2  -4    8.33    0.31
  -1  -2  -4    8.95    0.21
  -1  -2  -4    8.75    0.31
   1  -2   4    8.85    0.34
  -1   2  -4    8.52    0.32
  -1   2  -4    8.44    0.31
   1   2   4    8.82    0.33
   1   2   4    8.80    0.29
  -1   2  -4    8.67    0.28
   2  -2   5    7.77    0.35
  -2  -2  -5    7.53    0.32
  -2  -2  -5    8.26    0.25
  -2  -2  -5    7.50    0.33
  -2   2  -5    7.29    0.35
   2   2   5    8.08    0.34
  -2   2  -5    8.68    0.31
   2   2   5    8.65    0.33
  -2   2  -5    7.54    0.32
   3  -2   6    3.01    0.30
  -3  -2  -6    2.89    0.28
  -3  -2  -6    3.01    0.27
  -3  -2  -6    2.88    0.21
   3   2   6    3.53    0.28
  -3   2  -6    2.90    0.24
   3   2   6    3.24    0.30
  -3   2  -6    3.43    0.33
  -3   2  -6    3.21    0.26
  -4  -2  -7    1.57    0.24
  -4  -2  -7    1.17    0.20
   4  -2   7    1.44    0.30
  -4  -2  -7    1.82    0.29
   4  -2   7    1.20    0.25
   4   2   7    1.57    0.28
  -4   2  -7    1.80    0.25
   4   2   7    1.28    0.26
  -4   2  -7    1.89    0.25
  -4   2  -7    1.24    0.28
  -5  -2  -8    0.01    0.22
   5  -2   8    0.16    0.26
   5   2   8    0.03    0.24
  -5   2  -8    0.06    0.19
  -5   2  -8    0.34    0.25
  -6  -2  -9    0.63    0.32
   6  -2   9   -0.39    0.31
  -6   2  -9    0.17    0.26
   6   2   9    0.20    0.34
  -7  -3  -4    0.54    0.28
   7  -3   4    0.49    0.33
   7   3   4    1.17    0.42
  -7   3  -4    0.84    0.30
  -7   3  -4    1.04    0.34
  -6  -3  -3    2.46    0.34
   6  -3   3    2.64    0.39
  -6   3  -3    2.58    0.36
  -6   3  -3    2.48    0.37
   6   3   3    3.10    0.45
  -5  -3  -2    0.01    0.18
   5  -3   2    0.66    0.25
  -5  -3  -2    0.07    0.18
  -5   3  -2   -0.11    0.25
  -5   3  -2    0.26    0.23
   5   3   2    0.31    0.28
   5   3   2   -0.08    0.16
   4  -3   1    0.25    0.18
  -4  -3  -1   -0.18    0.13
  -4  -3  -1   -0.11    0.15
   4   3   1    0.11    0.15
  -4   3  -1    0.08    0.21
  -4   3  -1   -0.05    0.17
   4   3   1   -0.21    0.19
  -3  -3   0    3.23    0.20
   3  -3   0    3.20    0.26
  -3  -3   0    3.22    0.23
  -3   3   0    3.26    0.24
   3   3   0    3.34    0.16
   3   3   0    3.45    0.23
  -3   3   0    2.98    0.14
  -3   3   0    3.23    0.29
   3   3   0    3.13    0.27
   2  -3  -1   21.52    0.56
  -2  -3   1   21.31    0.48
  -2   3   1   21.17    0.51
   2   3  -1   20.38    0.55
  -2   3   1   21.48    0.60
   2   3  -1   20.02    0.57
  -2   3   1   21.41    0.56
   2   3  -1   21.57    0.51
   1  -3  -2    5.85    0.25
   1  -3  -2    5.87    0.20
  -1   3   2    5.99    0.26
   1   3  -2    6.16    0.23
   1   3  -2    5.85    0.16
  -1   3   2    5.69    0.22
   1   3  -2    5.47    0.25
  -1   3   2    6.08    0.22
   0  -3   3  261.50    5.17
   0  -3  -3  257.52    5.14
   0  -3  -3  265.15    5.36
   0   3   3  264.71    5.17
   0   3   3  264.10    5.36
   0   3   3  255.80    5.11
   0   3  -3  257.21    5.09
   0   3  -3  255.48    5.11
   0   3  -3  261.02    5.37
  -1  -3  -4   49.24    1.15
  -1  -3  -4   50.52    0.97
   1  -3   4   50.14    1.15
  -1  -3  -4   49.20    1.10
   1   3   4   50.46    1.06
  -1   3  -4   48.57    1.12
  -1   3  -4   49.04    1.16
  -1   3  -4   48.83    1.07
   1   3   4   49.41    1.15
   2  -3   5   58.96    1.40
  -2  -3  -5   61.54    1.24
  -2  -3  -5   60.36    1.36
  -2  -3  -5   59.19    1.39
  -2   3  -5   58.42    1.39
   2   3   5   58.56    1.39
  -2   3  -5   59.71    1.31
  -2   3  -5   60.89    1.39
   2   3   5   58.31    1.33
  -3  -3  -6    6.34    0.33
  -3  -3  -6    6.67    0.36
  -3  -3  -6    6.33    0.27
   3  -3   6    5.76    0.38
  -3   3  -6    6.48    0.33
   3   3   6    6.53    0.36
  -3   3  -6    6.32    0.33
   3   3   6    6.41    0.35
  -3   3  -6    7.03    0.41
  -4  -3  -7    6.07    0.41
  -4  -3  -7    5.07    0.31
   4  -3   7    4.49    0.42
  -4  -3  -7    4.70    0.33
  -4   3  -7    5.69    0.44
  -4   3  -7    6.34    0.39
   4   3   7    4.67    0.36
   4   3   7    5.29    0.40
  -4   3  -7    5.34    0.35
  -5  -3  -8    0.34    0.27
   5  -3   8    0.43    0.29
  -5   3  -8    0.03    0.24
   5   3   8    0.11    0.27
  -5   3  -8    0.28    0.21
   6  -3   9    0.22    0.34
  -6  -3  -9    0.34    0.31
   6   3   9    0.20    0.33
  -6   3  -9    0.21    0.28
   7  -4   4    1.67    0.39
  -7   4  -4    1.77    0.36
  -7   4  -4    1.44    0.37
   7   4   4    2.33    0.45
  -6  -4  -3    0.77    0.23
   6  -4   3    0.23    0.26
  -6   4  -3    0.38    0.29
  -6   4  -3    0.75    0.27
   6   4   3    0.31    0.33
   5  -4   2    5.08    0.44
  -5  -4  -2    5.95    0.41
  -5  -4  -2    5.43    0.35
   5   4   2    4.87    0.45
  -5   4  -2    5.79    0.41
   5   4   2    5.44    0.40
  -5   4  -2    5.09    0.47
   4  -4   1   -0.01    0.17
  -4  -4  -1   -0.04    0.13
  -4  -4  -1   -0.09    0.16
   4   4   1   -0.04    0.14
  -4   4  -1    0.07    0.23
   4   4   1    0.01    0.18
  -4   4  -1   -0.10    0.15
  -3  -4   0    0.21    0.13
  -3  -4   0    0.09    0.09
   3  -4   0    0.31    0.14
  -3   4   0    0.07    0.13
  -3   4   0    0.20    0.10
   3   4   0    0.19    0.11
  -3   4   0    0.24    0.19
   3   4   0   -0.07    0.10
   3   4   0    0.06    0.15
   2  -4  -1    5.56    0.25
  -2  -4   1    6.26    0.17
   2   4  -1    6.28    0.26
  -2   4   1    6.52    0.31
   2   4  -1    5.78    0.25
  -2   4   1    5.91    0.27
  -2   4   1    6.13    0.24
   2   4  -1    6.04    0.28
   1  -4  -2   59.57    1.23
   1  -4  -2   58.43    1.29
   1   4  -2   60.89    1.28
   1   4  -2   60.48    1.34
   1   4  -2   58.13    1.29
  -1   4   2   58.76    1.30
  -1   4   2   59.46    1.25
   1   4  -2   61.44    1.18
  -1   4   2   60.21    1.32
   0  -4   3  232.69    4.70
   0  -4  -3  233.27    4.66
   0   4   3  235.34    4.65
   0   4   3  241.18    4.87
   0   4  -3  229.71    4.62
   0   4  -3  227.21    4.63
   0   4   3  243.24    4.59
   0   4  -3  237.55    4.88
  -1  -4  -4   90.22    1.97
  -1  -4  -4   91.97    1.75
   1  -4   4   89.34    1.94
  -1  -4  -4   88.29    1.88
  -1   4  -4   88.42    1.91
   1   4   4   92.62    1.75
  -1   4  -4   89.72    1.87
  -1   4  -4   87.40    1.98
   1   4   4   89.12    1.98
   1   4   4   91.92    1.84
  -2  -4  -5    8.09    0.34
   2  -4   5    8.11    0.39
  -2  -4  -5    8.50    0.36
  -2  -4  -5    8.42    0.25
   2   4   5    8.85    0.34
  -2   4  -5    8.34    0.35
  -2   4  -5    8.60    0.34
   2   4   5    8.98    0.38
  -2   4  -5    8.51    0.38
   3  -4   6    0.18    0.19
  -3  -4  -6    0.07    0.10
  -3  -4  -6   -0.03    0.14
  -3  -4  -6   -0.08    0.15
  -3   4  -6   -0.06    0.18
  -3   4  -6    0.01    0.16
   3   4   6    0.15    0.17
  -3   4  -6    0.18    0.15
   3   4   6   -0.10    0.16
  -4  -4  -7    2.19    0.32
   4  -4   7    1.78    0.32
  -4   4  -7    2.31    0.28
   4   4   7    2.31    0.29
  -4   4  -7    2.41    0.29
  -4   4  -7    2.51    0.34
   4   4   7    1.93    0.30
  -5  -4  -8    0.16    0.24
   5  -4   8    0.08    0.25
   5   4   8    0.09    0.25
  -5   4  -8    0.42    0.28
  -5   4  -8    0.58    0.22
   6  -4   9   -0.12    0.30
  -6  -4  -9    0.21    0.28
  -6   4  -9    0.16    0.26
   6   4   9   -0.21    0.29
   7  -5   4    0.38    0.31
   7   5   4    0.62    0.39
  -7   5  -4    1.10    0.35
  -7   5  -4   -0.33    0.28
   6  -5   3    0.02    0.25
  -6  -5  -3    0.10    0.22
  -6   5  -3    0.26    0.26
   6   5   3    0.54    0.29
  -6   5  -3    0.29    0.26
  -5  -5  -2   -0.19    0.16
   5  -5   2   -0.14    0.20
  -5   5  -2    0.38    0.28
   5   5   2   -0.18    0.15
  -5   5  -2   -0.11    0.19
   5   5   2    0.33    0.25
  -4  -5  -1    1.81    0.19
  -4  -5  -1    1.87    0.23
   4  -5   1    1.67    0.26
   4   5   1    1.66    0.22
   4   5   1    1.77    0.27
  -4   5  -1    1.90    0.35
  -4   5  -1    1.34    0.23
   4   5   1    1.88    0.18
  -3  -5   0   45.90    0.96
   3  -5   0   42.80    1.09
   3   5   0   44.77    1.03
   3   5   0   44.96    1.07
  -3   5   0   44.71    1.10
  -3   5   0   44.01    1.02
  -3   5   0   44.04    1.14
   3   5   0   44.15    1.11
   2  -5  -1    7.85    0.30
  -2  -5   1    8.07    0.18
   2   5  -1    7.90    0.32
   2   5  -1    7.90    0.30
  -2   5   1    8.18    0.36
  -2   5   1    7.49    0.31
   2   5  -1    7.88    0.31
  -2   5   1    8.22    0.30
   1  -5  -2  112.90    2.18
  -1   5   2  107.29    2.33
   1   5  -2  110.16    2.35
   1   5  -2  105.82    2.23
   1   5  -2  111.46    2.14
  -1   5   2  108.98    2.21
  -1   5   2  108.38    2.27
   1   5  -2  106.99    2.26
   0  -5  -3   -0.21    0.10
   0  -5   3    0.01    0.14
   0   5  -3   -0.09    0.13
   0   5   3   -0.13    0.12
   0   5   3   -0.03    0.07
   0   5   3   -0.08    0.12
   0   5  -3    0.02    0.03
   0   5  -3    0.10    0.11
   1  -5   4  117.18    2.51
  -1  -5  -4  116.30    2.44
   1   5   4  118.94    2.30
   1   5   4  116.57    2.56
  -1   5  -4  118.46    2.47
   1   5   4  119.96    2.38
  -1   5  -4  119.54    2.57
  -1   5  -4  119.17    2.43
  -2  -5  -5   46.32    1.10
  -2  -5  -5   46.66    0.98
   2  -5   5   45.09    1.16
   2   5   5   47.52    1.08
   2   5   5   45.65    1.15
  -2   5  -5   46.74    1.16
  -2   5  -5   47.38    1.16
  -2   5  -5   48.67    1.10
   3  -5   6    8.95    0.46
  -3  -5  -6    8.82    0.31
  -3  -5  -6    8.45    0.39
   3   5   6    6.81    0.37
  -3   5  -6    8.82    0.46
  -3   5  -6    9.35    0.42
  -3   5  -6    8.77    0.40
   3   5   6    8.44    0.41
  -4  -5  -7    9.63    0.48
   4  -5   7    8.61    0.53
   4   5   7    9.45    0.48
  -4   5  -7    8.96    0.53
  -4   5  -7    9.12    0.44
  -4   5  -7    9.22    0.48
   4   5   7    8.12    0.47
   5  -5   8    0.83    0.30
  -5  -5  -8    0.97    0.29
  -5   5  -8    0.36    0.24
  -5   5  -8    0.93    0.30
   5   5   8    0.75    0.28
   6  -5   9    0.31    0.32
   6   5   9   -0.06    0.28
  -6   5  -9    0.18    0.27
   7  -6   4    0.05    0.29
  -7   6  -4    0.27    0.31
   7   6   4    0.35    0.40
  -7   6  -4    0.18    0.27
  -6  -6  -3   -0.20    0.20
   6  -6   3    0.42    0.25
   6   6   3    0.18    0.28
  -6   6  -3   -0.54    0.19
  -6   6  -3   -0.03    0.27
  -5  -6  -2    0.16    0.17
   5  -6   2    0.28    0.23
   5   6   2    0.14    0.24
   5   6   2    0.05    0.16
  -5   6  -2   -0.15    0.22
  -5   6  -2    0.00    0.27
   4  -6   1    4.57    0.35
  -4  -6  -1    4.44    0.34
  -4  -6  -1    5.34    0.26
   4   6   1    4.55    0.38
  -4   6  -1    4.91    0.43
  -4   6  -1    4.79    0.36
   4   6   1    5.54    0.35
   4   6   1    5.05    0.28
  -3  -6   0    2.22    0.14
   3  -6   0    2.26    0.23
   3   6   0    2.20    0.20
  -3   6   0    2.48    0.21
   3   6   0    2.11    0.22
  -3   6   0    2.29    0.24
  -3   6   0    2.27    0.30
   3   6   0    2.58    0.27
   2  -6  -1   52.72    1.14
  -2   6   1   49.59    1.20
   2   6  -1   49.15    1.17
   2   6  -1   51.74    1.19
  -2   6   1   51.03    1.16
   2   6  -1   49.42    1.15
  -2   6   1   50.18    1.18
   1  -6  -2   28.33    0.61
   1   6  -2   26.90    0.69
  -1   6   2   26.88    0.71
  -1   6   2   27.19    0.71
   1   6  -2   27.21    0.70
   1   6  -2   27.47    0.58
   1   6  -2   27.28    0.73
  -1   6   2   27.26    0.66
   0  -6   3   14.60    0.46
   0  -6  -3   13.67    0.42
   0   6  -3   13.17    0.47
   0   6   3   14.26    0.44
   0   6   3   13.37    0.44
   0   6   3   14.27    0.36
   0   6  -3   13.52    0.44
   1  -6   4    1.15    0.19
  -1  -6  -4    1.37    0.16
   1   6   4    1.32    0.18
  -1   6  -4    1.45    0.17
  -1   6  -4    1.31    0.19
   1   6   4    1.49    0.09
  -1   6  -4    0.82    0.16
   1   6   4    1.48    0.12
  -2  -6  -5   16.18    0.50
   2  -6   5   14.98    0.56
  -2  -6  -5   15.49    0.38
  -2   6  -5   14.32    0.50
   2   6   5   15.15    0.46
  -2   6  -5   14.62    0.53
  -2   6  -5   15.62    0.54
   2   6   5   14.97    0.38
   2   6   5   15.36    0.53
   3  -6   6   -0.11    0.19
  -3  -6  -6    0.22    0.10
  -3  -6  -6   -0.04    0.15
  -3   6  -6    0.18    0.16
   3   6   6    0.01    0.17
  -3   6  -6   -0.38    0.19
  -3   6  -6   -0.09    0.16
   3   6   6   -0.03    0.05
  -4  -6  -7    0.55    0.24
   4  -6   7    0.65    0.27
  -4   6  -7    0.23    0.19
  -4   6  -7    0.30    0.21
   4   6   7    0.58    0.25
   4   6   7    0.82    0.27
  -4   6  -7    0.89    0.28
   5  -6   8    0.55    0.31
  -5  -6  -8   -0.10    0.21
   5   6   8    0.03    0.26
  -5   6  -8    0.00    0.25
  -5   6  -8    0.29    0.24
   6  -6   9    0.46    0.36
  -6   6  -9    0.10    0.29
   6   6   9    0.11    0.33
   7  -7   4    0.43    0.32
  -7   7  -4    0.43    0.33
  -7   7  -4    0.94    0.33
   7   7   4    0.74    0.41
  -6  -7  -3    0.24    0.22
   6  -7   3    0.36    0.27
  -6   7  -3    0.36    0.34
   6   7   3    0.37    0.23
   6   7   3   -0.19    0.30
  -6   7  -3    0.12    0.24
   5  -7   2    1.08    0.27
  -5  -7  -2    1.13    0.24
  -5   7  -2    1.04    0.36
   5   7   2    0.87    0.23
  -5   7  -2    1.14    0.27
   5   7   2    1.42    0.31
  -4  -7  -1    1.53    0.22
   4  -7   1    1.10    0.25
  -4  -7  -1    1.61    0.16
   4   7   1    1.49    0.28
  -4   7  -1    1.44    0.19
  -4   7  -1    0.99    0.32
   4   7   1    1.26    0.21
  -4   7  -1    1.61    0.26
   4   7   1    1.37    0.21
  -3  -7   0    0.01    0.06
   3  -7   0   -0.09    0.12
   3   7   0    0.04    0.16
  -3   7   0   -0.02    0.14
  -3   7   0   -0.01    0.22
   3   7   0    0.08    0.16
   3   7   0    0.16    0.12
  -3   7   0    0.15    0.16
   2   7  -1   56.71    1.28
  -2   7   1   56.42    1.33
  -2   7   1   57.25    1.29
   2   7  -1   55.75    1.32
   2   7  -1   54.83    1.29
  -2   7   1   56.19    1.32
  -1  -7   2    9.57    0.35
   1  -7  -2   10.26    0.27
   1   7  -2   10.04    0.41
   1   7  -2    9.68    0.26
  -1   7   2    9.81    0.38
   1   7  -2    9.67    0.36
  -1   7   2    9.45    0.33
  -1   7   2    8.86    0.36
   1   7  -2    9.65    0.36
   0  -7   3    3.10    0.25
   0  -7  -3    3.05    0.23
   0   7  -3    2.84    0.26
   0   7   3    3.15    0.22
   0   7  -3    3.13    0.23
   0   7   3    2.78    0.24
   0   7   3    3.27    0.18
   1  -7   4    2.62    0.26
  -1  -7  -4    2.27    0.20
   1   7   4    2.30    0.13
  -1   7  -4    2.01    0.20
  -1   7  -4    2.33    0.23
   1   7   4    2.36    0.24
   1   7   4    2.41    0.14
  -1   7  -4    2.34    0.24
  -2  -7  -5    0.93    0.10
   2  -7   5    0.96    0.22
  -2  -7  -5    1.16    0.18
   2   7   5    1.01    0.15
   2   7   5    0.97    0.10
   2   7   5    0.78    0.21
  -2   7  -5    1.10    0.22
  -2   7  -5    0.72    0.21
  -2   7  -5    0.96    0.19
  -3  -7  -6    2.78    0.19
  -3  -7  -6    2.99    0.27
   3  -7   6    2.46    0.33
  -3   7  -6    3.27    0.35
   3   7   6    3.16    0.28
   3   7   6    2.45    0.28
  -3   7  -6    2.56    0.27
  -3   7  -6    2.52    0.27
  -4  -7  -7    0.04    0.21
   4  -7   7   -0.03    0.22
  -4   7  -7   -0.02    0.24
  -4   7  -7   -0.11    0.18
  -4   7  -7    0.19    0.19
   4   7   7   -0.01    0.22
   4   7   7    0.23    0.22
  -5  -7  -8    0.68    0.25
   5  -7   8    0.29    0.32
  -5   7  -8    0.27    0.28
   5   7   8    0.42    0.27
  -5   7  -8    0.03    0.22
   6  -7   9    0.64    0.38
   6   7   9   -0.30    0.27
  -6   7  -9    0.69    0.33
   7  -8   4   -0.28    0.27
  -7   8  -4   -0.53    0.26
   7   8   4    0.13    0.38
  -7   8  -4    0.05    0.32
   6  -8   3    0.05    0.24
  -6  -8  -3    0.44    0.22
   6   8   3   -0.05    0.20
  -6   8  -3    0.70    0.28
  -6   8  -3    0.39    0.31
   6   8   3    0.07    0.29
  -5  -8  -2    0.94    0.22
   5  -8   2    1.25    0.28
   5   8   2    1.17    0.23
  -5   8  -2    1.07    0.35
   5   8   2    1.11    0.33
  -5   8  -2    0.81    0.25
   4  -8   1    1.94    0.28
  -4  -8  -1    2.06    0.26
  -4   8  -1    2.09    0.23
   4   8   1    1.93    0.25
   4   8   1    2.30    0.33
  -4   8  -1    1.92    0.28
   4   8   1    2.14    0.26
  -4   8  -1    2.06    0.36
  -3  -8   0   -0.01    0.06
   3  -8   0   -0.22    0.12
   3   8   0   -0.10    0.13
   3   8   0   -0.19    0.16
  -3   8   0   -0.15    0.17
  -3   8   0    0.16    0.24
  -3   8   0    0.12    0.15
   3   8   0   -0.02    0.15
  -2   8   1   31.50    0.82
  -2   8   1   30.92    0.83
   2   8  -1   31.24    0.81
   2   8  -1   31.66    0.82
  -2   8   1   30.36    0.86
   1  -8  -2   41.28    0.88
  -1  -8   2   41.33    0.99
   1   8  -2   41.49    1.06
  -1   8   2   41.74    1.01
   1   8  -2   39.28    0.99
   1   8  -2   41.67    0.99
  -1   8   2   40.21    0.95
   1   8  -2   42.02    0.88
  -1   8   2   40.92    1.03
   0  -8  -3    5.85    0.29
   0  -8   3    5.57    0.33
   0  -8  -3    5.91    0.14
   0   8   3    5.66    0.25
   0   8   3    6.37    0.29
   0   8  -3    5.21    0.32
   0   8  -3    5.38    0.29
   0   8   3    6.03    0.31
   0   8  -3    5.15    0.24
   1  -8   4   -0.09    0.16
  -1  -8  -4   -0.06    0.11
  -1   8  -4   -0.08    0.18
   1   8   4   -0.11    0.17
  -1   8  -4   -0.07    0.17
  -1   8  -4   -0.11    0.12
   1   8   4    0.05    0.08
   1   8   4    0.04    0.08
   2  -8   5    3.47    0.33
  -2  -8  -5    3.81    0.25
  -2   8  -5    3.46    0.28
   2   8   5    3.52    0.31
  -2   8  -5    3.53    0.32
   2   8   5    3.39    0.23
  -2   8  -5    3.89    0.34
   2   8   5    3.53    0.17
   3  -8   6    0.06    0.22
  -3  -8  -6    0.27    0.18
  -3  -8  -6    0.28    0.12
  -3   8  -6   -0.03    0.22
  -3   8  -6    0.12    0.18
   3   8   6    0.18    0.22
   3   8   6    0.33    0.17
  -3   8  -6   -0.05    0.17
  -4  -8  -7    0.24    0.21
   4  -8   7    0.76    0.30
   4   8   7    0.48    0.23
  -4   8  -7    0.43    0.26
   4   8   7    0.15    0.23
  -4   8  -7    0.58    0.25
  -4   8  -7    0.38    0.22
   5  -8   8    0.14    0.29
  -5   8  -8    0.28    0.28
  -5   8  -8    0.51    0.25
   5   8   8   -0.11    0.26
   6  -8   9    0.15    0.32
  -6   8  -9   -0.12    0.23
   6   8   9    0.10    0.31
  -6   8  -9    0.20    0.28
   7  -9   4   -0.18    0.31
  -7   9  -4   -0.13    0.28
   7   9   4    0.07    0.38
  -7   9  -4    0.44    0.35
   6  -9   3   -0.13    0.23
  -6  -9  -3    0.23    0.22
  -6   9  -3    0.21    0.28
  -6   9  -3    0.08    0.30
   6   9   3   -0.25    0.20
   6   9   3   -0.25    0.30
  -5  -9  -2    0.09    0.19
   5  -9   2    0.02    0.22
   5   9   2    0.13    0.19
  -5   9  -2    0.30    0.30
  -5   9  -2    0.25    0.25
   5   9   2    0.28    0.24
   4  -9   1    1.03    0.24
   4   9   1    1.11    0.24
  -4   9  -1    1.17    0.35
   4   9   1    1.06    0.26
   4   9   1    1.50    0.24
  -4   9  -1    1.02    0.25
  -4   9  -1    1.39    0.24
   3  -9   0    0.10    0.16
  -3  -9   0    0.07    0.06
   3   9   0    0.01    0.07
  -3   9   0   -0.19    0.24
   3   9   0    0.26    0.20
   3   9   0    0.28    0.20
  -3   9   0    0.27    0.21
   3   9   0    0.20    0.16
  -3   9   0   -0.01    0.16
   2  -9  -1    4.67    0.25
   2   9  -1    5.89    0.32
   2   9  -1    5.08    0.14
   2   9  -1    5.13    0.32
  -2   9   1    5.47    0.30
  -2   9   1    4.95    0.32
  -2   9   1    5.47    0.37
   2   9  -1    5.02    0.32
   1  -9  -2    2.07    0.14
  -1  -9   2    2.14    0.23
   1   9  -2    2.08    0.15
  -1   9   2    2.67    0.25
  -1   9   2    2.06    0.24
   1   9  -2    2.05    0.23
   1   9  -2    2.18    0.23
   1   9  -2    2.08    0.27
  -1   9   2    2.40    0.21
   0  -9  -3    0.02    0.04
   0  -9  -3    0.09    0.12
   0  -9   3   -0.01    0.16
   0   9  -3    0.09    0.14
   0   9  -3    0.05    0.20
   0   9   3    0.13    0.15
   0   9   3   -0.07    0.10
   0   9  -3    0.04    0.14
   0   9   3    0.06    0.17
  -1  -9  -4    1.52    0.18
   1  -9   4    1.76    0.25
   1   9   4    1.60    0.15
  -1   9  -4    1.50    0.21
  -1   9  -4    1.35    0.22
  -1   9  -4    1.72    0.28
   1   9   4    1.82    0.13
   1   9   4    1.55    0.23
   2  -9   5    0.66    0.25
  -2  -9  -5    0.46    0.15
  -2   9  -5    0.26    0.16
  -2   9  -5    0.33    0.20
   2   9   5    0.73    0.15
   2   9   5    0.44    0.10
  -2   9  -5    0.41    0.22
   2   9   5    0.72    0.22
  -3  -9  -6    2.92    0.28
   3  -9   6    2.69    0.35
  -3   9  -6    3.18    0.33
   3   9   6    3.20    0.30
  -3   9  -6    3.18    0.34
  -3   9  -6    2.56    0.35
   3   9   6    3.18    0.35
   4  -9   7   -0.07    0.23
  -4  -9  -7    0.33    0.22
  -4   9  -7    0.16    0.20
  -4   9  -7    0.30    0.22
  -4   9  -7    0.33    0.25
   4   9   7    0.10    0.22
   4   9   7    0.29    0.25
   5  -9   8   -0.31    0.24
  -5   9  -8   -0.24    0.25
  -5   9  -8   -0.30    0.23
   5   9   8   -0.18    0.25
   6  -9   9   -0.53    0.29
  -6   9  -9    0.21    0.27
  -6   9  -9    0.58    0.33
   7 -10   4   -0.29    0.27
  -7  10  -4    0.25    0.34
  -7  10  -4    0.06    0.31
   7  10   4    0.18    0.36
   6 -10   3   -0.40    0.21
  -6  10  -3    0.31    0.32
  -6  10  -3    0.15    0.29
   6  10   3    0.07    0.32
  -5 -10  -2    2.53    0.31
   5 -10   2    3.05    0.38
   5  10   2    2.98    0.41
  -5  10  -2    2.57    0.43
   5  10   2    2.45    0.32
  -5  10  -2    2.78    0.37
   4 -10   1    0.48    0.23
   4  10   1    0.51    0.21
  -4  10  -1    0.82    0.24
   4  10   1    0.56    0.25
  -4  10  -1    1.30    0.35
  -4  10  -1    0.71    0.23
   4  10   1    0.70    0.23
   3 -10   0    2.04    0.24
   3  10   0    2.42    0.30
  -3  10   0    2.73    0.31
   3  10   0    2.07    0.28
  -3  10   0    2.57    0.36
   3  10   0    2.85    0.28
  -3  10   0    2.73    0.31
   2 -10  -1    1.99    0.18
  -2  10   1    1.83    0.28
  -2  10   1    1.94    0.23
  -2  10   1    2.37    0.28
   2  10  -1    2.14    0.28
   2  10  -1    2.15    0.12
   2  10  -1    1.63    0.21
   2  10  -1    1.84    0.22
  -1 -10   2   70.13    1.57
   1 -10  -2   69.49    1.45
   1  10  -2   69.56    1.69
  -1  10   2   69.79    1.60
   1  10  -2   71.88    1.47
  -1  10   2   68.68    1.53
  -1  10   2   68.62    1.66
   1  10  -2   69.81    1.58
   1  10  -2   68.66    1.60
   0 -10  -3    2.39    0.22
   0 -10  -3    2.36    0.11
   0 -10   3    2.73    0.27
   0  10  -3    2.54    0.31
   0  10  -3    2.11    0.24
   0  10  -3    2.31    0.22
   0  10   3    2.54    0.21
   0  10   3    2.16    0.23
   0  10   3    2.31    0.28
   1 -10   4   15.75    0.58
  -1 -10  -4   15.38    0.50
   1  10   4   16.64    0.53
  -1  10  -4   15.09    0.54
   1  10   4   16.08    0.45
   1  10   4   14.33    0.56
  -1  10  -4   15.54    0.60
   1  10   4   15.89    0.40
  -1  10  -4   14.76    0.56
   2 -10   5    1.29    0.27
  -2 -10  -5    1.06    0.18
   2  10   5    1.32    0.14
  -2  10  -5    0.92    0.21
  -2  10  -5    1.57    0.28
  -2  10  -5    1.13    0.26
   2  10   5    1.55    0.18
   2  10   5    1.19    0.26
   3 -10   6   -0.03    0.23
  -3 -10  -6    0.38    0.17
  -3  10  -6    0.12    0.24
  -3  10  -6    0.14    0.20
  -3  10  -6    0.18    0.25
   3  10   6    0.15    0.26
   3  10   6    0.09    0.17
  -4 -10  -7    0.37    0.21
   4 -10   7    0.36    0.26
   4  10   7    0.17    0.22
   4  10   7    0.29    0.26
  -4  10  -7    0.05    0.25
  -4  10  -7    0.26    0.25
  -4  10  -7    0.39    0.23
   5 -10   8   -0.03    0.28
  -5  10  -8    0.60    0.29
   5  10   8    0.10    0.26
  -5  10  -8    0.37    0.28
   6 -10   9    0.12    0.39
  -6  10  -9    0.72    0.34
  -6  10  -9    0.49    0.33
   7 -11   4   -0.34    0.24
   7  11   4   -0.36    0.37
  -7  11  -4    0.24    0.33
  -7  11  -4    0.19    0.31
   6 -11   3    1.15    0.30
  -6  11  -3    0.86    0.32
  -6  11  -3    1.68    0.39
   6  11   3    0.94    0.38
   5 -11   2   -0.08    0.19
  -5 -11  -2   -0.05    0.19
  -5  11  -2    0.55    0.37
  -5  11  -2   -0.15    0.22
   5  11   2   -0.17    0.23
   5  11   2    0.08    0.21
   4 -11   1    0.01    0.21
   4  11   1   -0.16    0.15
  -4  11  -1   -0.17    0.30
  -4  11  -1   -0.05    0.20
   4  11   1    0.09    0.25
  -4  11  -1    0.02    0.22
   4  11   1    0.00    0.24
   3 -11   0    0.87    0.18
  -3  11   0    0.40    0.25
   3  11   0    1.21    0.26
  -3  11   0    0.50    0.28
  -3  11   0    0.69    0.21
   3  11   0    0.60    0.25
   3  11   0    0.86    0.21
   2 -11  -1    4.86    0.25
  -2  11   1    4.19    0.37
  -2  11   1    4.35    0.37
   2  11  -1    4.41    0.35
   2  11  -1    4.39    0.33
  -2  11   1    4.20    0.30
   2  11  -1    4.88    0.32
   2  11  -1    4.67    0.19
   1 -11  -2    0.17    0.09
  -1 -11   2    0.49    0.18
  -1  11   2    0.13    0.19
   1  11  -2    0.06    0.12
   1  11  -2    0.35    0.25
   1  11  -2    0.30    0.18
  -1  11   2    0.12    0.13
   1  11  -2    0.10    0.16
  -1  11   2    0.18    0.21
   0 -11  -3    0.95    0.09
   0 -11  -3    0.87    0.18
   0 -11   3    0.87    0.19
   0  11  -3    0.62    0.20
   0  11   3    0.91    0.18
   0  11  -3    0.74    0.24
   0  11   3    0.97    0.23
   0  11  -3    0.90    0.18
   0  11   3    0.97    0.19
  -1 -11  -4    5.12    0.29
   1 -11   4    5.39    0.37
   1  11   4    5.14    0.21
   1  11   4    5.34    0.28
   1  11   4    5.57    0.33
  -1  11  -4    4.35    0.33
   1  11   4    5.69    0.39
  -1  11  -4    5.05    0.39
  -1  11  -4    5.11    0.35
  -2 -11  -5   13.33    0.49
   2 -11   5   12.69    0.58
  -2  11  -5   12.64    0.54
  -2  11  -5   13.10    0.59
  -2  11  -5   13.91    0.58
   2  11   5   12.67    0.43
   2  11   5   13.18    0.58
   2  11   5   13.85    0.41
   3 -11   6    0.41    0.27
  -3 -11  -6    0.32    0.19
  -3  11  -6    0.19    0.26
   3  11   6    0.44    0.19
  -3  11  -6    0.72    0.27
   3  11   6   -0.01    0.28
  -3  11  -6    0.33    0.22
   4 -11   7   -0.06    0.24
  -4 -11  -7   -0.27    0.19
  -4  11  -7    0.27    0.23
   4  11   7   -0.09    0.14
  -4  11  -7    0.33    0.23
   4  11   7   -0.18    0.21
  -4  11  -7   -0.09    0.26
   5 -11   8    0.22    0.30
  -5  11  -8    0.34    0.29
  -5  11  -8    0.28    0.25
   6 -11   9    0.04    0.39
  -6  11  -9    0.38    0.35
  -6  11  -9    0.12    0.33
   7 -12   4   -0.57    0.29
  -7  12  -4   -0.11    0.30
   7  12   4   -0.36    0.37
  -7  12  -4    1.02    0.39
   6 -12   3    0.43    0.29
  -6  12  -3    0.75    0.31
   6  12   3    0.85    0.36
  -6  12  -3    0.68    0.40
  -5 -12  -2    0.42    0.22
   5 -12   2   -0.13    0.19
  -5  12  -2   -0.21    0.25
   5  12   2   -0.27    0.26
   5  12   2    0.28    0.22
  -5  12  -2   -0.12    0.35
   4 -12   1    0.21    0.21
  -4  12  -1    0.06    0.23
  -4  12  -1    0.02    0.21
  -4  12  -1    0.02    0.32
   4  12   1    0.49    0.20
   4  12   1    0.06    0.26
   4  12   1   -0.21    0.21
   3 -12   0    1.43    0.21
  -3  12   0    1.43    0.33
   3  12   0    1.53    0.28
  -3  12   0    1.70    0.33
  -3  12   0    1.42    0.26
   3  12   0    1.85    0.26
   2 -12  -1    0.66    0.15
  -2  12   1    0.85    0.21
   2  12  -1    0.88    0.21
  -2  12   1    0.63    0.26
   2  12  -1    0.70    0.12
   2  12  -1    0.73    0.28
   2  12  -1    0.47    0.20
  -2  12   1    0.52    0.25
  -1 -12   2   15.40    0.53
   1 -12  -2   13.80    0.39
   1  12  -2   13.54    0.54
  -1  12   2   14.28    0.50
   1  12  -2   13.00    0.54
   1  12  -2   13.94    0.44
   1  12  -2   14.07    0.60
  -1  12   2   12.59    0.56
  -1  12   2   13.22    0.54
   0 -12   3    1.55    0.25
   0 -12  -3    1.51    0.11
   0 -12  -3    1.59    0.21
   0  12   3    1.01    0.19
   0  12   3    1.09    0.21
   0  12  -3    1.12    0.22
   0  12  -3    1.35    0.29
   0  12  -3    1.42    0.20
   0  12   3    1.57    0.27
  -1 -12  -4    1.00    0.12
   1 -12   4    1.00    0.26
  -1 -12  -4    0.89    0.18
   1  12   4    1.05    0.21
   1  12   4    0.86    0.13
  -1  12  -4    1.17    0.29
  -1  12  -4    0.83    0.21
   1  12   4    1.01    0.26
  -1  12  -4    0.90    0.23
   1  12   4    1.12    0.18
   2 -12   5    3.36    0.39
  -2 -12  -5    3.76    0.30
  -2  12  -5    3.50    0.35
   2  12   5    3.65    0.26
  -2  12  -5    4.35    0.42
   2  12   5    4.12    0.40
  -2  12  -5    4.01    0.40
   2  12   5    4.04    0.25
   3 -12   6   -0.01    0.26
  -3 -12  -6    0.24    0.19
  -3  12  -6    0.46    0.27
  -3  12  -6    0.42    0.23
   3  12   6   -0.11    0.18
  -3  12  -6   -0.08    0.26
   3  12   6   -0.29    0.28
   4 -12   7    0.48    0.31
   4  12   7   -0.04    0.23
  -4  12  -7    0.12    0.27
  -4  12  -7    0.52    0.26
  -4  12  -7    0.52    0.26
   5 -12   8    0.33    0.33
  -5  12  -8    0.61    0.31
  -5  12  -8    0.11    0.26
   6 -12   9    0.21    0.37
  -6  12  -9    0.58    0.36
  -6  12  -9    0.84    0.37
   7 -13   4   -0.18    0.32
   7  13   4   -0.41    0.38
  -7  13  -4    0.20    0.36
   6 -13   3    0.66    0.30
  -6  13  -3    0.51    0.39
   6  13   3    0.78    0.37
  -6  13  -3    0.89    0.33
  -5 -13  -2    0.98    0.24
   5 -13   2    0.68    0.24
  -5  13  -2    0.47    0.35
   5  13   2    0.94    0.32
   5  13   2    0.69    0.25
  -5  13  -2    0.07    0.25
   4 -13   1    0.41    0.19
   4  13   1    0.37    0.20
   4  13   1    0.72    0.28
  -4  13  -1    0.02    0.32
   4  13   1    0.65    0.27
  -4  13  -1    0.29    0.23
  -4  13  -1    0.72    0.28
   3 -13   0    1.03    0.21
   3  13   0    0.91    0.21
   3  13   0    0.64    0.27
  -3  13   0    0.85    0.34
  -3  13   0    0.34    0.22
   3  13   0    1.16    0.27
  -3  13   0    1.15    0.33
   2 -13  -1    6.05    0.30
  -2 -13   1    6.01    0.35
   2  13  -1    6.39    0.26
   2  13  -1    6.14    0.38
  -2  13   1    6.37    0.46
  -2  13   1    6.67    0.38
   2  13  -1    5.58    0.44
  -2  13   1    6.16    0.46
   2  13  -1    6.45    0.39
  -1 -13   2    6.69    0.39
   1 -13  -2    6.70    0.26
   1  13  -2    6.00    0.46
  -1  13   2    6.60    0.38
   1  13  -2    6.65    0.41
   1  13  -2    6.13    0.32
  -1  13   2    6.47    0.41
   1  13  -2    6.52    0.41
  -1  13   2    5.73    0.43
   0 -13   3    1.53    0.26
   0 -13  -3    1.87    0.13
   0  13  -3    1.66    0.25
   0  13  -3    1.94    0.29
   0  13   3    1.55    0.25
   0  13   3    1.69    0.23
   0  13  -3    1.73    0.33
   0  13   3    1.92    0.31
  -1 -13  -4    1.36    0.23
   1 -13   4    1.40    0.26
  -1 -13  -4    1.56    0.14
   1  13   4    0.85    0.20
   1  13   4    1.01    0.28
  -1  13  -4    1.81    0.28
   1  13   4    1.44    0.15
  -1  13  -4    1.55    0.26
   1  13   4    1.29    0.20
  -1  13  -4    0.81    0.29
  -2 -13  -5    3.30    0.29
   2 -13   5    3.77    0.39
   2  13   5    3.98    0.43
   2  13   5    3.36    0.25
   2  13   5    3.53    0.32
  -2  13  -5    3.15    0.38
  -2  13  -5    3.15    0.34
  -2  13  -5    2.51    0.36
  -3 -13  -6   13.63    0.54
   3 -13   6   12.78    0.66
  -3  13  -6   12.68    0.67
  -3  13  -6   13.95    0.63
   3  13   6   13.60    0.69
  -3  13  -6   12.54    0.61
   4 -13   7    0.34    0.31
   4  13   7    0.13    0.31
  -4  13  -7    1.17    0.33
  -4  13  -7    0.44    0.27
  -4  13  -7    0.56    0.29
   5 -13   8    0.30    0.29
  -5  13  -8    0.15    0.28
  -5  13  -8    0.22    0.28
   6 -13   9    0.00    0.36
  -6  13  -9    0.18    0.37
  -6  13  -9   -0.16    0.28
   6 -14   3    0.36    0.28
  -6  14  -3   -0.68    0.28
  -6  14  -3    0.17    0.33
   6  14   3    0.51    0.34
  -5 -14  -2    0.47    0.22
   5 -14   2    0.42    0.23
  -5  14  -2    0.42    0.28
   5  14   2    0.38    0.23
  -5  14  -2    0.59    0.37
   5  14   2    0.28    0.30
   4 -14   1    0.13    0.20
   4  14   1   -0.05    0.29
  -4  14  -1    0.18    0.27
   4  14   1    0.58    0.22
  -4  14  -1   -0.47    0.18
   4  14   1   -0.07    0.24
  -4  14  -1    0.34    0.37
   3 -14   0    0.11    0.16
   3  14   0   -0.48    0.20
  -3  14   0   -0.27    0.29
   3  14   0    0.01    0.18
   3  14   0    0.10    0.29
  -3  14   0   -0.10    0.20
  -3  14   0   -0.12    0.29
   2 -14  -1    5.98    0.32
  -2 -14   1    6.69    0.39
   2  14  -1    6.53    0.42
  -2  14   1    6.22    0.49
  -2  14   1    5.62    0.47
  -2  14   1    6.21    0.40
   2  14  -1    6.20    0.48
   2  14  -1    5.41    0.39
  -1 -14   2    0.39    0.19
   1 -14  -2    0.52    0.12
  -1  14   2    0.60    0.29
   1  14  -2    0.44    0.21
   1  14  -2    0.40    0.25
  -1  14   2    0.51    0.20
   1  14  -2    0.56    0.18
   1  14  -2    0.31    0.29
  -1  14   2    0.83    0.26
   0 -14  -3    7.92    0.26
   0 -14   3    7.59    0.44
   0  14  -3    7.28    0.42
   0  14  -3    7.75    0.45
   0  14   3    6.95    0.41
   0  14   3    8.12    0.54
   0  14   3    7.38    0.41
   0  14  -3    7.25    0.51
  -1 -14  -4    9.05    0.44
   1 -14   4    9.59    0.50
   1  14   4    9.17    0.43
  -1  14  -4    9.10    0.50
   1  14   4   10.31    0.60
  -1  14  -4    9.79    0.49
  -1  14  -4   10.23    0.60
  -2 -14  -5    4.21    0.34
   2 -14   5    3.46    0.40
  -2  14  -5    3.69    0.42
   2  14   5    3.70    0.34
  -2  14  -5    3.87    0.38
   2  14   5    3.58    0.44
  -2  14  -5    4.27    0.46
  -3 -14  -6   15.06    0.58
   3 -14   6   14.75    0.72
  -3  14  -6   15.18    0.72
  -3  14  -6   16.15    0.72
  -3  14  -6   14.88    0.68
   3  14   6   14.20    0.74
   4 -14   7    0.39    0.28
   4  14   7    0.36    0.34
  -4  14  -7    0.29    0.30
  -4  14  -7    0.58    0.30
  -4  14  -7    0.15    0.25
   5 -14   8   -0.08    0.28
  -5  14  -8    0.26    0.30
  -5  14  -8   -0.50    0.23
   6 -15   3    0.06    0.28
   6  15   3    0.04    0.34
  -6  15  -3   -0.26    0.31
  -6  15  -3    0.28    0.39
  -5 -15  -2    0.17    0.22
   5 -15   2   -0.02    0.20
   5  15   2    0.15    0.26
  -5  15  -2    0.07    0.28
  -5  15  -2   -0.14    0.33
   4 -15   1    0.57    0.22
  -4  15  -1   -0.15    0.25
  -4  15  -1    0.82    0.31
   4  15   1   -0.03    0.25
   4  15   1    0.61    0.30
  -4  15  -1    1.07    0.38
   4  15   1    0.12    0.22
  -3  15   0    3.53    0.37
   3  15   0    2.98    0.42
   3  15   0    3.52    0.39
   3  15   0    3.86    0.39
  -3  15   0    3.97    0.48
  -3  15   0    3.71    0.47
   2 -15  -1    0.00    0.14
  -2 -15   1   -0.04    0.19
   2  15  -1    0.01    0.29
  -2  15   1    0.02    0.29
  -2  15   1   -0.40    0.30
   2  15  -1   -0.13    0.21
   2  15  -1    0.36    0.24
  -2  15   1    0.05    0.19
   1 -15  -2    0.41    0.13
  -1 -15   2    0.64    0.23
   1  15  -2    0.60    0.20
   1  15  -2    0.70    0.27
  -1  15   2    0.64    0.27
   1  15  -2    0.28    0.34
  -1  15   2    0.50    0.20
   1  15  -2    0.91    0.26
  -1  15   2    0.38    0.29
   0 -15   3    1.55    0.26
   0  15  -3    1.31    0.27
   0  15   3    1.01    0.36
   0  15   3    1.71    0.29
   0  15  -3    1.19    0.26
   0  15   3    1.22    0.25
   0  15  -3    1.06    0.33
   1 -15   4    4.95    0.42
  -1 -15  -4    5.35    0.36
  -1  15  -4    5.28    0.43
  -1  15  -4    5.11    0.44
   1  15   4    5.66    0.49
   1  15   4    5.59    0.38
  -1  15  -4    4.86    0.48
   2 -15   5    8.40    0.56
  -2 -15  -5    8.41    0.44
  -2  15  -5    9.03    0.57
  -2  15  -5    8.76    0.57
  -2  15  -5    8.07    0.51
   2  15   5    8.53    0.63
   2  15   5    8.38    0.46
   3 -15   6    2.08    0.40
  -3  15  -6    2.29    0.36
  -3  15  -6    2.06    0.39
   3  15   6    3.00    0.46
  -3  15  -6    2.34    0.39
   4 -15   7    1.79    0.39
  -4  15  -7    1.78    0.38
   4  15   7    1.68    0.39
  -4  15  -7    1.73    0.37
  -4  15  -7    1.53    0.34
   5 -15   8   -0.17    0.31
  -5  15  -8    0.15    0.30
  -5  15  -8    0.40    0.31
   6 -16   3   -0.02    0.24
  -6  16  -3    0.14    0.36
  -6  16  -3    0.13    0.31
   5 -16   2    0.47    0.27
  -5  16  -2    0.44    0.37
   5  16   2    0.90    0.33
  -5  16  -2    0.16    0.28
   4 -16   1    0.24    0.19
  -4  16  -1    0.20    0.25
   4  16   1    0.48    0.27
   4  16   1    0.19    0.29
  -4  16  -1   -0.16    0.28
  -4  16  -1   -0.28    0.33
   4  16   1    0.26    0.21
   3 -16   0    0.46    0.19
  -3  16   0    0.63    0.35
   3  16   0    0.09    0.24
   3  16   0    0.27    0.33
  -3  16   0    0.10    0.22
   3  16   0    0.30    0.25
  -3  16   0    0.23    0.30
   2 -16  -1    0.18    0.15
  -2 -16   1    0.24    0.17
  -2  16   1   -0.38    0.28
   2  16  -1   -0.33    0.29
  -2  16   1    0.29    0.21
   2  16  -1    0.15    0.25
   2  16  -1    0.00    0.23
  -2  16   1   -0.50    0.28
   1 -16  -2    0.57    0.15
  -1 -16   2    0.39    0.20
  -1  16   2    0.47    0.23
   1  16  -2    0.21    0.32
  -1  16   2    1.04    0.34
   1  16  -2    0.35    0.21
   1  16  -2    0.20    0.23
  -1  16   2    0.44    0.27
   1  16  -2    0.04    0.19
   0 -16   3    0.80    0.26
   0  16  -3   -0.03    0.31
   0  16   3    0.34    0.22
   0  16   3    0.68    0.33
   0  16   3    0.75    0.25
   0  16  -3    0.18    0.24
   0  16  -3    0.93    0.28
  -1 -16  -4    1.59    0.25
   1 -16   4    1.53    0.33
   1  16   4    1.49    0.27
   1  16   4    1.37    0.37
  -1  16  -4    1.48    0.30
  -1  16  -4    1.58    0.37
  -1  16  -4    1.74    0.32
  -2 -16  -5    0.66    0.23
   2 -16   5    1.05    0.28
   2  16   5    0.90    0.36
  -2  16  -5    0.55    0.33
  -2  16  -5    0.44    0.24
   2  16   5    1.06    0.26
  -2  16  -5    1.10    0.34
   3 -16   6    0.19    0.30
  -3  16  -6    0.16    0.27
   3  16   6    0.05    0.32
  -3  16  -6    0.59    0.32
  -3  16  -6    0.17    0.24
   4 -16   7    0.07    0.27
  -4  16  -7   -0.15    0.28
   4  16   7   -0.50    0.33
  -4  16  -7    0.47    0.29
  -4  16  -7    0.46    0.31
   5 -16   8    0.38    0.33
  -5  16  -8    0.56    0.35
  -5  16  -8    0.36    0.33
   6 -17   3    0.10    0.30
  -6  17  -3    0.50    0.40
  -6  17  -3   -0.21    0.30
   5 -17   2    0.31    0.24
  -5  17  -2    0.37    0.29
  -5  17  -2    0.84    0.39
   4 -17   1   -0.12    0.20
  -4  17  -1    0.08    0.35
  -4  17  -1   -0.06    0.29
   4  17   1    0.13    0.21
  -4  17  -1   -0.07    0.25
   4  17   1   -0.08    0.25
   4  17   1   -0.23    0.22
   3 -17   0    3.57    0.32
   3  17   0    3.07    0.44
   3  17   0    2.79    0.37
  -3  17   0    2.34    0.43
  -3  17   0    3.23    0.48
  -3  17   0    3.08    0.40
   3  17   0    2.82    0.36
   2 -17  -1    0.88    0.19
   2  17  -1    1.04    0.31
  -2  17   1    1.02    0.27
  -2  17   1    0.82    0.33
  -2  17   1    0.69    0.34
   2  17  -1    1.01    0.39
   2  17  -1    0.75    0.27
  -1 -17   2    0.43    0.21
  -1  17   2    0.32    0.24
  -1  17   2    0.71    0.35
   1  17  -2    0.06    0.33
  -1  17   2    0.64    0.29
   1  17  -2    0.48    0.22
   1  17  -2    0.49    0.27
   0 -17   3    2.72    0.34
   0  17  -3    2.94    0.37
   0  17  -3    3.44    0.46
   0  17   3    2.50    0.36
   0  17   3    2.75    0.42
   0  17   3    2.80    0.33
   0  17  -3    3.35    0.36
   1 -17   4    2.69    0.35
   1  17   4    2.98    0.45
  -1  17  -4    3.19    0.38
  -1  17  -4    2.96    0.45
  -1  17  -4    3.37    0.38
   1  17   4    3.14    0.33
   2 -17   5    7.83    0.55
  -2 -17  -5    6.88    0.43
  -2  17  -5    7.04    0.56
  -2  17  -5    7.28    0.51
  -2  17  -5    7.49    0.54
   2  17   5    6.49    0.58
   2  17   5    7.55    0.45
   3 -17   6    0.03    0.30
  -3  17  -6    0.42    0.28
  -3  17  -6    0.01    0.24
   3  17   6    0.64    0.39
  -3  17  -6    0.33    0.30
   4 -17   7    0.31    0.28
  -4  17  -7    0.29    0.32
  -4  17  -7    0.51    0.31
   4  17   7    0.09    0.40
  -4  17  -7    0.90    0.34
   5 -17   8    0.81    0.38
  -5  17  -8    0.40    0.36
  -5  17  -8   -0.08    0.30
   6 -18   3   -0.22    0.27
  -6  18  -3   -0.49    0.28
  -6  18  -3    0.04    0.39
   5 -18   2    0.50    0.28
  -5  18  -2    0.07    0.29
  -5  18  -2    0.74    0.41
   4 -18   1    1.67    0.29
  -4  18  -1    1.43    0.43
   4  18   1    1.47    0.35
  -4  18  -1    1.24    0.33
   4  18   1    1.36    0.31
  -4  18  -1    1.40    0.37
   4  18   1    1.50    0.41
   3 -18   0   -0.08    0.17
  -3 -18   0    0.16    0.16
  -3  18   0    0.13    0.34
   3  18   0   -0.04    0.23
  -3  18   0    0.16    0.24
   3  18   0    0.03    0.24
   3  18   0   -0.21    0.34
  -3  18   0    0.12    0.36
  -2 -18   1    4.57    0.38
   2  18  -1    3.26    0.48
  -2  18   1    3.74    0.46
   2  18  -1    4.16    0.43
   2  18  -1    5.59    0.47
  -2  18   1    4.11    0.50
  -2  18   1    4.78    0.43
  -1 -18   2    0.14    0.08
  -1  18   2    0.26    0.29
  -1  18   2   -0.09    0.32
   1  18  -2    0.38    0.36
  -1  18   2    0.05    0.24
   1  18  -2    0.22    0.27
   0 -18   3    1.57    0.30
   0  18   3    1.64    0.39
   0  18   3    1.87    0.32
   0  18  -3    2.10    0.34
   0  18  -3    2.33    0.34
   0  18   3    2.22    0.30
   0  18  -3    1.56    0.41
   1 -18   4    0.42    0.27
   1  18   4    0.41    0.34
   1  18   4    0.38    0.25
  -1  18  -4    0.00    0.25
  -1  18  -4    0.29    0.25
  -1  18  -4    0.61    0.34
   1  18   4    0.40    0.24
   2 -18   5    1.69    0.33
  -2  18  -5    1.93    0.41
  -2  18  -5    1.42    0.32
  -2  18  -5    1.13    0.33
   2  18   5    1.44    0.41
   3 -18   6    1.39    0.34
  -3  18  -6    2.32    0.38
  -3  18  -6    2.42    0.44
  -3  18  -6    1.71    0.38
   3  18   6    1.38    0.46
   4 -18   7    0.74    0.33
   4  18   7    0.66    0.44
  -4  18  -7    0.83    0.37
  -4  18  -7    1.63    0.38
  -4  18  -7    1.08    0.36
   5 -18   8    0.73    0.40
  -5  18  -8    0.08    0.36
  -5  18  -8   -0.03    0.32
   5 -19   2    1.20    0.32
  -5  19  -2    1.15    0.45
  -5  19  -2    1.43    0.38
   4 -19   1    0.13    0.21
   4  19   1    0.28    0.26
   4  19   1    0.05    0.36
  -4  19  -1    0.38    0.43
  -4  19  -1    0.10    0.32
  -4  19  -1   -0.15    0.26
  -3 -19   0    0.63    0.24
  -3  19   0    0.60    0.37
   3  19   0    0.71    0.29
   3  19   0    0.78    0.29
  -3  19   0    0.49    0.36
   3  19   0    0.57    0.37
  -3  19   0    0.62    0.27
  -2 -19   1   -0.10    0.21
  -2  19   1    0.70    0.36
  -2  19   1   -0.05    0.23
  -2  19   1    0.44    0.33
   2  19  -1    0.00    0.25
   2  19  -1   -0.07    0.33
   2  19  -1    0.15    0.27
  -1 -19   2    0.15    0.16
  -1  19   2   -0.07    0.27
   1  19  -2   -0.15    0.33
  -1  19   2   -0.19    0.23
  -1  19   2   -0.17    0.32
   1  19  -2    0.07    0.29
   0 -19   3    2.77    0.33
   0  19  -3    2.57    0.35
   0  19  -3    3.05    0.40
   0  19   3    2.50    0.36
   0  19   3    3.12    0.37
   0  19  -3    3.19    0.48
   0  19   3    2.13    0.44
   1 -19   4    0.16    0.26
  -1  19  -4    0.50    0.31
  -1  19  -4    0.17    0.25
   1  19   4    0.05    0.22
  -1  19  -4    0.49    0.35
   1  19   4    0.48    0.24
   1  19   4    0.49    0.36
   2 -19   5    4.39    0.47
  -2  19  -5    5.25    0.48
  -2  19  -5    5.27    0.55
   2  19   5    4.78    0.56
  -2  19  -5    5.28    0.51
   3 -19   6    0.09    0.29
  -3  19  -6    0.04    0.32
   3  19   6    0.55    0.42
  -3  19  -6    0.56    0.31
  -3  19  -6   -0.07    0.29
   4 -19   7   -0.54    0.27
  -4  19  -7    0.68    0.36
  -4  19  -7    0.49    0.37
  -4  19  -7   -0.29    0.32
   4  19   7   -0.18    0.42
   5 -19   8    0.84    0.40
  -5  19  -8    1.04    0.39
  -5  19  -8    0.53    0.37
  -5  20  -2    0.37    0.37
  -5  20  -2    0.24    0.40
  -4  20  -1    0.21    0.37
  -4  20  -1    0.34    0.31
  -4  20  -1    0.37    0.36
   4  20   1    0.63    0.41
   3  20   0    0.44    0.29
   3  20   0   -0.08    0.34
  -3  20   0    0.18    0.29
  -3  20   0    0.58    0.41
  -3  20   0    0.48    0.36
  -2 -20   1    0.38    0.23
   2  20  -1    0.06    0.38
   2  20  -1    0.24    0.27
  -2  20   1    0.69    0.37
  -2  20   1    0.69    0.27
  -2  20   1    0.94    0.38
   2  20  -1    0.36    0.27
  -1 -20   2    4.98    0.41
   1  20  -2    5.00    0.52
  -1  20   2    4.29    0.46
  -1  20   2    3.89    0.53
   1  20  -2    4.45    0.54
  -1  20   2    3.48    0.39
   0 -20   3    2.86    0.34
   0  20  -3    3.53    0.50
   0  20  -3    2.39    0.35
   0  20   3    2.48    0.36
   0  20   3    2.00    0.34
   0  20  -3    2.82    0.41
   0  20   3    2.57    0.47
   1 -20   4   -0.16    0.23
  -1  20  -4    0.09    0.29
   1  20   4    0.06    0.38
   1  20   4    0.10    0.26
  -1  20  -4    0.09    0.26
  -1  20  -4    0.12    0.33
   2 -20   5    2.25    0.39
   2  20   5    2.76    0.50
  -2  20  -5    3.25    0.45
  -2  20  -5    3.08    0.42
  -2  20  -5    1.94    0.44
   3 -20   6    0.28    0.27
  -3  20  -6    0.81    0.34
   3  20   6   -0.56    0.35
  -3  20  -6   -0.25    0.31
  -3  20  -6    0.22    0.31
   4 -20   7    0.52    0.33
  -4  20  -7   -0.12    0.29
  -4  20  -7   -0.45    0.30
  -4  20  -7    0.81    0.36
   4  20   7   -0.32    0.44
  -5  21  -2    0.02    0.39
  -5  21  -2   -0.13    0.32
  -4  21  -1   -0.18    0.28
   4  21   1    0.19    0.36
  -4  21  -1   -0.19    0.37
  -4  21  -1    0.30    0.37
  -3  21   0    0.20    0.40
  -3  21   0    0.24    0.36
   3  21   0   -0.12    0.24
   3  21   0   -0.39    0.39
  -3  21   0   -0.01    0.30
  -2  21   1    0.02    0.32
   2  21  -1   -0.20    0.26
  -2  21   1   -0.09    0.34
  -2  21   1   -0.45    0.22
   2  21  -1   -0.31    0.35
  -1 -21   2    0.20    0.23
   1  21  -2   -0.13    0.33
   1  21  -2   -0.26    0.30
  -1  21   2    0.19    0.30
  -1  21   2   -0.16    0.36
  -1  21   2   -0.19    0.25
   0  21  -3    3.21    0.44
   0  21  -3    3.49    0.52
   0  21   3    4.26    0.44
   0  21   3    4.04    0.43
   0  21   3    3.62    0.54
   1 -21   4    0.23    0.27
  -1  21  -4    1.37    0.43
  -1  21  -4    0.43    0.29
  -1  21  -4    0.87    0.31
   1  21   4   -0.01    0.37
   2 -21   5    0.12    0.28
   2  21   5    0.83    0.45
  -2  21  -5    0.65    0.30
  -2  21  -5    0.28    0.28
  -2  21  -5    0.40    0.34
   3 -21   6   -0.22    0.24
  -3  21  -6    1.01    0.38
  -3  21  -6   -0.05    0.28
   3  21   6   -0.16    0.39
  -3  21  -6   -0.11    0.30
   4 -21   7    0.38    0.33
   4  21   7   -0.83    0.37
  -4  21  -7    0.26    0.35
  -4  21  -7    0.87    0.41
  -4  21  -7    0.07    0.33
  -5  22  -2   -0.49    0.32
  -5  22  -2   -0.05    0.42
  -4  22  -1    0.29    0.32
  -4  22  -1   -0.15    0.38
  -4  22  -1    0.61    0.40
   4  22   1    0.64    0.41
  -3  22   0    1.75    0.49
  -3  22   0    1.73    0.48
   3  22   0    0.80    0.45
   3  22   0    0.91    0.34
  -3  22   0    0.32    0.33
  -2  22   1    0.14    0.38
   2  22  -1    0.28    0.38
  -2  22   1    0.18    0.26
   2  22  -1   -0.58    0.28
  -2  22   1   -0.21    0.32
  -1  22   2    1.30    0.40
  -1  22   2    1.21    0.43
   1  22  -2    2.16    0.41
  -1  22   2    2.05    0.35
   1  22  -2    1.77    0.45
   0 -22   3    0.00    0.11
   0  22   3   -0.03    0.26
   0  22   3    0.07    0.25
   0  22  -3   -0.08    0.34
   0  22  -3   -0.20    0.27
   0  22   3    0.10    0.36
   1 -22   4    8.59    0.56
   1  22   4    5.66    0.63
  -1  22  -4    6.82    0.58
  -1  22  -4    6.66    0.55
  -1  22  -4    7.28    0.67
   2 -22   5    0.40    0.30
   2  22   5    0.81    0.42
  -2  22  -5    0.79    0.39
  -2  22  -5    0.21    0.33
  -2  22  -5    0.19    0.30
   3 -22   6   -0.03    0.26
  -3  22  -6    0.57    0.33
  -3  22  -6    0.66    0.38
   3  22   6   -0.40    0.45
  -3  22  -6   -0.11    0.29
   4 -22   7    0.31    0.31
  -4  22  -7    0.92    0.38
  -4  22  -7    0.01    0.31
   4  22   7   -0.48    0.47
  -4  22  -7    0.07    0.36
  -4  23  -1   -0.27    0.38
  -4  23  -1   -0.16    0.35
   4  23   1   -0.20    0.37
   3  23   0    0.13    0.32
   3  23   0    0.50    0.45
  -3  23   0   -0.16    0.37
  -3  23   0   -0.12    0.27
  -3  23   0    0.18    0.36
  -2  23   1    0.20    0.40
  -2  23   1    0.09    0.38
  -2  23   1    0.26    0.30
   2  23  -1   -0.19    0.32
   2  23  -1    0.34    0.44
   1  23  -2    0.26    0.32
  -1  23   2   -0.12    0.34
  -1  23   2   -0.31    0.28
  -1  23   2   -0.22    0.37
   1  23  -2   -0.08    0.37
   0  23  -3   -0.01    0.35
   0  23   3    0.41    0.31
   0  23   3   -0.44    0.36
   0  23  -3    0.10    0.29
   0  23   3   -0.01    0.32
   1 -23   4    0.27    0.26
  -1  23  -4    1.11    0.37
  -1  23  -4    0.58    0.36
  -1  23  -4    0.03    0.27
   1  23   4    0.08    0.45
   2 -23   5   -0.03    0.27
  -2  23  -5    0.44    0.31
  -2  23  -5    1.29    0.40
  -2  23  -5    0.46    0.39
   2  23   5   -0.64    0.43
   3 -23   6    0.50    0.30
   3  23   6    0.45    0.46
  -3  23  -6    1.69    0.45
  -3  23  -6    1.08    0.40
  -3  23  -6    0.54    0.36
  -4  24  -1    0.50    0.45
  -4  24  -1   -0.19    0.33
  -3  24   0    1.03    0.49
   3  24   0    1.67    0.41
   3  24   0    1.22    0.51
  -3  24   0    1.18    0.47
  -3  24   0    1.05    0.36
   2  24  -1    0.30    0.32
  -2  24   1    0.24    0.41
   2  24  -1    0.11    0.38
  -2  24   1    0.42    0.36
  -2  24   1   -0.10    0.30
  -1  24   2    0.22    0.28
   1  24  -2    0.02    0.42
   1  24  -2    0.11    0.35
  -1  24   2    0.56    0.39
  -1  24   2    0.36    0.41
   0  24  -3    1.03    0.39
   0  24   3    0.82    0.34
   0  24   3    0.85    0.45
   0  24  -3    0.83    0.41
  -1  24  -4    1.49    0.48
   1  24   4    1.38    0.51
  -1  24  -4    0.85    0.35
  -2  24  -5    0.64    0.38
  -2  24  -5    0.86    0.39
   2  24   5   -0.13    0.41
  -2  24  -5   -0.66    0.26
   3 -24   6    0.45    0.34
  -3  24  -6    0.68    0.34
  -3  24  -6    1.03    0.39
  -3  24  -6    1.58    0.45
   3  24   6    0.03    0.51
  -3  25   0    0.88    0.49
  -3  25   0   -0.06    0.40
  -3  25   0    0.59    0.35
   3  25   0   -0.01    0.43
   2  25  -1    0.05    0.31
   2  25  -1    1.14    0.46
  -2  25   1    0.71    0.35
  -2  25   1    0.57    0.41
  -2  25   1    1.07    0.48
   1  25  -2    0.60    0.41
   1  25  -2   -0.36    0.29
  -1  25   2   -0.27    0.38
  -1  25   2    0.26    0.40
  -1  25   2    0.41    0.33
   0  25  -3    0.18    0.39
   0  25  -3    0.10    0.36
   0  25   3   -0.39    0.40
  -1  25  -4    1.27    0.47
  -1  25  -4    0.79    0.36
   1  25   4    0.63    0.47
  -2  25  -5    0.70    0.46
  -2  25  -5    0.21    0.35
   2  25   5    0.23    0.48
  -2  25  -5   -0.13    0.34
  -3  25  -6    0.61    0.43
  -3  25  -6    0.58    0.36
  -3  25  -6   -0.30    0.38
   3  25   6   -0.91    0.49
  -3  26   0    0.69    0.45
  -3  26   0    0.69    0.41
  -3  26   0    0.48    0.45
   3  26   0    1.84    0.52
   2  26  -1    0.05    0.41
   2  26  -1    0.06    0.33
  -2  26   1    0.31    0.45
  -2  26   1    0.49    0.38
  -2  26   1    0.05    0.42
  -1  26   2    0.22    0.35
  -1  26   2    0.39    0.44
   1  26  -2    0.86    0.50
   1  26  -2   -0.84    0.34
  -1  26   2   -0.15    0.39
   0  26  -3    0.55    0.47
   0  26  -3   -0.67    0.33
   0  26   3    0.26    0.49
  -1  26  -4    0.56    0.46
  -1  26  -4    0.21    0.36
   1  26   4    0.89    0.50
  -2  26  -5    0.68    0.43
  -2  26  -5    1.13    0.43
   2  26   5    0.43    0.51
   2  27  -1    0.04    0.35
  -2  27   1    0.08    0.41
  -2  27   1   -0.30    0.31
   2  27  -1   -0.27    0.46
  -2  27   1    0.10    0.43
  -1  27   2    0.23    0.45
   1  27  -2    1.02    0.47
   1  27  -2   -0.09    0.33
  -1  27   2   -0.63    0.32
   0  27   3   -0.19    0.44
   0  27  -3    0.10    0.36
   0  27  -3    0.41    0.43
  -1  27  -4    1.07    0.51
   1  27   4    0.17    0.49
  -1  27  -4    0.50    0.39
   1  28  -2    0.78    0.39
   1  28  -2    0.49    0.46
  -1  28   2    0.54    0.48
   0  28  -3    0.17    0.40
   0  28  -3    1.03    0.52
   0  28   3    1.29    0.54
  -7   0  -3   10.53    0.66
   7   0   3    9.95    0.70
  -6   0  -2    3.03    0.36
   6   0   2    3.01    0.40
  -6   0  -2    2.59    0.36
  -5   0  -1    1.37    0.27
   5   0   1    1.45    0.29
  -5   0  -1    0.80    0.25
   4   0   0    3.24    0.28
  -4   0   0    2.90    0.28
   4   0   0    2.74    0.29
  -4   0   0    3.46    0.29
  -3   0   1    1.37    0.18
  -3   0   1    1.32    0.20
   3   0  -1    1.49    0.18
   3   0  -1    0.97    0.18
  -2   0   2    1.02    0.15
  -2   0   2    1.14    0.08
   2   0  -2    1.21    0.14
  -2   0   2    1.34    0.15
   2   0  -2    1.10    0.15
   2   0  -2    1.02    0.08
   1   0  -3   49.42    1.07
   1   0  -3   49.31    1.05
  -1   0   3   49.26    1.05
   0   0   4    7.26    0.28
   0   0  -4    7.16    0.27
   0   0  -4    7.71    0.22
   0   0  -4    7.02    0.26
   1   0   5   92.22    1.93
  -1   0  -5   88.13    1.93
  -1   0  -5   93.56    1.83
  -1   0  -5   91.52    2.01
  -2   0  -6   46.57    1.14
  -2   0  -6   46.14    1.01
   2   0   6   46.15    1.12
  -2   0  -6   46.53    1.13
  -3   0  -7    5.29    0.36
  -3   0  -7    4.76    0.31
   3   0   7    4.57    0.34
  -3   0  -7    5.00    0.27
   4   0   8    0.87    0.26
  -4   0  -8    0.75    0.25
   4   0   8    1.32    0.26
  -4   0  -8    0.97    0.19
  -4   0  -8    0.91    0.22
  -5   0  -9    0.52    0.29
   5   0   9    0.45    0.27
  -6   0 -10    0.87    0.36
   6   0  10    0.45    0.37
  -7  -1  -3    0.04    0.25
   7  -1   3    0.16    0.31
  -7   1  -3    0.34    0.29
   7   1   3    0.32    0.33
  -6  -1  -2    3.17    0.37
   6  -1   2    4.03    0.46
  -6   1  -2    4.50    0.44
  -6   1  -2    3.98    0.40
   6   1   2    4.34    0.46
  -5  -1  -1    0.20    0.21
   5  -1   1    0.02    0.21
  -5  -1  -1   -0.07    0.18
  -5   1  -1   -0.41    0.16
  -5   1  -1   -0.43    0.22
   5   1   1   -0.24    0.21
  -4  -1   0    0.18    0.16
   4  -1   0   -0.01    0.16
  -4  -1   0   -0.27    0.16
   4   1   0   -0.04    0.13
  -4   1   0    0.18    0.16
   4   1   0   -0.12    0.16
  -4   1   0   -0.28    0.20
   3  -1  -1    2.68    0.25
  -3  -1   1    2.54    0.22
   3  -1  -1    2.36    0.22
  -3  -1   1    2.52    0.22
  -3   1   1    2.57    0.24
   3   1  -1    2.95    0.23
  -3   1   1    3.25    0.26
   3   1  -1    2.60    0.26
   2  -1  -2   20.10    0.54
  -2  -1   2   19.33    0.54
  -2  -1   2   20.29    0.50
   2  -1  -2   20.40    0.55
   2   1  -2   20.00    0.56
   2   1  -2   20.16    0.54
  -2   1   2   20.95    0.47
  -2   1   2   20.87    0.54
  -2   1   2   20.32    0.54
   2   1  -2   20.62    0.47
   1  -1  -3   52.57    1.22
   1  -1  -3   59.20    1.22
   1  -1  -3   58.08    1.24
   1   1  -3   60.77    1.21
  -1   1   3   59.24    1.27
  -1   1   3   58.39    1.24
   1   1  -3   58.56    1.23
   1   1  -3   59.24    1.25
  -1   1   3   58.48    1.22
   0  -1   4   84.04    1.81
   0  -1  -4   87.34    1.70
   0  -1  -4   85.69    1.87
   0  -1  -4   86.18    1.80
   0   1  -4   89.79    1.74
   0   1  -4   84.95    1.78
   0   1   4   85.34    1.78
   0   1  -4   88.64    1.88
  -1  -1  -5    0.00    0.05
   1  -1   5   -0.03    0.12
  -1  -1  -5   -0.12    0.10
  -1  -1  -5   -0.05    0.10
  -1   1  -5   -0.06    0.11
   1   1   5    0.14    0.11
  -1   1  -5   -0.01    0.10
  -1   1  -5    0.05    0.08
   1   1   5   -0.05    0.12
  -2  -1  -6    6.31    0.32
  -2  -1  -6    6.49    0.31
  -2  -1  -6    6.89    0.24
   2  -1   6    6.64    0.34
  -2   1  -6    6.18    0.31
   2   1   6    6.41    0.32
  -2   1  -6    6.89    0.27
  -2   1  -6    6.45    0.34
   2   1   6    7.02    0.33
  -3  -1  -7    0.25    0.12
  -3  -1  -7    0.47    0.20
  -3  -1  -7    0.33    0.15
   3  -1   7    0.19    0.18
   3   1   7    0.19    0.20
  -3   1  -7    0.35    0.17
  -3   1  -7    0.13    0.13
  -3   1  -7    0.13    0.19
   3   1   7   -0.01    0.05
   4  -1   8    2.93    0.33
  -4  -1  -8    3.60    0.39
  -4  -1  -8    3.45    0.32
   4  -1   8    3.21    0.38
   4   1   8    2.72    0.33
  -4   1  -8    3.81    0.33
   4   1   8    2.90    0.36
  -4   1  -8    3.15    0.29
  -4   1  -8    2.63    0.34
   5  -1   9    2.87    0.41
  -5  -1  -9    3.89    0.43
  -5   1  -9    3.56    0.42
   5   1   9    3.01    0.43
  -6  -1 -10    0.40    0.30
   6  -1  10    0.61    0.33
  -6   1 -10   -0.24    0.31
   6   1  10    0.24    0.35
   7  -2   3    0.57    0.35
  -7  -2  -3    0.22    0.24
   7   2   3   -0.22    0.33
  -7   2  -3    0.36    0.28
   6  -2   2    0.98    0.30
  -6  -2  -2    1.47    0.31
  -6   2  -2    1.28    0.31
  -6   2  -2    0.88    0.27
   6   2   2    1.00    0.31
  -5  -2  -1    2.94    0.30
  -5  -2  -1    2.43    0.30
   5  -2   1    2.41    0.34
  -5   2  -1    2.67    0.32
  -5   2  -1    3.05    0.37
   5   2   1    2.75    0.30
   5   2   1    1.65    0.34
   4  -2   0    3.65    0.32
  -4  -2   0    3.61    0.28
  -4  -2   0    2.98    0.28
   4   2   0    3.39    0.33
  -4   2   0    2.97    0.33
   4   2   0    3.07    0.28
  -4   2   0    3.45    0.31
   3  -2  -1    0.65    0.14
  -3  -2   1    0.38    0.14
  -3  -2   1    0.27    0.13
   3  -2  -1    0.15    0.13
  -3   2   1    0.14    0.13
   3   2  -1    0.31    0.13
  -3   2   1    0.21    0.19
   3   2  -1    0.09    0.14
   2  -2  -2    4.43    0.22
   2  -2  -2    4.50    0.23
  -2  -2   2    4.90    0.20
   2   2  -2    4.19    0.17
  -2   2   2    4.71    0.25
  -2   2   2    4.55    0.23
   2   2  -2    4.20    0.23
  -2   2   2    4.64    0.17
   2   2  -2    4.32    0.27
   1  -2  -3   86.77    1.93
   1  -2  -3   92.71    1.85
   1  -2  -3   91.49    1.84
   1  -2  -3   92.40    1.88
   1   2  -3   91.68    1.89
   1   2  -3   87.83    1.93
  -1   2   3   90.40    1.88
  -1   2   3   91.83    1.84
   1   2  -3   89.66    1.86
  -1   2   3   92.21    1.94
   1   2  -3   93.05    1.83
   0  -2  -4   72.43    1.41
   0  -2   4   71.40    1.54
   0  -2  -4   71.48    1.51
   0  -2  -4   69.98    1.57
   0   2   4   71.35    1.47
   0   2  -4   71.86    1.47
   0   2   4   71.15    1.41
   0   2   4   71.40    1.58
   0   2  -4   72.58    1.58
   0   2  -4   69.98    1.49
  -1  -2  -5    4.09    0.22
  -1  -2  -5    3.84    0.12
  -1  -2  -5    3.51    0.22
   1  -2   5    3.96    0.25
   1   2   5    3.63    0.23
  -1   2  -5    3.83    0.23
  -1   2  -5    3.90    0.19
  -1   2  -5    3.45    0.22
   1   2   5    3.88    0.20
  -2  -2  -6   15.92    0.51
  -2  -2  -6   15.48    0.40
   2  -2   6   15.75    0.55
  -2  -2  -6   15.49    0.52
  -2   2  -6   15.91    0.53
   2   2   6   15.67    0.50
  -2   2  -6   15.25    0.45
  -2   2  -6   16.10    0.53
   2   2   6   15.88    0.52
  -3  -2  -7    1.13    0.24
   3  -2   7    1.22    0.27
  -3  -2  -7    1.48    0.22
  -3  -2  -7    1.57    0.16
  -3   2  -7    1.64    0.23
  -3   2  -7    1.30    0.24
  -3   2  -7    1.27    0.18
   3   2   7    0.93    0.23
  -4  -2  -8    4.22    0.35
   4  -2   8    3.92    0.36
   4  -2   8    3.78    0.40
  -4  -2  -8    4.06    0.39
  -4   2  -8    4.06    0.35
   4   2   8    5.06    0.43
  -4   2  -8    4.42    0.34
  -4   2  -8    4.01    0.40
   4   2   8    4.61    0.37
   5  -2   9    0.66    0.30
  -5  -2  -9    0.61    0.28
   5   2   9    1.14    0.31
  -5   2  -9    1.15    0.31
   6  -2  10    0.27    0.32
  -6  -2 -10    0.55    0.32
   6   2  10   -0.53    0.30
  -6   2 -10    0.54    0.31
  -7  -3  -3   -0.08    0.26
   7  -3   3    0.17    0.30
   7   3   3    0.43    0.37
  -7   3  -3    0.67    0.28
  -7   3  -3    0.26    0.25
   6  -3   2    0.00    0.24
  -6  -3  -2    0.22    0.21
  -6   3  -2    0.20    0.26
  -6   3  -2    0.65    0.30
   6   3   2    0.03    0.25
  -5  -3  -1    2.91    0.28
  -5  -3  -1    2.83    0.33
   5  -3   1    3.27    0.36
  -5   3  -1    2.84    0.36
   5   3   1    2.91    0.32
  -5   3  -1    2.35    0.31
   5   3   1    3.03    0.37
  -4  -3   0    7.91    0.34
   4  -3   0    8.16    0.42
  -4  -3   0    7.70    0.39
  -4   3   0    7.73    0.45
   4   3   0    7.91    0.44
  -4   3   0    7.88    0.43
   4   3   0    7.57    0.38
   3  -3  -1    8.98    0.39
  -3  -3   1    8.50    0.36
  -3  -3   1    9.03    0.31
  -3   3   1    8.72    0.37
   3   3  -1    9.25    0.25
   3   3  -1    8.82    0.36
   3   3  -1    9.24    0.40
  -3   3   1    8.42    0.40
  -3   3   1    8.97    0.26
  -2  -3   2    4.36    0.17
   2  -3  -2    4.18    0.21
   2   3  -2    4.57    0.19
  -2   3   2    4.38    0.23
  -2   3   2    4.90    0.19
   2   3  -2    4.56    0.23
  -2   3   2    4.59    0.26
   2   3  -2    4.60    0.26
   1  -3  -3  131.75    2.72
   1  -3  -3  137.04    2.66
   1  -3  -3  136.62    2.81
   1  -3  -3  134.24    2.66
  -1   3   3  128.38    2.72
   1   3  -3  137.21    2.65
   1   3  -3  135.99    2.81
  -1   3   3  134.38    2.81
   1   3  -3  130.22    2.73
  -1   3   3  132.01    2.66
   1   3  -3  131.37    2.69
   0  -3  -4    0.00    0.11
   0  -3  -4   -0.01    0.11
   0  -3   4   -0.24    0.13
   0   3  -4    0.00    0.08
   0   3   4   -0.14    0.12
   0   3  -4    0.09    0.12
   0   3  -4    0.04    0.10
   0   3   4    0.06    0.04
   0   3   4    0.08    0.07
  -1  -3  -5   36.32    0.87
   1  -3   5   35.01    0.90
  -1  -3  -5   35.46    0.90
  -1   3  -5   36.92    0.88
  -1   3  -5   36.55    0.83
   1   3   5   36.64    0.92
  -1   3  -5   35.62    0.91
   1   3   5   36.52    0.82
   2  -3   6   55.93    1.37
  -2  -3  -6   56.95    1.18
  -2  -3  -6   58.90    1.38
  -2  -3  -6   57.18    1.33
  -2   3  -6   58.45    1.38
  -2   3  -6   57.51    1.37
  -2   3  -6   58.56    1.28
   2   3   6   56.33    1.31
   2   3   6   56.33    1.38
   3  -3   7    8.00    0.47
  -3  -3  -7    7.31    0.40
  -3  -3  -7    7.51    0.39
  -3  -3  -7    8.40    0.30
  -3   3  -7    8.49    0.40
  -3   3  -7    7.70    0.37
   3   3   7    7.35    0.39
  -3   3  -7    7.53    0.44
   4  -3   8    0.99    0.32
  -4  -3  -8    0.74    0.27
  -4  -3  -8    0.23    0.20
   4   3   8    0.43    0.24
   4   3   8    0.59    0.27
  -4   3  -8    0.67    0.24
  -4   3  -8    0.54    0.21
  -4   3  -8    0.46    0.20
   5  -3   9    3.24    0.43
  -5  -3  -9    3.91    0.43
   5   3   9    2.36    0.37
  -5   3  -9    3.79    0.43
   6  -3  10    0.07    0.36
  -6  -3 -10    0.14    0.27
   6   3  10    0.48    0.33
  -6   3 -10   -0.64    0.23
  -7  -4  -3   -0.21    0.25
   7  -4   3    0.08    0.32
   7   4   3    0.39    0.35
  -7   4  -3    0.06    0.26
  -7   4  -3    0.17    0.29
  -6  -4  -2    0.33    0.25
   6  -4   2   -0.04    0.25
   6   4   2    0.75    0.33
  -6   4  -2    0.30    0.26
  -6   4  -2    0.58    0.26
   5  -4   1    3.49    0.39
  -5  -4  -1    3.46    0.34
   5   4   1    3.58    0.40
   5   4   1    3.61    0.34
  -5   4  -1    3.63    0.41
  -5   4  -1    3.25    0.35
  -4  -4   0    3.26    0.29
  -4  -4   0    3.96    0.25
   4  -4   0    3.69    0.33
   4   4   0    3.63    0.30
   4   4   0    4.36    0.37
  -4   4   0    4.19    0.39
  -4   4   0    3.95    0.34
  -3  -4   1    4.75    0.21
   3  -4  -1    4.30    0.28
  -3   4   1    4.94    0.22
   3   4  -1    5.12    0.21
  -3   4   1    5.63    0.35
   3   4  -1    4.81    0.29
  -3   4   1    4.40    0.28
   3   4  -1    4.62    0.31
   2  -4  -2    0.03    0.09
  -2  -4   2   -0.01    0.06
  -2   4   2    0.16    0.10
   2   4  -2    0.00    0.09
   2   4  -2   -0.09    0.09
  -2   4   2    0.05    0.10
  -2   4   2    0.14    0.15
   2   4  -2    0.12    0.12
   1  -4  -3    7.25    0.30
   1  -4  -3    7.13    0.22
  -1   4   3    7.16    0.25
   1   4  -3    7.24    0.32
   1   4  -3    7.16    0.28
  -1   4   3    7.01    0.29
   1   4  -3    7.13    0.29
  -1   4   3    7.38    0.31
   1   4  -3    7.28    0.21
   0  -4  -4  143.73    3.03
   0  -4   4  140.51    2.94
   0  -4  -4  139.38    2.90
   0   4   4  142.06    2.77
   0   4  -4  139.45    2.87
   0   4   4  148.39    3.04
   0   4  -4  140.54    3.04
   0   4  -4  141.01    2.87
   0   4   4  148.01    2.80
   1  -4   5   37.24    0.97
  -1  -4  -5   39.04    0.92
  -1  -4  -5   37.66    0.95
  -1   4  -5   38.09    0.89
   1   4   5   39.34    0.86
   1   4   5   37.41    0.96
  -1   4  -5   38.68    0.97
  -1   4  -5   39.59    0.94
   2  -4   6   10.78    0.46
  -2  -4  -6   10.21    0.41
  -2  -4  -6   10.37    0.28
  -2  -4  -6   10.19    0.41
  -2   4  -6   10.67    0.43
  -2   4  -6   11.21    0.39
  -2   4  -6   10.36    0.45
   2   4   6   10.52    0.38
   2   4   6    9.99    0.42
   3  -4   7    4.37    0.39
  -3  -4  -7    4.68    0.34
  -3  -4  -7    4.62    0.23
  -3  -4  -7    4.77    0.32
   3   4   7    3.65    0.32
   3   4   7    4.01    0.31
  -3   4  -7    4.22    0.30
  -3   4  -7    4.95    0.40
  -3   4  -7    4.96    0.32
  -4  -4  -8    1.28    0.26
  -4  -4  -8    0.94    0.24
   4  -4   8    1.10    0.31
   4   4   8    1.38    0.28
  -4   4  -8    1.33    0.31
   4   4   8    1.45    0.29
  -4   4  -8    1.47    0.25
  -4   4  -8    1.24    0.24
   5  -4   9    0.39    0.29
  -5  -4  -9    0.01    0.23
   5   4   9    0.27    0.27
  -5   4  -9    0.25    0.26
   6  -4  10    0.71    0.36
  -6  -4 -10    0.24    0.28
  -6   4 -10    0.60    0.32
   6   4  10    0.04    0.29
  -7  -5  -3    0.03    0.25
   7  -5   3    0.26    0.30
  -7   5  -3    0.34    0.29
   7   5   3   -0.59    0.33
  -7   5  -3    0.40    0.29
   6  -5   2    0.50    0.25
  -6  -5  -2    0.07    0.20
   6   5   2   -0.03    0.27
  -6   5  -2    0.02    0.22
  -6   5  -2    0.19    0.29
   6   5   2   -0.08    0.18
  -5  -5  -1    0.62    0.23
   5  -5   1    0.63    0.25
  -5   5  -1    0.75    0.24
   5   5   1    1.31    0.25
  -5   5  -1    1.06    0.32
   5   5   1    0.74    0.31
  -4  -5   0    0.25    0.12
   4  -5   0    0.24    0.18
  -4  -5   0    0.38    0.18
   4   5   0    0.42    0.18
   4   5   0    0.25    0.23
  -4   5   0    0.07    0.25
  -4   5   0    0.08    0.17
   3  -5  -1   13.28    0.47
  -3  -5   1   13.77    0.34
   3   5  -1   12.47    0.48
  -3   5   1   13.18    0.41
   3   5  -1   13.21    0.40
   3   5  -1   13.05    0.47
  -3   5   1   12.81    0.52
  -3   5   1   13.09    0.48
   2  -5  -2    1.81    0.16
  -2   5   2    2.39    0.19
  -2   5   2    2.06    0.22
   2   5  -2    2.74    0.20
   2   5  -2    2.39    0.23
  -2   5   2    2.32    0.19
   2   5  -2    2.32    0.19
  -1  -5   3    0.93    0.17
   1  -5  -3    1.02    0.09
   1  -5  -3    1.02    0.16
   1   5  -3    1.22    0.09
   1   5  -3    0.84    0.17
   1   5  -3    0.93    0.15
  -1   5   3    1.11    0.13
  -1   5   3    0.90    0.17
   1   5  -3    1.16    0.18
  -1   5   3    1.31    0.16
   0  -5   4    3.12    0.27
   0  -5  -4    3.42    0.22
   0   5  -4    3.01    0.18
   0   5   4    3.17    0.13
   0   5   4    3.10    0.10
   0   5  -4    3.12    0.25
   0   5   4    3.37    0.23
   0   5  -4    3.16    0.21
  -1  -5  -5   76.91    1.74
  -1  -5  -5   74.89    1.66
   1  -5   5   75.33    1.73
   1   5   5   76.99    1.75
  -1   5  -5   76.63    1.68
  -1   5  -5   75.71    1.64
  -1   5  -5   76.53    1.75
   1   5   5   78.95    1.59
  -2  -5  -6   82.83    1.88
  -2  -5  -6   82.34    1.61
   2  -5   6   77.33    1.86
  -2  -5  -6   80.40    1.80
   2   5   6   82.67    1.88
  -2   5  -6   82.20    1.84
   2   5   6   80.78    1.75
  -2   5  -6   80.54    1.77
  -2   5  -6   79.38    1.87
  -3  -5  -7    6.75    0.37
  -3  -5  -7    7.03    0.27
  -3  -5  -7    6.84    0.39
   3  -5   7    6.36    0.44
  -3   5  -7    7.54    0.39
   3   5   7    6.22    0.38
   3   5   7    6.56    0.39
  -3   5  -7    7.36    0.40
  -3   5  -7    6.78    0.43
  -4  -5  -8    0.60    0.25
   4  -5   8    0.03    0.27
  -4   5  -8    0.51    0.25
   4   5   8    0.54    0.25
   4   5   8    0.47    0.25
  -4   5  -8    0.49    0.19
  -4   5  -8    0.70    0.22
  -5  -5  -9    0.37    0.25
   5  -5   9    0.87    0.35
   5   5   9    0.71    0.30
  -5   5  -9    0.54    0.28
  -5   5  -9    0.50    0.25
   6  -5  10   -0.18    0.33
   6   5  10   -0.24    0.32
  -6   5 -10   -0.14    0.27
   7  -6   3   -0.45    0.25
  -7  -6  -3    0.57    0.28
  -7   6  -3    0.15    0.32
   7   6   3   -0.27    0.36
  -7   6  -3   -0.35    0.27
   6  -6   2    0.50    0.29
  -6  -6  -2    0.70    0.24
  -6   6  -2    1.06    0.34
   6   6   2    0.41    0.30
  -6   6  -2    0.00    0.23
   6   6   2    0.68    0.23
  -5  -6  -1    0.12    0.21
   5  -6   1    0.52    0.25
  -5   6  -1    1.12    0.34
   5   6   1    0.53    0.22
  -5   6  -1    0.45    0.23
   5   6   1    0.75    0.28
  -4  -6   0    4.86    0.24
   4  -6   0    5.02    0.37
  -4  -6   0    5.01    0.34
  -4   6   0    4.61    0.35
   4   6   0    4.95    0.27
   4   6   0    5.08    0.40
   4   6   0    5.63    0.34
  -4   6   0    3.86    0.40
  -3  -6   1    1.80    0.10
   3  -6  -1    1.86    0.22
  -3   6   1    1.82    0.27
   3   6  -1    1.92    0.20
  -3   6   1    1.63    0.21
   3   6  -1    2.28    0.27
   3   6  -1    1.47    0.19
  -3   6   1    1.81    0.20
   2  -6  -2    0.48    0.08
   2   6  -2    0.77    0.14
  -2   6   2    0.91    0.14
   2   6  -2    0.79    0.16
   2   6  -2    0.85    0.16
  -2   6   2    1.00    0.16
  -2   6   2    1.20    0.20
   1  -6  -3    0.10    0.13
  -1  -6   3    0.27    0.14
   1  -6  -3    0.19    0.06
  -1   6   3    0.17    0.13
   1   6  -3    0.34    0.07
   1   6  -3    0.42    0.14
  -1   6   3   -0.12    0.13
  -1   6   3    0.24    0.09
   1   6  -3    0.32    0.12
   1   6  -3    0.27    0.16
   0  -6   4    3.54    0.27
   0  -6  -4    3.20    0.21
   0   6   4    2.89    0.23
   0   6   4    2.95    0.14
   0   6  -4    2.75    0.22
   0   6  -4    2.87    0.25
   1  -6   5    4.69    0.32
  -1  -6  -5    4.49    0.26
   1   6   5    4.85    0.12
  -1   6  -5    5.49    0.29
   1   6   5    5.21    0.20
   1   6   5    4.73    0.29
  -1   6  -5    4.84    0.27
  -1   6  -5    4.64    0.30
  -2  -6  -6   71.87    1.65
  -2  -6  -6   74.67    1.47
   2  -6   6   72.02    1.74
  -2   6  -6   72.72    1.64
  -2   6  -6   75.05    1.76
  -2   6  -6   75.36    1.72
   2   6   6   74.05    1.74
   2   6   6   73.73    1.61
   3  -6   7    2.98    0.36
  -3  -6  -7    3.28    0.31
   3   6   7    3.37    0.33
  -3   6  -7    3.13    0.32
  -3   6  -7    2.86    0.33
  -3   6  -7    2.76    0.28
   3   6   7    2.94    0.28
   4  -6   8    0.65    0.28
  -4  -6  -8    1.54    0.29
  -4   6  -8    1.20    0.30
  -4   6  -8    1.15    0.25
  -4   6  -8    1.23    0.25
   4   6   8    0.86    0.26
   4   6   8    1.10    0.27
   5  -6   9    0.59    0.31
  -5  -6  -9    0.72    0.27
  -5   6  -9    0.68    0.26
   5   6   9    0.17    0.24
  -5   6  -9    0.32    0.27
   6  -6  10   -0.15    0.37
   6   6  10   -0.22    0.32
  -6   6 -10   -0.19    0.28
   7  -7   3    0.16    0.28
  -7   7  -3    0.80    0.36
   7   7   3    0.00    0.33
  -7   7  -3   -0.38    0.28
  -6  -7  -2    0.14    0.23
   6  -7   2   -0.13    0.22
   6   7   2    0.26    0.23
  -6   7  -2    0.66    0.32
   6   7   2    0.25    0.30
  -6   7  -2    0.17    0.26
  -5  -7  -1    0.06    0.20
   5  -7   1    0.18    0.21
  -5   7  -1    0.01    0.28
  -5   7  -1    0.29    0.22
   5   7   1    0.02    0.20
   5   7   1    0.19    0.27
   4  -7   0    1.35    0.23
  -4  -7   0    1.72    0.24
   4   7   0    1.64    0.21
  -4   7   0    1.21    0.24
   4   7   0    1.48    0.23
   4   7   0    1.81    0.28
  -4   7   0    1.22    0.33
   3  -7  -1    7.35    0.34
  -3  -7   1    7.44    0.18
   3   7  -1    7.85    0.35
   3   7  -1    6.74    0.34
   3   7  -1    7.62    0.38
  -3   7   1    7.67    0.37
  -3   7   1    7.00    0.43
  -3   7   1    7.67    0.35
   2  -7  -2    6.92    0.27
   2   7  -2    7.18    0.32
  -2   7   2    6.45    0.30
  -2   7   2    6.49    0.36
   2   7  -2    5.24    0.30
   2   7  -2    6.80    0.34
  -2   7   2    6.75    0.31
   1  -7  -3    5.45    0.29
  -1  -7   3    5.26    0.29
   1  -7  -3    5.41    0.17
   1   7  -3    5.53    0.30
  -1   7   3    5.41    0.30
  -1   7   3    5.04    0.23
   1   7  -3    5.30    0.18
   1   7  -3    5.34    0.29
   1   7  -3    5.46    0.28
  -1   7   3    5.71    0.30
   0  -7   4    0.44    0.17
   0  -7  -4    0.65    0.14
   0   7  -4    0.22    0.13
   0   7  -4    0.43    0.16
   0   7   4    0.58    0.16
   0   7   4    0.56    0.15
   0   7   4    0.52    0.09
   1  -7   5   26.02    0.78
  -1  -7  -5   25.05    0.69
  -1   7  -5   25.69    0.72
   1   7   5   26.49    0.59
  -1   7  -5   25.04    0.76
   1   7   5   26.15    0.55
  -1   7  -5   26.79    0.71
   1   7   5   24.89    0.74
  -2  -7  -6   18.84    0.59
   2  -7   6   18.67    0.69
  -2  -7  -6   20.32    0.45
   2   7   6   19.30    0.67
   2   7   6   19.89    0.45
  -2   7  -6   18.86    0.61
  -2   7  -6   19.21    0.64
   2   7   6   19.85    0.56
  -2   7  -6   20.21    0.66
  -3  -7  -7    0.42    0.19
   3  -7   7    0.48    0.27
   3   7   7    0.81    0.25
  -3   7  -7    0.72    0.21
  -3   7  -7    0.51    0.21
  -3   7  -7    0.85    0.26
   3   7   7    1.11    0.22
   4  -7   8    0.58    0.28
  -4  -7  -8    0.82    0.26
  -4   7  -8    0.34    0.25
  -4   7  -8    0.77    0.24
   4   7   8    0.56    0.24
   4   7   8    0.79    0.27
  -4   7  -8    1.03    0.26
   5  -7   9    0.12    0.28
  -5  -7  -9    0.64    0.28
  -5   7  -9    0.64    0.30
   5   7   9    1.06    0.32
  -5   7  -9    0.72    0.27
   6  -7  10    0.53    0.40
   6   7  10   -0.17    0.33
  -6   7 -10    0.58    0.33
   7  -8   3    0.63    0.35
   7   8   3    0.17    0.34
  -7   8  -3    0.36    0.34
  -7   8  -3   -0.12    0.29
  -6  -8  -2    0.02    0.22
   6  -8   2   -0.18    0.22
  -6   8  -2   -0.29    0.21
   6   8   2    0.25    0.29
  -6   8  -2    0.33    0.30
   6   8   2    0.00    0.21
  -5  -8  -1    0.01    0.21
   5  -8   1    0.41    0.23
   5   8   1   -0.10    0.26
  -5   8  -1    0.59    0.24
   5   8   1    0.62    0.23
  -5   8  -1   -0.09    0.29
   4  -8   0    0.08    0.18
   4   8   0    0.15    0.21
   4   8   0   -0.02    0.17
   4   8   0    0.15    0.18
  -4   8   0    0.11    0.17
  -4   8   0    0.18    0.28
  -4   8   0   -0.14    0.20
   3  -8  -1   -0.07    0.12
   3   8  -1    0.06    0.17
   3   8  -1    0.00    0.13
  -3   8   1   -0.14    0.18
  -3   8   1   -0.14    0.14
  -3   8   1    0.11    0.24
   3   8  -1    0.24    0.18
   2  -8  -2    1.35    0.15
  -2   8   2    1.28    0.23
   2   8  -2    1.56    0.21
   2   8  -2    0.78    0.17
   2   8  -2    1.57    0.19
  -2   8   2    1.33    0.18
  -2   8   2    1.58    0.23
   1  -8  -3    2.81    0.13
  -1  -8   3    2.63    0.24
   1  -8  -3    2.48    0.24
   1   8  -3    2.43    0.23
   1   8  -3    3.05    0.28
   1   8  -3    2.77    0.25
  -1   8   3    2.83    0.25
  -1   8   3    3.15    0.26
   1   8  -3    2.59    0.14
  -1   8   3    2.79    0.20
   0  -8  -4   40.87    0.97
   0  -8   4   39.19    1.01
   0   8   4   39.68    0.88
   0   8   4   39.34    1.02
   0   8  -4   39.92    0.99
   0   8  -4   39.37    1.05
   0   8   4   39.34    0.97
   1  -8   5    1.73    0.26
  -1  -8  -5    2.22    0.21
  -1   8  -5    1.72    0.21
  -1   8  -5    2.53    0.28
   1   8   5    1.91    0.13
   1   8   5    1.84    0.12
  -1   8  -5    1.89    0.22
   1   8   5    2.08    0.25
   2  -8   6    0.53    0.24
  -2  -8  -6    0.31    0.07
  -2  -8  -6    0.19    0.17
   2   8   6    0.32    0.22
  -2   8  -6    0.23    0.20
   2   8   6    0.29    0.07
  -2   8  -6    0.37    0.17
  -2   8  -6    0.31    0.21
   2   8   6    0.49    0.14
   3  -8   7    0.79    0.29
  -3  -8  -7    0.68    0.22
  -3   8  -7    0.82    0.25
   3   8   7    0.33    0.25
  -3   8  -7    0.21    0.23
   3   8   7    0.67    0.20
  -3   8  -7    0.89    0.24
  -4  -8  -8    1.09    0.27
   4  -8   8    1.04    0.31
   4   8   8    0.50    0.24
  -4   8  -8    1.20    0.31
   4   8   8    1.30    0.29
  -4   8  -8    1.16    0.26
  -4   8  -8    1.04    0.25
  -5  -8  -9    0.31    0.26
   5  -8   9   -0.10    0.28
  -5   8  -9    0.89    0.32
   5   8   9    0.31    0.27
  -5   8  -9    0.21    0.25
   6  -8  10    0.20    0.40
  -6   8 -10    0.26    0.31
   7  -9   3    0.10    0.27
   7   9   3    0.64    0.40
  -7   9  -3    0.68    0.37
  -7   9  -3   -0.04    0.28
  -6  -9  -2   -0.14    0.19
   6  -9   2    0.37    0.25
  -6   9  -2    0.18    0.31
   6   9   2   -0.08    0.31
  -6   9  -2   -0.24    0.26
   6   9   2    0.25    0.20
  -5  -9  -1    0.15    0.21
   5  -9   1    0.41    0.22
  -5   9  -1    0.01    0.31
   5   9   1   -0.03    0.20
   5   9   1    0.34    0.29
  -5   9  -1    0.08    0.22
   4  -9   0    0.48    0.21
   4   9   0    0.45    0.21
   4   9   0    0.08    0.21
  -4   9   0    0.19    0.29
  -4   9   0    0.43    0.23
   4   9   0    0.53    0.21
  -4   9   0    0.37    0.21
   3  -9  -1    1.60    0.21
   3   9  -1    1.57    0.22
  -3   9   1    1.59    0.30
  -3   9   1    1.31    0.22
  -3   9   1    1.74    0.26
   3   9  -1    1.53    0.27
   3   9  -1    1.52    0.25
   2  -9  -2    0.07    0.10
   2   9  -2    0.17    0.13
  -2   9   2    0.21    0.13
   2   9  -2   -0.07    0.14
  -2   9   2    0.23    0.19
  -2   9   2   -0.04    0.19
   2   9  -2    0.01    0.19
   1  -9  -3  161.68    3.09
  -1  -9   3  158.20    3.25
  -1   9   3  154.20    3.16
   1   9  -3  154.71    3.41
   1   9  -3  152.05    3.24
   1   9  -3  155.82    3.10
   1   9  -3  153.07    3.26
  -1   9   3  156.76    3.26
  -1   9   3  156.04    3.38
   0  -9  -4   48.10    1.13
   0  -9   4   49.98    1.19
   0   9  -4   42.11    1.07
   0   9   4   49.29    1.15
   0   9   4   47.97    1.06
   0   9  -4   49.79    1.25
   0   9   4   46.51    1.21
   0   9  -4   46.76    1.16
  -1  -9  -5   24.81    0.69
   1  -9   5   23.73    0.77
  -1   9  -5   23.59    0.77
  -1   9  -5   25.29    0.73
   1   9   5   24.27    0.76
   1   9   5   25.18    0.57
   1   9   5   25.03    0.58
  -1   9  -5   25.87    0.74
   2  -9   6    4.12    0.39
  -2  -9  -6    4.02    0.17
  -2  -9  -6    3.93    0.31
   2   9   6    3.89    0.17
   2   9   6    4.43    0.37
  -2   9  -6    3.88    0.32
   2   9   6    3.62    0.24
  -2   9  -6    3.93    0.35
  -2   9  -6    4.46    0.39
  -3  -9  -7    1.36    0.24
   3  -9   7    1.66    0.34
  -3   9  -7    1.62    0.30
  -3   9  -7    1.77    0.27
   3   9   7    1.52    0.32
  -3   9  -7    1.36    0.30
   3   9   7    1.25    0.23
  -4  -9  -8    1.60    0.28
   4  -9   8    1.31    0.33
   4   9   8    1.08    0.27
  -4   9  -8    0.84    0.29
  -4   9  -8    1.44    0.28
  -4   9  -8    1.61    0.28
   5  -9   9    0.25    0.31
  -5   9  -9    0.02    0.26
  -5   9  -9   -0.18    0.20
   6  -9  10    0.45    0.38
  -6   9 -10   -0.13    0.29
   7 -10   3    0.03    0.28
   7  10   3   -0.67    0.36
  -7  10  -3    0.14    0.37
  -7  10  -3    0.21    0.30
  -6 -10  -2    0.92    0.28
   6 -10   2    0.21    0.28
   6  10   2    0.51    0.25
  -6  10  -2    0.87    0.30
  -6  10  -2    0.66    0.35
   6  10   2    0.81    0.34
   5 -10   1    1.28    0.27
  -5 -10  -1    0.78    0.22
  -5  10  -1    0.67    0.26
   5  10   1    1.07    0.25
  -5  10  -1    1.14    0.37
   5  10   1    0.80    0.30
   4 -10   0   -0.02    0.17
   4  10   0    0.26    0.23
  -4  10   0    0.28    0.22
  -4  10   0   -0.09    0.30
   4  10   0    0.22    0.19
   4  10   0    0.05    0.22
  -4  10   0    0.12    0.21
   3 -10  -1    0.83    0.18
   3  10  -1    1.10    0.24
   3  10  -1    1.13    0.21
  -3  10   1    1.03    0.30
   3  10  -1    0.88    0.24
  -3  10   1    1.10    0.26
  -3  10   1    1.14    0.23
   2 -10  -2    2.72    0.19
  -2  10   2    3.30    0.32
  -2  10   2    2.97    0.27
   2  10  -2    3.59    0.33
   2  10  -2    2.23    0.25
  -2  10   2    3.13    0.31
   2  10  -2    2.73    0.28
   1 -10  -3   16.50    0.39
  -1 -10   3   15.65    0.54
  -1  10   3   15.91    0.57
   1  10  -3   15.29    0.55
  -1  10   3   16.12    0.57
   1  10  -3   16.14    0.60
   1  10  -3   15.55    0.55
  -1  10   3   16.05    0.50
   1  10  -3   15.78    0.42
   0 -10   4   15.55    0.57
   0 -10  -4   14.40    0.50
   0  10   4   14.77    0.56
   0  10   4   14.83    0.52
   0  10   4   14.92    0.45
   0  10  -4   14.19    0.53
   0  10  -4   15.25    0.59
   0  10  -4   14.56    0.46
   1 -10   5    0.06    0.20
  -1 -10  -5    0.10    0.14
  -1  10  -5    0.13    0.19
   1  10   5    0.20    0.08
  -1  10  -5    0.29    0.18
   1  10   5    0.31    0.10
  -1  10  -5    0.14    0.17
   1  10   5    0.51    0.21
   2 -10   6    5.06    0.44
  -2 -10  -6    6.16    0.36
  -2  10  -6    5.61    0.39
  -2  10  -6    6.13    0.39
   2  10   6    5.46    0.29
  -2  10  -6    5.78    0.41
   2  10   6    6.17    0.44
  -3 -10  -7    7.29    0.43
   3 -10   7    7.55    0.54
  -3  10  -7    7.99    0.48
  -3  10  -7    7.18    0.50
   3  10   7    6.32    0.38
  -3  10  -7    7.62    0.45
   3  10   7    6.71    0.46
   4 -10   8    1.53    0.34
  -4 -10  -8    1.44    0.28
  -4  10  -8    0.86    0.30
   4  10   8    0.39    0.20
  -4  10  -8    1.12    0.27
   4  10   8    1.41    0.29
  -4  10  -8    1.91    0.31
   5 -10   9    0.54    0.33
  -5  10  -9    0.21    0.29
  -5  10  -9    0.20    0.25
   6 -10  10   -0.33    0.37
  -6  10 -10   -0.10    0.34
   7 -11   3   -0.14    0.25
  -7  11  -3    0.88    0.40
   7  11   3    0.81    0.43
  -7  11  -3   -0.24    0.33
   6 -11   2   -0.27    0.21
  -6 -11  -2    0.63    0.26
   6  11   2    0.45    0.25
   6  11   2    0.19    0.29
  -6  11  -2    0.28    0.27
  -6  11  -2   -0.25    0.32
  -5 -11  -1    0.25    0.20
   5 -11   1   -0.08    0.19
   5  11   1    0.03    0.28
   5  11   1   -0.17    0.18
  -5  11  -1   -0.37    0.31
  -5  11  -1    0.30    0.22
   4 -11   0   -0.25    0.18
  -4  11   0   -0.09    0.21
  -4  11   0   -0.24    0.30
   4  11   0   -0.13    0.23
   4  11   0    0.02    0.20
  -4  11   0    0.54    0.24
   4  11   0   -0.06    0.22
   3 -11  -1    0.40    0.16
   3  11  -1    0.26    0.19
   3  11  -1    0.16    0.24
   3  11  -1    0.60    0.24
  -3  11   1    0.22    0.18
  -3  11   1    0.35    0.25
  -3  11   1    0.47    0.29
   2 -11  -2   -0.08    0.10
   2  11  -2   -0.20    0.18
  -2  11   2    0.37    0.23
   2  11  -2    0.05    0.15
  -2  11   2   -0.23    0.21
   2  11  -2    0.05    0.04
   2  11  -2   -0.03    0.21
  -2  11   2    0.10    0.14
   1 -11  -3    1.33    0.11
  -1 -11   3    1.16    0.23
   1  11  -3    1.37    0.27
   1  11  -3    1.31    0.15
  -1  11   3    1.32    0.19
  -1  11   3    1.33    0.25
  -1  11   3    1.61    0.25
   1  11  -3    1.20    0.22
   1  11  -3    1.41    0.25
   0 -11   4    7.19    0.42
   0 -11  -4    6.95    0.36
   0  11   4    7.15    0.33
   0  11   4    6.98    0.42
   0  11  -4    7.33    0.44
   0  11  -4    7.97    0.35
   0  11   4    7.33    0.38
   0  11  -4    7.45    0.40
  -1 -11  -5    1.36    0.21
   1 -11   5    1.32    0.27
   1  11   5    1.04    0.21
  -1  11  -5    1.19    0.27
   1  11   5    1.68    0.17
   1  11   5    1.44    0.12
  -1  11  -5    0.91    0.22
  -1  11  -5    1.22    0.23
   1  11   5    1.12    0.27
   2 -11   6    2.69    0.37
  -2 -11  -6    2.28    0.26
  -2  11  -6    1.99    0.33
   2  11   6    2.41    0.33
   2  11   6    2.14    0.20
  -2  11  -6    2.50    0.32
  -2  11  -6    2.28    0.32
  -3 -11  -7   14.91    0.58
   3 -11   7   14.03    0.70
   3  11   7   15.33    0.68
  -3  11  -7   13.39    0.66
  -3  11  -7   13.65    0.64
  -3  11  -7   14.72    0.62
  -4 -11  -8   -0.02    0.22
   4 -11   8    0.04    0.26
  -4  11  -8    0.26    0.24
   4  11   8    0.06    0.29
  -4  11  -8    0.21    0.24
  -4  11  -8    0.42    0.29
   5 -11   9    0.96    0.38
  -5  11  -9    0.33    0.30
  -5  11  -9    0.62    0.30
   6 -11  10   -0.15    0.38
  -6  11 -10    0.83    0.37
   7 -12   3   -0.02    0.28
   7  12   3    0.37    0.41
  -7  12  -3    0.55    0.38
  -7  12  -3    0.18    0.32
  -6 -12  -2   -0.14    0.22
   6 -12   2    0.00    0.25
  -6  12  -2    0.08    0.27
  -6  12  -2   -0.01    0.35
   6  12   2   -0.50    0.30
  -5 -12  -1    1.52    0.29
   5 -12   1    1.92    0.32
   5  12   1    1.09    0.33
  -5  12  -1    1.70    0.32
   5  12   1    1.95    0.31
  -5  12  -1    1.30    0.40
   4 -12   0    1.69    0.28
  -4  12   0    1.79    0.32
   4  12   0    1.99    0.32
  -4  12   0    1.66    0.30
   4  12   0    1.82    0.32
  -4  12   0    1.40    0.38
   4  12   0    2.08    0.30
  -3  12   1    0.60    0.28
  -3  12   1    0.28    0.30
   3  12  -1    0.47    0.22
  -3  12   1    0.68    0.21
   3  12  -1    0.32    0.18
   2 -12  -2    0.05    0.11
  -2 -12   2    0.34    0.21
   2  12  -2    0.28    0.18
  -2  12   2    0.69    0.25
  -2  12   2    0.07    0.24
  -2  12   2    0.13    0.18
   2  12  -2    0.48    0.28
   2  12  -2    0.62    0.22
   2  12  -2    0.20    0.06
  -1 -12   3    3.40    0.30
   1 -12  -3    3.26    0.16
  -1  12   3    3.54    0.29
   1  12  -3    3.12    0.31
   1  12  -3    3.50    0.37
  -1  12   3    3.57    0.35
   1  12  -3    3.15    0.22
  -1  12   3    3.76    0.33
   1  12  -3    3.38    0.32
   0 -12  -4    5.50    0.33
   0 -12   4    5.31    0.37
   0  12  -4    5.56    0.42
   0  12   4    5.69    0.41
   0  12  -4    5.77    0.33
   0  12   4    5.65    0.31
   0  12   4    5.38    0.35
   0  12  -4    4.89    0.36
   1 -12   5    3.10    0.35
  -1 -12  -5    3.63    0.31
  -1 -12  -5    3.43    0.16
  -1  12  -5    3.33    0.32
   1  12   5    3.47    0.32
  -1  12  -5    3.45    0.37
  -1  12  -5    3.32    0.33
   1  12   5    3.04    0.35
   1  12   5    3.45    0.25
  -2 -12  -6    5.27    0.37
   2 -12   6    7.00    0.49
  -2  12  -6    5.38    0.46
  -2  12  -6    5.26    0.44
  -2  12  -6    5.42    0.40
   2  12   6    5.57    0.45
   3 -12   7    1.26    0.33
  -3 -12  -7    1.98    0.28
  -3  12  -7    1.30    0.33
   3  12   7    1.90    0.37
  -3  12  -7    1.63    0.30
  -3  12  -7    1.75    0.34
   4 -12   8    1.62    0.36
  -4  12  -8    1.70    0.32
  -4  12  -8    1.73    0.33
   4  12   8    1.69    0.34
  -4  12  -8    1.61    0.35
   5 -12   9    0.01    0.34
  -5  12  -9   -0.20    0.28
  -5  12  -9    0.43    0.30
   6 -12  10   -0.28    0.38
  -6  12 -10    0.09    0.31
  -6  12 -10    0.65    0.37
   7 -13   3    0.29    0.32
  -7  13  -3    0.23    0.40
   7  13   3   -0.44    0.37
  -7  13  -3    0.18    0.31
   6 -13   2    0.35    0.28
  -6  13  -2   -0.13    0.35
   6  13   2    0.35    0.36
  -6  13  -2    0.31    0.29
   5 -13   1    2.71    0.35
  -5 -13  -1    3.88    0.39
   5  13   1    4.30    0.41
  -5  13  -1    3.75    0.51
   5  13   1    3.73    0.45
  -5  13  -1    4.37    0.47
   4 -13   0    0.12    0.17
   4  13   0    0.22    0.25
  -4  13   0    0.19    0.28
  -4  13   0    0.30    0.22
   4  13   0    0.20    0.20
   4  13   0    0.20    0.26
  -4  13   0    0.34    0.33
   3 -13  -1    3.55    0.29
  -3  13   1    3.85    0.40
   3  13  -1    3.37    0.35
  -3  13   1    3.53    0.43
   3  13  -1    3.87    0.40
  -3  13   1    3.41    0.34
   3  13  -1    3.79    0.36
   2 -13  -2    4.35    0.25
  -2 -13   2    4.60    0.36
   2  13  -2    4.34    0.37
  -2  13   2    4.28    0.35
   2  13  -2    4.09    0.37
  -2  13   2    5.21    0.43
  -2  13   2    4.56    0.44
   2  13  -2    3.89    0.40
   1 -13  -3    1.91    0.14
  -1 -13   3    2.13    0.27
   1  13  -3    1.41    0.26
   1  13  -3    1.81    0.33
  -1  13   3    2.13    0.25
   1  13  -3    2.07    0.30
   1  13  -3    1.84    0.20
  -1  13   3    2.20    0.31
  -1  13   3    2.13    0.33
   0 -13  -4   -0.01    0.20
   0 -13   4   -0.08    0.19
   0  13   4    0.13    0.17
   0  13   4    0.33    0.22
   0  13   4    0.25    0.25
   0  13  -4    0.39    0.23
   0  13  -4    0.29    0.26
   0  13  -4    0.04    0.18
   1 -13   5    3.54    0.39
  -1 -13  -5    3.88    0.32
   1  13   5    3.26    0.26
   1  13   5    3.19    0.32
  -1  13  -5    3.38    0.34
  -1  13  -5    3.95    0.37
  -1  13  -5    3.07    0.39
   1  13   5    2.92    0.37
  -2 -13  -6   19.45    0.67
   2 -13   6   18.52    0.77
  -2  13  -6   19.16    0.78
   2  13   6   19.22    0.77
  -2  13  -6   20.22    0.73
  -2  13  -6   21.26    0.78
   3 -13   7    3.00    0.44
  -3 -13  -7    3.05    0.31
  -3  13  -7    3.33    0.39
  -3  13  -7    2.99    0.38
   3  13   7    2.89    0.40
  -3  13  -7    2.77    0.39
   4 -13   8    1.11    0.33
  -4  13  -8    0.47    0.29
  -4  13  -8    1.03    0.30
  -4  13  -8    0.68    0.30
   4  13   8    0.65    0.35
   5 -13   9    0.02    0.33
  -5  13  -9    0.32    0.33
  -5  13  -9    0.05    0.26
   6 -14   2   -0.05    0.26
  -6  14  -2   -0.15    0.35
   6  14   2   -0.10    0.35
  -6  14  -2   -0.15    0.26
   5 -14   1    1.36    0.28
   5  14   1    2.10    0.33
   5  14   1    2.21    0.39
  -5  14  -1    1.59    0.44
  -5  14  -1    1.53    0.34
   4 -14   0    0.59    0.22
   4  14   0    0.39    0.30
  -4  14   0    0.38    0.26
   4  14   0    0.54    0.24
  -4  14   0    0.14    0.31
   4  14   0    1.02    0.31
  -4  14   0    0.19    0.29
   3 -14  -1    3.01    0.28
   3  14  -1    2.82    0.34
  -3  14   1    2.50    0.42
   3  14  -1    3.48    0.44
  -3  14   1    3.57    0.43
  -3  14   1    3.04    0.34
   3  14  -1    2.70    0.32
  -2 -14   2    0.10    0.20
   2 -14  -2    0.08    0.12
   2  14  -2    0.37    0.28
  -2  14   2    0.51    0.28
   2  14  -2   -0.13    0.18
  -2  14   2   -0.40    0.28
  -2  14   2    0.30    0.21
   2  14  -2    0.03    0.20
  -1 -14   3    2.77    0.32
   1 -14  -3    2.81    0.18
   1  14  -3    3.28    0.36
   1  14  -3    2.93    0.36
  -1  14   3    2.89    0.36
   1  14  -3    2.66    0.38
  -1  14   3    2.25    0.26
   1  14  -3    3.06    0.24
  -1  14   3    3.18    0.39
   0 -14   4   -0.08    0.22
   0 -14  -4   -0.10    0.18
   0  14  -4    0.07    0.19
   0  14   4   -0.08    0.17
   0  14  -4    0.08    0.22
   0  14  -4    0.32    0.28
   0  14   4   -0.12    0.25
   0  14   4    0.00    0.20
   1 -14   5    6.35    0.45
  -1 -14  -5    5.93    0.40
   1  14   5    6.65    0.37
  -1  14  -5    6.29    0.42
   1  14   5    6.43    0.42
   1  14   5    6.30    0.49
  -1  14  -5    6.67    0.43
  -1  14  -5    6.72    0.50
   2 -14   6    6.76    0.51
  -2 -14  -6    7.30    0.43
  -2  14  -6    7.25    0.51
  -2  14  -6    6.18    0.50
   2  14   6    6.85    0.53
  -2  14  -6    7.35    0.52
  -3 -14  -7   13.72    0.58
   3 -14   7   12.92    0.71
  -3  14  -7   13.84    0.66
  -3  14  -7   14.22    0.69
  -3  14  -7   13.48    0.69
   3  14   7   14.18    0.71
   4 -14   8    0.27    0.32
  -4  14  -8   -0.22    0.25
  -4  14  -8    0.16    0.29
  -4  14  -8    0.21    0.27
   4  14   8    0.25    0.35
   5 -14   9    0.22    0.32
  -5  14  -9    0.78    0.35
  -5  14  -9    0.40    0.30
   6 -15   2   -0.07    0.27
   6  15   2   -0.03    0.34
  -6  15  -2    0.10    0.28
  -6  15  -2    0.49    0.39
   5 -15   1    0.36    0.23
  -5  15  -1    0.26    0.37
   5  15   1    0.36    0.31
  -5  15  -1    0.51    0.31
   5  15   1    0.37    0.25
   4 -15   0    1.01    0.24
  -4  15   0    0.96    0.37
   4  15   0    0.88    0.33
  -4  15   0    0.78    0.26
   4  15   0    0.69    0.30
   4  15   0    0.48    0.22
  -4  15   0    1.01    0.33
   3 -15  -1    1.82    0.24
  -3  15   1    2.09    0.41
  -3  15   1    1.84    0.31
   3  15  -1    1.88    0.36
   3  15  -1    2.06    0.33
   3  15  -1    1.62    0.30
  -3  15   1    2.30    0.42
  -2 -15   2    1.05    0.25
   2 -15  -2    0.74    0.16
  -2  15   2    0.80    0.23
   2  15  -2    0.39    0.23
  -2  15   2    0.74    0.31
   2  15  -2    0.67    0.26
  -2  15   2    0.55    0.31
   2  15  -2    0.68    0.32
  -1 -15   3   10.40    0.51
   1  15  -3    9.49    0.58
  -1  15   3   10.19    0.54
  -1  15   3    9.44    0.57
   1  15  -3    9.57    0.53
  -1  15   3   10.00    0.46
   1  15  -3   10.30    0.54
   1  15  -3    9.69    0.40
   0 -15   4    2.65    0.34
   0  15  -4    1.96    0.31
   0  15   4    2.22    0.28
   0  15  -4    2.17    0.29
   0  15   4    1.84    0.38
   0  15  -4    1.56    0.36
   0  15   4    2.12    0.31
  -1 -15  -5    1.11    0.23
   1 -15   5    0.92    0.31
  -1  15  -5    1.11    0.34
   1  15   5    0.88    0.33
  -1  15  -5    0.88    0.26
   1  15   5    0.99    0.22
   1  15   5    1.06    0.25
  -1  15  -5    0.90    0.26
   2 -15   6    7.05    0.51
  -2 -15  -6    6.92    0.41
  -2  15  -6    6.19    0.52
   2  15   6    7.61    0.56
  -2  15  -6    7.27    0.53
  -2  15  -6    7.02    0.49
   2  15   6    6.05    0.41
   3 -15   7    3.35    0.45
  -3  15  -7    2.69    0.37
  -3  15  -7    3.88    0.44
   3  15   7    3.23    0.36
   3  15   7    2.69    0.44
  -3  15  -7    3.73    0.44
   4 -15   8    0.00    0.27
  -4  15  -8    0.23    0.30
   4  15   8   -0.17    0.30
  -4  15  -8    0.22    0.26
  -4  15  -8    0.71    0.29
   5 -15   9    0.26    0.32
  -5  15  -9    0.00    0.32
  -5  15  -9    0.73    0.36
   6 -16   2    0.40    0.25
  -6  16  -2    0.28    0.32
   6  16   2    0.10    0.31
  -6  16  -2    0.16    0.40
   5 -16   1    3.16    0.40
   5  16   1    2.46    0.42
   5  16   1    2.30    0.37
  -5  16  -1    2.52    0.40
  -5  16  -1    2.08    0.46
   4 -16   0    1.50    0.27
  -4  16   0    1.53    0.32
   4  16   0    1.67    0.34
   4  16   0    1.55    0.37
   4  16   0    1.39    0.31
  -4  16   0    0.72    0.37
  -4  16   0    1.38    0.37
   3 -16  -1   -0.01    0.15
  -3 -16   1   -0.08    0.17
  -3  16   1    0.73    0.35
   3  16  -1    0.26    0.25
  -3  16   1    0.10    0.32
   3  16  -1   -0.03    0.29
   3  16  -1   -0.09    0.22
  -3  16   1   -0.08    0.21
   2 -16  -2    0.50    0.15
  -2 -16   2    0.35    0.24
   2  16  -2    0.40    0.27
  -2  16   2   -0.17    0.29
  -2  16   2    0.10    0.31
   2  16  -2    0.74    0.33
  -2  16   2    0.17    0.21
   2  16  -2    0.55    0.25
  -1 -16   3    4.98    0.42
  -1  16   3    4.88    0.44
   1  16  -3    4.70    0.46
   1  16  -3    5.13    0.44
   1  16  -3    4.63    0.49
  -1  16   3    4.40    0.48
   1  16  -3    4.83    0.33
  -1  16   3    4.93    0.37
   0 -16   4    0.89    0.26
   0  16  -4    0.93    0.25
   0  16  -4    0.59    0.32
   0  16   4    1.20    0.26
   0  16   4    0.91    0.30
   0  16  -4    0.91    0.27
   0  16   4    0.35    0.31
  -1 -16  -5    1.87    0.30
   1 -16   5    1.62    0.35
  -1  16  -5    1.40    0.29
  -1  16  -5    1.68    0.31
  -1  16  -5    1.89    0.39
   1  16   5    1.19    0.24
   1  16   5    1.39    0.29
   1  16   5    2.11    0.42
   2 -16   6    3.90    0.45
  -2 -16  -6    3.41    0.34
  -2  16  -6    3.43    0.41
   2  16   6    3.29    0.33
   2  16   6    3.34    0.46
  -2  16  -6    3.35    0.43
  -2  16  -6    3.38    0.43
   3 -16   7    0.56    0.32
   3  16   7    0.95    0.39
  -3  16  -7    0.85    0.29
  -3  16  -7    1.05    0.32
  -3  16  -7    0.61    0.29
   4 -16   8    0.71    0.33
  -4  16  -8    0.43    0.31
  -4  16  -8    0.47    0.27
   4  16   8    0.58    0.39
  -4  16  -8    0.07    0.27
   5 -16   9    0.20    0.35
  -5  16  -9   -0.21    0.29
  -5  16  -9    0.51    0.35
   6 -17   2    0.02    0.27
  -6  17  -2    0.36    0.41
  -6  17  -2    0.10    0.32
   5 -17   1    0.82    0.27
  -5  17  -1    0.44    0.30
   5  17   1    0.11    0.22
  -5  17  -1    0.90    0.42
   5  17   1    0.38    0.33
   4 -17   0    0.01    0.19
   4  17   0    0.38    0.26
   4  17   0   -0.41    0.27
  -4  17   0   -0.50    0.32
  -4  17   0   -0.52    0.20
  -4  17   0    0.07    0.32
   4  17   0    0.18    0.12
   3 -17  -1    4.13    0.33
  -3 -17   1    4.30    0.39
  -3  17   1    3.74    0.41
   3  17  -1    4.44    0.50
   3  17  -1    3.82    0.41
   3  17  -1    4.65    0.44
  -3  17   1    3.94    0.49
  -3  17   1    4.76    0.51
  -2 -17   2   -0.01    0.22
   2  17  -2    0.22    0.36
   2  17  -2    0.18    0.27
  -2  17   2    0.21    0.22
  -2  17   2    0.18    0.37
  -2  17   2    0.79    0.33
   2  17  -2    0.41    0.28
  -1 -17   3   -0.04    0.22
  -1  17   3   -0.33    0.28
  -1  17   3    0.11    0.31
  -1  17   3   -0.15    0.21
   1  17  -3   -0.16    0.23
   1  17  -3   -0.19    0.32
   0 -17   4    0.00    0.23
   0  17  -4    0.09    0.22
   0  17   4    0.16    0.24
   0  17  -4   -0.22    0.23
   0  17  -4    0.04    0.32
   0  17   4   -0.10    0.21
   0  17   4    0.26    0.32
   1 -17   5   -0.25    0.22
  -1 -17  -5    0.10    0.22
   1  17   5   -0.03    0.30
   1  17   5   -0.04    0.24
  -1  17  -5   -0.09    0.25
  -1  17  -5   -0.26    0.32
  -1  17  -5    0.28    0.28
  -2 -17  -6   -0.15    0.19
   2 -17   6    0.19    0.26
   2  17   6    0.27    0.37
  -2  17  -6    0.00    0.28
  -2  17  -6    0.46    0.25
  -2  17  -6    0.25    0.27
   2  17   6    0.19    0.22
   3 -17   7    0.32    0.29
  -3  17  -7    0.31    0.26
  -3  17  -7   -0.06    0.27
  -3  17  -7    0.00    0.27
   3  17   7   -0.35    0.31
   4 -17   8    0.41    0.33
  -4  17  -8    0.61    0.32
  -4  17  -8   -0.02    0.27
   4  17   8    0.17    0.35
  -4  17  -8    0.21    0.34
   5 -17   9    0.17    0.37
  -5  17  -9   -0.28    0.30
  -5  17  -9    0.61    0.34
   6 -18   2    0.04    0.27
  -6  18  -2    0.00    0.32
  -6  18  -2   -0.28    0.39
   5 -18   1    0.44    0.27
  -5  18  -1    1.03    0.41
  -5  18  -1    0.81    0.33
   4  18   0    3.02    0.42
   4  18   0    2.98    0.40
  -4  18   0    2.57    0.44
  -4  18   0    2.40    0.40
   4  18   0    3.10    0.47
  -4  18   0    3.22    0.50
  -3 -18   1    0.57    0.25
  -3  18   1    0.19    0.28
   3  18  -1    0.44    0.33
   3  18  -1    0.51    0.28
   3  18  -1    0.42    0.28
  -3  18   1    0.78    0.38
  -3  18   1    0.39    0.36
  -2 -18   2    0.27    0.23
  -2  18   2    0.29    0.31
   2  18  -2   -0.08    0.24
  -2  18   2   -0.37    0.31
   2  18  -2    0.15    0.27
   2  18  -2   -0.01    0.31
  -2  18   2    0.12    0.22
  -1 -18   3   -0.21    0.23
  -1  18   3    0.36    0.29
   1  18  -3    0.42    0.34
  -1  18   3   -0.28    0.31
  -1  18   3    0.35    0.24
   1  18  -3    0.20    0.26
   0 -18   4    0.12    0.25
   0  18   4    0.01    0.31
   0  18  -4   -0.44    0.21
   0  18   4    0.32    0.26
   0  18   4   -0.32    0.21
   0  18  -4    0.17    0.27
   0  18  -4    0.57    0.34
   1 -18   5    0.97    0.31
  -1 -18  -5    0.56    0.23
   1  18   5    0.00    0.33
  -1  18  -5    0.21    0.28
   1  18   5    0.83    0.26
  -1  18  -5    0.79    0.30
  -1  18  -5    0.74    0.36
   2 -18   6   -0.33    0.21
  -2 -18  -6    0.05    0.22
   2  18   6    0.28    0.24
  -2  18  -6    0.29    0.30
   2  18   6    0.11    0.34
  -2  18  -6    0.28    0.25
  -2  18  -6   -0.19    0.28
   3 -18   7    1.99    0.41
  -3  18  -7    1.83    0.41
   3  18   7    2.19    0.50
  -3  18  -7    2.58    0.42
  -3  18  -7    2.54    0.44
   4 -18   8    0.45    0.32
  -4  18  -8    0.82    0.35
  -4  18  -8    0.15    0.33
  -4  18  -8    1.01    0.36
   4  18   8   -0.02    0.36
   5 -18   9    0.54    0.40
  -5  18  -9    0.22    0.33
  -5  18  -9    0.27    0.37
   6 -19   2    0.98    0.37
  -6  19  -2    1.12    0.40
  -5  19  -1    1.21    0.38
  -5  19  -1    2.14    0.51
  -4 -19   0    0.05    0.23
  -4  19   0    0.28    0.41
   4  19   0    0.04    0.35
  -4  19   0   -0.10    0.30
   4  19   0    0.73    0.31
   4  19   0   -0.12    0.23
  -4  19   0    0.96    0.39
  -3 -19   1    3.88    0.39
  -3  19   1    3.58    0.42
   3  19  -1    4.20    0.45
   3  19  -1    4.79    0.53
  -3  19   1    3.75    0.54
  -3  19   1    3.91    0.55
   3  19  -1    4.15    0.46
  -2 -19   2    0.30    0.23
  -2  19   2    0.27    0.26
  -2  19   2    0.20    0.31
   2  19  -2    0.03    0.26
  -2  19   2   -0.27    0.37
   2  19  -2    0.20    0.25
   2  19  -2   -0.22    0.31
  -1 -19   3    1.34    0.29
  -1  19   3    1.05    0.39
   1  19  -3    1.24    0.39
  -1  19   3    1.33    0.34
   1  19  -3    1.17    0.33
  -1  19   3    0.76    0.28
   0 -19   4    0.19    0.23
   0  19   4   -0.16    0.22
   0  19   4   -0.12    0.31
   0  19  -4    0.28    0.24
   0  19   4   -0.26    0.24
   0  19  -4   -0.27    0.31
   0  19  -4    0.01    0.26
   1 -19   5    1.44    0.34
  -1  19  -5    1.65    0.35
   1  19   5    1.29    0.41
  -1  19  -5    1.57    0.40
  -1  19  -5    1.78    0.33
   1  19   5    0.65    0.27
   2 -19   6    1.82    0.35
  -2  19  -6    1.40    0.37
  -2  19  -6    2.14    0.39
   2  19   6    2.50    0.48
  -2  19  -6    2.28    0.37
   3 -19   7    1.19    0.35
   3  19   7    0.71    0.45
  -3  19  -7    0.76    0.32
  -3  19  -7    1.18    0.36
  -3  19  -7    1.38    0.35
   4 -19   8   -0.49    0.26
   4  19   8   -0.96    0.40
  -4  19  -8    0.24    0.32
  -4  19  -8    0.39    0.31
  -4  19  -8    0.04    0.29
  -5  20  -1    0.14    0.33
  -5  20  -1    0.32    0.42
  -4  20   0    0.46    0.34
  -4  20   0    0.50    0.44
   4  20   0    0.05    0.27
  -4  20   0    0.38    0.29
   4  20   0    0.53    0.39
  -3 -20   1   -0.12    0.10
  -3  20   1    0.27    0.35
  -3  20   1    0.68    0.32
   3  20  -1    0.00    0.24
   3  20  -1   -0.04    0.38
   3  20  -1   -0.12    0.27
  -3  20   1   -0.27    0.33
  -2 -20   2   -0.13    0.16
  -2  20   2    0.22    0.24
   2  20  -2   -0.17    0.26
  -2  20   2    0.21    0.32
  -2  20   2   -0.32    0.33
   2  20  -2    0.43    0.35
   2  20  -2    0.02    0.28
  -1 -20   3    0.21    0.23
  -1  20   3    0.67    0.34
   1  20  -3    0.41    0.31
  -1  20   3    0.20    0.26
  -1  20   3    0.68    0.38
   1  20  -3    0.39    0.36
   0 -20   4    0.05    0.21
   0  20   4    0.36    0.36
   0  20  -4    0.24    0.32
   0  20   4    0.22    0.25
   0  20  -4    0.27    0.37
   0  20   4    0.55    0.32
   1 -20   5    4.36    0.45
  -1  20  -5    3.57    0.54
   1  20   5    4.48    0.55
  -1  20  -5    4.52    0.48
  -1  20  -5    4.76    0.47
   2 -20   6    0.75    0.30
  -2  20  -6    1.15    0.36
   2  20   6    1.48    0.45
  -2  20  -6    0.94    0.34
  -2  20  -6    0.92    0.39
   3 -20   7    0.21    0.32
  -3  20  -7    0.31    0.29
   3  20   7    0.50    0.45
  -3  20  -7   -0.08    0.27
  -3  20  -7    0.06    0.30
   4 -20   8    0.13    0.35
  -4  20  -8    1.19    0.39
   4  20   8    0.21    0.42
  -4  20  -8    0.25    0.32
  -4  20  -8    0.74    0.39
  -5  21  -1    0.25    0.44
  -5  21  -1   -0.23    0.30
   4  21   0    0.83    0.38
  -4  21   0    0.86    0.40
  -4  21   0    1.00    0.45
   4  21   0    0.44    0.30
  -4  21   0    1.00    0.34
   3  21  -1    0.46    0.37
   3  21  -1   -0.18    0.27
  -3  21   1   -0.03    0.36
  -3  21   1    0.06    0.26
  -3  21   1    0.66    0.45
   2  21  -2    2.26    0.41
   2  21  -2    2.12    0.37
  -2  21   2    2.37    0.47
  -2  21   2    3.02    0.40
   2  21  -2    4.03    0.55
  -2  21   2    1.51    0.44
  -1 -21   3    0.58    0.24
   1  21  -3    0.09    0.39
  -1  21   3   -0.16    0.36
  -1  21   3    0.03    0.26
   1  21  -3    0.15    0.30
  -1  21   3   -0.07    0.34
   0 -21   4    2.56    0.35
   0  21   4    1.78    0.44
   0  21  -4    2.98    0.49
   0  21   4    2.03    0.38
   0  21   4    2.47    0.37
   0  21  -4    2.43    0.41
   1 -21   5    1.12    0.30
  -1  21  -5    1.82    0.46
  -1  21  -5    1.54    0.36
   1  21   5    1.49    0.47
  -1  21  -5    1.74    0.34
   2 -21   6    0.18    0.29
  -2  21  -6   -0.11    0.31
  -2  21  -6    0.23    0.28
  -2  21  -6   -0.13    0.27
   2  21   6    0.36    0.39
   3 -21   7   -0.07    0.31
   3  21   7   -0.41    0.43
  -3  21  -7    0.55    0.33
  -3  21  -7    0.18    0.33
  -3  21  -7    0.34    0.34
   4 -21   8    0.46    0.34
  -4  21  -8   -0.18    0.33
  -4  21  -8   -0.36    0.28
   4  21   8   -0.45    0.42
  -4  21  -8    0.07    0.30
  -5  22  -1    0.52    0.44
  -5  22  -1    0.24    0.36
   4  22   0   -0.18    0.26
  -4  22   0    0.14    0.41
   4  22   0   -0.05    0.39
  -4  22   0    0.52    0.41
  -4  22   0    0.13    0.33
   3  22  -1   -0.08    0.29
  -3  22   1   -0.81    0.39
  -3  22   1    0.01    0.27
  -3  22   1    0.07    0.41
   3  22  -1    0.35    0.36
  -2  22   2    0.85    0.31
   2  22  -2    1.09    0.38
  -2  22   2    0.49    0.36
   2  22  -2    0.88    0.43
  -2  22   2    0.74    0.46
  -1 -22   3    0.16    0.15
   1  22  -3    0.34    0.32
  -1  22   3    0.22    0.39
   1  22  -3    0.44    0.42
  -1  22   3    0.00    0.30
  -1  22   3    0.31    0.24
   0 -22   4    0.28    0.25
   0  22   4    0.38    0.42
   0  22  -4    0.18    0.31
   0  22   4   -0.07    0.29
   0  22  -4    0.08    0.32
   1 -22   5    7.25    0.59
  -1  22  -5    6.57    0.55
  -1  22  -5    7.84    0.63
   1  22   5    6.20    0.66
  -1  22  -5    6.95    0.67
   2 -22   6    0.07    0.30
  -2  22  -6    0.40    0.36
  -2  22  -6    0.64    0.35
   2  22   6   -0.14    0.38
  -2  22  -6    0.57    0.34
   3 -22   7   -0.40    0.29
  -3  22  -7    0.91    0.38
  -3  22  -7    0.86    0.40
   3  22   7   -0.41    0.40
  -3  22  -7    0.16    0.32
  -4  23   0    0.16    0.41
   4  23   0    0.15    0.44
  -4  23   0    0.09    0.33
   3  23  -1    0.86    0.37
   3  23  -1    1.62    0.45
  -3  23   1    1.64    0.47
  -3  23   1    2.20    0.53
  -3  23   1    1.06    0.36
  -2  23   2    0.31    0.35
   2  23  -2    0.56    0.34
  -2  23   2    0.35    0.28
   2  23  -2    0.13    0.37
  -2  23   2    0.89    0.43
  -1  23   3    1.18    0.38
   1  23  -3    0.92    0.35
  -1  23   3    1.12    0.49
  -1  23   3    0.68    0.34
   1  23  -3    1.16    0.46
   0 -23   4    0.38    0.27
   0  23   4    0.12    0.33
   0  23  -4   -0.10    0.29
   0  23   4    0.70    0.42
   0  23  -4    0.60    0.38
   1 -23   5    0.02    0.28
   1  23   5   -0.54    0.41
  -1  23  -5    0.13    0.37
  -1  23  -5    0.13    0.30
   2 -23   6    0.78    0.33
   2  23   6    0.05    0.42
  -2  23  -6   -0.20    0.27
  -2  23  -6   -0.06    0.30
  -2  23  -6    0.64    0.37
   3 -23   7   -0.31    0.34
  -3  23  -7    0.10    0.30
  -3  23  -7   -0.15    0.30
  -3  23  -7    0.02    0.32
   3  23   7   -0.55    0.41
  -4  24   0    0.22    0.35
  -4  24   0    0.02    0.41
  -3  24   1    1.21    0.45
   3  24  -1    0.08    0.36
  -3  24   1    1.19    0.36
   3  24  -1    0.82    0.46
  -3  24   1    0.88    0.45
  -2  24   2   -0.03    0.36
   2  24  -2    0.49    0.43
  -2  24   2    0.42    0.45
  -2  24   2    0.48    0.29
   2  24  -2    1.27    0.39
  -1  24   3    0.77    0.36
  -1  24   3    0.31    0.30
  -1  24   3    0.13    0.40
   1  24  -3    0.04    0.37
   1  24  -3    0.54    0.39
   0  24   4    0.32    0.42
   0  24  -4    0.54    0.38
   0  24  -4    1.27    0.42
   0  24   4    0.82    0.36
   1 -24   5    0.04    0.28
  -1  24  -5    0.25    0.36
   1  24   5    0.83    0.46
  -1  24  -5    0.63    0.39
   2 -24   6    0.70    0.33
  -2  24  -6    0.83    0.37
   2  24   6    0.35    0.52
  -2  24  -6    0.39    0.38
  -2  24  -6    0.81    0.39
   3 -24   7    0.73    0.33
  -3  24  -7    0.84    0.38
  -3  24  -7    0.08    0.34
   3  24   7   -0.75    0.49
  -3  24  -7    0.09    0.34
   3  25  -1    0.32    0.41
   3  25  -1   -0.02    0.34
  -3  25   1   -0.25    0.38
  -3  25   1    0.00    0.39
  -3  25   1    0.34    0.33
  -2  25   2    0.51    0.34
  -2  25   2    0.72    0.45
   2  25  -2    0.06    0.34
  -2  25   2   -0.53    0.40
   2  25  -2    0.09    0.38
  -1  25   3    0.34    0.43
   1  25  -3    0.72    0.38
   1  25  -3    1.01    0.44
  -1  25   3    0.80    0.35
  -1  25   3    0.29    0.41
   0  25   4    0.67    0.46
   0  25  -4    0.02    0.37
   0  25  -4    0.17    0.37
  -1  25  -5    1.73    0.44
   1  25   5    0.87    0.48
  -1  25  -5    1.76    0.47
  -2  25  -6    0.75    0.40
  -2  25  -6    1.62    0.41
  -2  25  -6    1.31    0.41
   2  25   6    0.37    0.49
  -3  26   1    0.41    0.48
   3  26  -1    0.52    0.46
  -3  26   1   -0.40    0.36
  -3  26   1   -0.07    0.48
   3  26  -1    0.07    0.39
   2  26  -2    1.32    0.52
   2  26  -2    0.78    0.37
  -2  26   2    0.06    0.45
  -2  26   2    0.45    0.37
  -2  26   2    0.52    0.42
   1  26  -3    0.13    0.40
  -1  26   3    0.44    0.42
   1  26  -3    0.69    0.43
  -1  26   3    0.74    0.46
   0  26   4    2.24    0.58
   0  26  -4    1.86    0.50
   0  26  -4    1.83    0.47
  -1  26  -5    0.37    0.37
  -1  26  -5    0.80    0.44
   1  26   5    1.02    0.56
  -2  26  -6   -0.01    0.40
   2  26   6    0.44    0.51
  -2  26  -6    1.35    0.44
  -2  27   2   -0.05    0.53
   2  27  -2   -0.31    0.33
  -2  27   2   -0.29    0.31
  -2  27   2   -0.11    0.45
   2  27  -2    0.31    0.44
   1  27  -3    0.51    0.43
   1  27  -3    0.02    0.36
  -1  27   3   -0.75    0.48
   0  27   4   -0.15    0.47
   0  27  -4    0.36    0.43
   0  27  -4    0.47    0.46
  -1  27  -5    0.23    0.39
   1  27   5    0.60    0.57
  -1  27  -5    0.53    0.44
  -1  28   3    0.55    0.50
   1  28  -3    0.25    0.43
   1  28  -3    0.32    0.43
   0  28   4    0.32    0.51
   0  28  -4    0.14    0.40
   0  28  -4    0.34    0.44
  -7   0  -2   -0.10    0.23
   7   0   2    0.60    0.32
   6   0   1   -0.27    0.23
  -6   0  -1    0.13    0.23
  -6   0  -1    0.16    0.22
   5   0   0    0.10    0.23
  -5   0   0    0.03    0.21
  -5   0   0    0.05    0.21
   4   0  -1    0.04    0.13
  -4   0   1    0.12    0.19
  -4   0   1   -0.05    0.15
   4   0  -1    0.06    0.18
   3   0  -2   -0.05    0.11
  -3   0   2    0.09    0.15
   3   0  -2   -0.18    0.13
  -3   0   2    0.16    0.13
   2   0  -3   -0.04    0.06
   2   0  -3    0.05    0.09
  -2   0   3   -0.08    0.11
  -2   0   3   -0.20    0.09
   2   0  -3   -0.07    0.12
  -2   0   3    0.01    0.08
   1   0  -4   -0.14    0.09
   1   0  -4   -0.07    0.10
   1   0  -4   -0.08    0.09
   1   0  -4    0.09    0.09
   0   0  -5   -0.10    0.10
   0   0  -5   -0.04    0.06
   0   0  -5    0.00    0.10
   0   0   5    0.06    0.13
  -1   0  -6   -0.25    0.10
  -1   0  -6   -0.08    0.09
   1   0   6   -0.09    0.11
  -1   0  -6   -0.01    0.06
  -2   0  -7   -0.02    0.13
  -2   0  -7   -0.03    0.14
  -2   0  -7    0.05    0.08
   2   0   7    0.10    0.16
   3   0   8   -0.20    0.17
  -3   0  -8    0.30    0.20
   3   0   8    0.18    0.20
  -3   0  -8   -0.06    0.17
  -3   0  -8    0.04    0.12
  -4   0  -9    0.12    0.19
  -4   0  -9   -0.05    0.21
   4   0   9   -0.23    0.20
   4   0   9   -0.13    0.21
  -5   0 -10    0.20    0.28
   5   0  10    0.23    0.26
   6   0  11   -0.20    0.33
  -6   0 -11    0.01    0.34
  -7  -1  -2    1.92    0.38
   7  -1   2    2.70    0.45
  -7   1  -2    2.32    0.39
   7   1   2    2.81    0.48
   6  -1   1    5.61    0.50
  -6  -1  -1    6.82    0.51
  -6   1  -1    5.35    0.46
   6   1   1    4.62    0.49
  -6   1  -1    5.58    0.46
   5  -1   0    1.64    0.31
  -5  -1   0    2.00    0.28
  -5  -1   0    1.66    0.27
  -5   1   0    1.66    0.28
   5   1   0    1.33    0.30
   5   1   0    1.98    0.28
  -5   1   0    1.76    0.31
   4  -1  -1    0.10    0.18
  -4  -1   1    0.22    0.19
   4  -1  -1    0.22    0.15
  -4  -1   1    0.15    0.16
  -4   1   1    0.19    0.20
   4   1  -1    0.18    0.14
  -4   1   1    0.33    0.17
   4   1  -1    0.49    0.20
   3  -1  -2    0.29    0.14
   3  -1  -2    0.17    0.12
  -3  -1   2    0.31    0.14
  -3  -1   2    0.15    0.13
  -3  -1   2    0.20    0.04
  -3   1   2    0.28    0.13
   3   1  -2    0.08    0.11
  -3   1   2    0.23    0.05
   3   1  -2    0.32    0.04
   3   1  -2    0.31    0.16
  -3   1   2    0.26    0.16
  -2  -1   3    1.33    0.14
   2  -1  -3    1.60    0.16
   2  -1  -3    1.47    0.12
   2  -1  -3    1.14    0.15
  -2   1   3    1.47    0.17
   2   1  -3    0.99    0.14
   2   1  -3    1.15    0.16
   2   1  -3    1.41    0.11
  -2   1   3    1.61    0.17
  -2   1   3    1.63    0.13
   1  -1  -4   47.39    1.02
   1  -1  -4   48.48    1.06
   1  -1  -4   47.38    1.09
   1   1  -4   47.76    1.04
   1   1  -4   48.09    1.07
   1   1  -4   47.80    1.09
  -1   1   4   48.19    1.09
   0  -1  -5    3.57    0.22
   0  -1  -5    3.79    0.14
   0  -1   5    4.06    0.26
   0  -1  -5    3.85    0.22
   0   1  -5    3.67    0.21
   0   1  -5    3.83    0.18
   0   1   5    3.91    0.22
   0   1  -5    3.52    0.22
   1  -1   6   29.19    0.78
  -1  -1  -6   28.79    0.77
  -1  -1  -6   30.91    0.65
  -1  -1  -6   30.38    0.80
   1   1   6   29.83    0.75
   1   1   6   30.06    0.81
  -1   1  -6   31.61    0.79
  -1   1  -6   30.25    0.80
  -1   1  -6   30.41    0.69
  -2  -1  -7    3.72    0.28
  -2  -1  -7    3.55    0.18
  -2  -1  -7    3.43    0.28
   2  -1   7    3.21    0.28
  -2   1  -7    3.66    0.26
  -2   1  -7    3.08    0.28
   2   1   7    3.75    0.32
   2   1   7    3.71    0.29
  -2   1  -7    3.67    0.21
   3  -1   8   -0.22    0.19
  -3  -1  -8    0.35    0.19
  -3  -1  -8    0.22    0.12
  -3  -1  -8    0.18    0.19
  -3   1  -8    0.13    0.19
   3   1   8    0.26    0.21
  -3   1  -8    0.16    0.16
  -3   1  -8    0.15    0.13
   3   1   8    0.09    0.17
   4  -1   9    1.34    0.28
  -4  -1  -9    1.20    0.26
  -4  -1  -9    1.13    0.31
   4  -1   9    1.58    0.30
   4   1   9    1.42    0.29
  -4   1  -9    1.35    0.26
   4   1   9    1.34    0.29
  -4   1  -9    1.71    0.33
  -5  -1 -10    1.47    0.34
   5  -1  10    0.94    0.35
   5   1  10    1.40    0.34
  -5   1 -10    1.19    0.32
   6  -1  11    0.64    0.37
  -6  -1 -11    1.67    0.38
   6   1  11    1.40    0.44
  -6   1 -11    1.58    0.40
   7  -2   2    0.51    0.32
  -7  -2  -2    0.45    0.29
  -7   2  -2    0.32    0.27
   7   2   2    1.16    0.38
  -6  -2  -1   18.02    0.73
   6  -2   1   16.09    0.75
  -6   2  -1   17.43    0.77
  -6   2  -1   18.38    0.75
   6   2   1   19.01    0.84
   5  -2   0    1.71    0.31
  -5  -2   0    1.72    0.25
  -5  -2   0    1.77    0.28
   5   2   0    2.51    0.36
   5   2   0    1.83    0.27
  -5   2   0    1.76    0.28
  -5   2   0    1.57    0.34
  -4  -2   1    7.47    0.37
  -4  -2   1    8.13    0.40
   4  -2  -1    6.88    0.40
   4   2  -1    7.57    0.42
   4   2  -1    7.69    0.39
  -4   2   1    8.17    0.46
  -4   2   1    6.96    0.40
   3  -2  -2    7.87    0.35
  -3  -2   2    9.13    0.33
  -3  -2   2    8.69    0.37
   3  -2  -2    8.80    0.37
  -3   2   2    9.49    0.41
  -3   2   2    8.15    0.36
   3   2  -2    8.82    0.23
  -3   2   2    9.03    0.24
   3   2  -2    8.69    0.36
   3   2  -2    8.83    0.39
   2  -2  -3    0.55    0.11
   2  -2  -3    0.81    0.13
  -2  -2   3    0.40    0.10
   2   2  -3    0.52    0.14
   2   2  -3    0.48    0.09
  -2   2   3    0.69    0.14
  -2   2   3    0.69    0.11
  -2   2   3    0.76    0.13
   2   2  -3    0.45    0.11
   1  -2  -4   75.44    1.65
   1  -2  -4   76.09    1.55
   1  -2  -4   74.62    1.60
   1  -2  -4   77.10    1.57
  -1   2   4   75.52    1.61
   1   2  -4   75.21    1.62
  -1   2   4   75.22    1.55
   1   2  -4   75.15    1.58
  -1   2   4   76.63    1.65
   1   2  -4   73.59    1.56
   1   2  -4   74.37    1.65
   0  -2  -5    5.83    0.27
   0  -2   5    6.80    0.31
   0  -2  -5    6.32    0.28
   0  -2  -5    6.34    0.18
   0   2  -5    6.38    0.24
   0   2  -5    6.02    0.25
   0   2   5    5.87    0.29
   0   2   5    6.16    0.25
   0   2  -5    5.85    0.28
   1  -2   6   23.02    0.66
  -1  -2  -6   21.87    0.65
  -1  -2  -6   22.74    0.47
  -1  -2  -6   21.16    0.62
  -1   2  -6   21.84    0.62
   1   2   6   23.40    0.59
  -1   2  -6   21.93    0.65
  -1   2  -6   22.64    0.56
   1   2   6   22.36    0.66
  -2  -2  -7    0.10    0.13
   2  -2   7    0.10    0.18
  -2  -2  -7    0.08    0.07
  -2  -2  -7   -0.10    0.14
   2   2   7    0.28    0.17
  -2   2  -7   -0.10    0.11
  -2   2  -7    0.28    0.11
  -2   2  -7   -0.09    0.13
   2   2   7   -0.20    0.13
  -3  -2  -8    0.98    0.21
  -3  -2  -8    0.92    0.25
  -3  -2  -8    0.73    0.14
   3  -2   8    0.60    0.22
   3   2   8    0.91    0.23
  -3   2  -8    0.65    0.19
  -3   2  -8    1.15    0.25
  -3   2  -8    0.81    0.17
   3   2   8    0.68    0.23
   4  -2   9    7.26    0.46
  -4  -2  -9    7.84    0.45
   4  -2   9    8.32    0.53
  -4  -2  -9    7.35    0.49
  -4   2  -9    8.69    0.47
   4   2   9    8.10    0.48
   4   2   9    6.86    0.46
  -4   2  -9    8.01    0.41
  -4   2  -9    8.09    0.51
   5  -2  10   -0.25    0.27
  -5  -2 -10    0.04    0.28
   5   2  10    0.26    0.26
  -5   2 -10    0.30    0.28
  -6  -2 -11   -0.02    0.28
   6  -2  11    0.33    0.39
   6   2  11    0.14    0.36
  -6   2 -11    0.58    0.33
   7  -3   2    0.91    0.37
  -7  -3  -2   -0.10    0.25
  -7   3  -2    0.40    0.27
   7   3   2    0.11    0.32
  -6  -3  -1    0.76    0.26
   6  -3   1    0.98    0.29
   6   3   1    0.50    0.29
  -6   3  -1    0.41    0.29
  -6   3  -1    0.35    0.25
  -5  -3   0    0.12    0.21
  -5  -3   0    0.04    0.19
   5  -3   0    0.37    0.24
  -5   3   0    0.23    0.22
  -5   3   0    0.25    0.29
   5   3   0    0.03    0.20
   5   3   0    0.29    0.24
   4  -3  -1   20.93    0.69
  -4  -3   1   21.04    0.67
  -4  -3   1   20.81    0.60
  -4   3   1   21.60    0.74
   4   3  -1   20.63    0.72
   4   3  -1   21.00    0.67
  -4   3   1   22.30    0.70
   3  -3  -2    7.63    0.35
  -3  -3   2    8.44    0.31
  -3  -3   2    7.72    0.37
  -3   3   2    7.70    0.36
  -3   3   2    8.52    0.26
  -3   3   2    8.01    0.39
   3   3  -2    7.98    0.38
   3   3  -2    8.75    0.37
   3   3  -2    8.39    0.24
   2  -3  -3    8.37    0.32
  -2  -3   3    9.04    0.26
   2  -3  -3    9.12    0.32
  -2   3   3    9.26    0.36
  -2   3   3    9.66    0.30
  -2   3   3    8.98    0.33
   2   3  -3    9.68    0.34
   2   3  -3    8.55    0.35
   2   3  -3    9.28    0.30
   1  -3  -4    0.57    0.13
   1  -3  -4    0.71    0.15
   1  -3  -4    0.55    0.09
   1  -3  -4    0.59    0.10
  -1  -3   4    0.67    0.15
   1   3  -4    0.42    0.15
   1   3  -4    0.63    0.10
  -1   3   4    0.53    0.14
  -1   3   4    0.35    0.08
  -1   3   4    0.45    0.14
   1   3  -4    0.54    0.13
   1   3  -4    0.59    0.12
   0  -3   5   70.33    1.57
   0  -3  -5   71.75    1.54
   0  -3  -5   71.86    1.40
   0  -3  -5   69.53    1.59
   0   3   5   69.77    1.46
   0   3  -5   69.63    1.49
   0   3   5   70.31    1.60
   0   3   5   72.24    1.40
   0   3  -5   70.37    1.50
   0   3  -5   69.33    1.60
   1  -3   6    0.14    0.15
  -1  -3  -6    0.04    0.12
  -1  -3  -6    0.02    0.11
   1   3   6    0.04    0.10
  -1   3  -6    0.06    0.10
   1   3   6   -0.07    0.13
  -1   3  -6    0.05    0.12
  -1   3  -6    0.04    0.13
  -2  -3  -7    3.32    0.25
  -2  -3  -7    3.36    0.15
  -2  -3  -7    3.08    0.27
   2  -3   7    3.52    0.32
   2   3   7    3.47    0.31
  -2   3  -7    3.70    0.31
  -2   3  -7    3.35    0.23
   2   3   7    3.29    0.26
  -2   3  -7    3.69    0.28
   3  -3   8    3.21    0.34
  -3  -3  -8    3.42    0.33
  -3  -3  -8    3.32    0.32
   3   3   8    2.87    0.31
  -3   3  -8    2.66    0.32
  -3   3  -8    3.35    0.32
  -3   3  -8    3.29    0.28
   3   3   8    3.22    0.33
  -4  -3  -9    0.76    0.23
   4  -3   9    0.46    0.26
  -4  -3  -9    1.05    0.30
   4   3   9    0.81    0.26
  -4   3  -9    0.70    0.24
  -4   3  -9    0.88    0.27
   4   3   9    0.83    0.25
  -4   3  -9    1.13    0.23
   5  -3  10    0.56    0.34
  -5  -3 -10    0.92    0.31
  -5   3 -10    0.89    0.31
   5   3  10    0.24    0.29
   6  -3  11    0.17    0.39
  -6  -3 -11    0.52    0.36
  -6   3 -11    0.64    0.34
   6   3  11    0.44    0.33
  -7  -4  -2   -0.06    0.23
   7  -4   2    0.14    0.29
   7   4   2    0.63    0.39
  -7   4  -2    0.04    0.25
  -7   4  -2   -0.07    0.24
  -6  -4  -1    0.06    0.21
   6  -4   1   -0.06    0.23
   6   4   1   -0.08    0.27
   6   4   1    0.02    0.20
  -6   4  -1    0.00    0.25
  -6   4  -1    0.25    0.24
   5  -4   0    1.46    0.28
  -5  -4   0    1.05    0.24
   5   4   0    1.33    0.33
   5   4   0    1.32    0.25
  -5   4   0    1.17    0.31
  -5   4   0    1.61    0.28
   4  -4  -1    4.61    0.34
  -4  -4   1    4.86    0.33
  -4  -4   1    5.01    0.26
  -4   4   1    4.94    0.34
   4   4  -1    4.96    0.37
   4   4  -1    4.51    0.32
  -4   4   1    5.53    0.43
   3  -4  -2    5.99    0.32
  -3  -4   2    6.20    0.24
  -3   4   2    5.79    0.36
   3   4  -2    6.08    0.34
   3   4  -2    6.01    0.31
  -3   4   2    6.33    0.33
  -3   4   2    6.79    0.26
   3   4  -2    6.40    0.23
  -2  -4   3    1.90    0.12
  -2   4   3    1.93    0.21
   2   4  -3    1.95    0.19
   2   4  -3    2.40    0.18
  -2   4   3    2.09    0.19
  -2   4   3    2.25    0.17
   2   4  -3    1.73    0.20
  -1  -4   4   34.44    0.86
   1  -4  -4   36.26    0.77
   1  -4  -4   34.44    0.85
   1   4  -4   35.79    0.84
  -1   4   4   35.41    0.86
   1   4  -4   34.74    0.87
  -1   4   4   34.79    0.86
   1   4  -4   35.14    0.77
   1   4  -4   35.23    0.87
  -1   4   4   34.83    0.79
   0  -4  -5   10.92    0.38
   0  -4   5   10.81    0.42
   0  -4  -5   10.27    0.37
   0   4  -5   11.74    0.35
   0   4  -5   11.14    0.40
   0   4   5   10.64    0.29
   0   4  -5   10.43    0.35
   0   4   5   10.91    0.26
   0   4   5   10.73    0.40
   1  -4   6    2.26    0.26
  -1  -4  -6    2.52    0.24
  -1  -4  -6    2.35    0.22
  -1   4  -6    2.60    0.24
  -1   4  -6    2.45    0.22
   1   4   6    2.46    0.24
  -1   4  -6    2.59    0.19
   1   4   6    2.49    0.18
  -2  -4  -7   19.03    0.62
  -2  -4  -7   19.35    0.43
  -2  -4  -7   18.74    0.61
   2  -4   7   18.94    0.67
  -2   4  -7   18.70    0.55
   2   4   7   18.51    0.63
   2   4   7   19.65    0.58
  -2   4  -7   18.89    0.62
  -2   4  -7   20.06    0.65
  -3  -4  -8    0.17    0.19
  -3  -4  -8    0.21    0.19
   3  -4   8    0.12    0.22
   3   4   8   -0.06    0.18
  -3   4  -8    0.13    0.20
  -3   4  -8    0.27    0.18
   3   4   8    0.24    0.22
  -3   4  -8    0.29    0.17
   4  -4   9    6.73    0.51
  -4  -4  -9    7.74    0.45
  -4  -4  -9    7.90    0.53
   4   4   9    8.55    0.49
   4   4   9    8.01    0.51
  -4   4  -9    7.76    0.44
  -4   4  -9    7.97    0.51
  -4   4  -9    8.13    0.46
   5  -4  10    0.96    0.34
  -5  -4 -10    0.99    0.32
  -5   4 -10    1.46    0.34
   5   4  10    0.29    0.26
   6  -4  11    0.50    0.37
  -6  -4 -11    0.43    0.34
  -6   4 -11    0.19    0.35
   6   4  11    1.00    0.36
   7  -5   2   -0.07    0.26
  -7  -5  -2    0.26    0.27
   7   5   2    0.48    0.36
  -7   5  -2    0.28    0.27
  -7   5  -2    0.61    0.33
  -6  -5  -1    0.01    0.23
   6  -5   1    0.48    0.28
   6   5   1    0.13    0.24
  -6   5  -1    0.13    0.24
  -6   5  -1    0.14    0.26
   6   5   1    0.20    0.28
   5  -5   0    2.87    0.35
  -5  -5   0    2.43    0.31
  -5   5   0    2.66    0.38
   5   5   0    2.79    0.31
  -5   5   0    1.87    0.30
   5   5   0    2.10    0.34
  -4  -5   1    0.49    0.12
   4  -5  -1    0.23    0.18
  -4  -5   1    0.38    0.18
   4   5  -1    0.19    0.16
  -4   5   1    0.60    0.26
  -4   5   1    0.01    0.17
   4   5  -1    0.37    0.22
  -3  -5   2    3.05    0.15
   3  -5  -2    3.11    0.25
  -3   5   2    3.40    0.26
  -3   5   2    3.25    0.22
   3   5  -2    3.11    0.28
  -3   5   2    3.16    0.30
   3   5  -2    3.05    0.25
   3   5  -2    3.03    0.20
   2  -5  -3    0.14    0.09
  -2  -5   3   -0.02    0.05
  -2   5   3   -0.05    0.11
   2   5  -3    0.02    0.11
  -2   5   3    0.12    0.15
   2   5  -3    0.02    0.13
   2   5  -3   -0.16    0.10
  -2   5   3   -0.03    0.10
   1  -5  -4   19.26    0.56
   1  -5  -4   19.30    0.45
  -1  -5   4   18.94    0.57
  -1   5   4   18.85    0.49
   1   5  -4   19.46    0.46
   1   5  -4   19.55    0.57
  -1   5   4   19.34    0.56
   1   5  -4   19.71    0.57
  -1   5   4   19.14    0.56
   1   5  -4   19.64    0.54
   0  -5  -5   26.38    0.69
   0  -5  -5   26.39    0.72
   0  -5   5   26.85    0.74
   0   5   5   27.14    0.57
   0   5  -5   26.94    0.69
   0   5  -5   26.27    0.74
   0   5  -5   26.47    0.66
   0   5   5   26.31    0.57
   0   5   5   27.02    0.73
  -1  -5  -6   14.74    0.48
   1  -5   6   14.36    0.55
  -1  -5  -6   13.90    0.49
  -1   5  -6   14.29    0.51
  -1   5  -6   13.92    0.45
   1   5   6   13.84    0.50
  -1   5  -6   13.80    0.48
   1   5   6   14.73    0.40
  -2  -5  -7   45.05    1.18
  -2  -5  -7   44.95    0.91
   2  -5   7   44.89    1.21
  -2  -5  -7   45.60    1.13
  -2   5  -7   46.35    1.18
   2   5   7   45.65    1.08
  -2   5  -7   46.62    1.19
   2   5   7   44.61    1.18
  -2   5  -7   45.01    1.09
  -3  -5  -8   -0.02    0.18
  -3  -5  -8    0.22    0.20
   3  -5   8    0.43    0.24
  -3   5  -8    0.56    0.19
   3   5   8    0.47    0.23
  -3   5  -8    0.45    0.23
   3   5   8    0.24    0.19
  -3   5  -8    0.13    0.20
  -4  -5  -9    4.89    0.44
   4  -5   9    4.30    0.46
   4   5   9    4.71    0.41
   4   5   9    4.84    0.41
  -4   5  -9    4.38    0.43
  -4   5  -9    4.44    0.37
  -4   5  -9    4.54    0.40
  -5  -5 -10    0.47    0.28
   5  -5  10    0.54    0.33
   5   5  10    0.90    0.32
  -5   5 -10    0.96    0.31
  -6  -5 -11    0.27    0.31
   6  -5  11    0.06    0.35
  -6   5 -11    0.68    0.38
   6   5  11   -0.05    0.32
  -7  -6  -2    0.00    0.23
   7  -6   2   -0.28    0.25
  -7   6  -2    0.53    0.29
   7   6   2    0.35    0.38
  -7   6  -2    0.16    0.28
  -6  -6  -1    0.70    0.25
   6  -6   1    0.75    0.28
   6   6   1    1.32    0.28
  -6   6  -1    1.05    0.34
   6   6   1    1.04    0.33
  -6   6  -1    1.30    0.30
   5  -6   0    0.83    0.27
  -5  -6   0   -0.01    0.18
   5   6   0    0.25    0.25
   5   6   0    0.20    0.19
  -5   6   0    0.65    0.23
  -5   6   0   -0.07    0.29
   4  -6  -1    0.79    0.21
  -4  -6   1    0.74    0.20
  -4   6   1    0.56    0.20
   4   6  -1    0.74    0.23
   4   6  -1    1.00    0.20
  -4   6   1    0.68    0.29
  -3  -6   2    4.38    0.12
   3  -6  -2    4.65    0.29
  -3   6   2    4.11    0.27
   3   6  -2    4.17    0.25
   3   6  -2    3.95    0.32
   3   6  -2    4.34    0.28
  -3   6   2    4.59    0.36
  -3   6   2    4.62    0.30
   2  -6  -3    1.98    0.16
   2   6  -3    2.34    0.24
  -2   6   3    2.22    0.20
   2   6  -3    2.03    0.20
  -2   6   3    2.09    0.24
   2   6  -3    2.10    0.21
  -2   6   3    2.00    0.19
  -1  -6   4   31.91    0.83
   1  -6  -4   30.83    0.81
   1  -6  -4   32.83    0.68
   1   6  -4   31.91    0.84
   1   6  -4   32.88    0.71
  -1   6   4   30.93    0.82
   1   6  -4   31.57    0.83
  -1   6   4   30.82    0.82
   1   6  -4   32.13    0.81
  -1   6   4   31.52    0.74
   0  -6  -5    1.88    0.20
   0  -6   5    1.61    0.22
   0   6   5    1.73    0.08
   0   6   5    1.55    0.11
   0   6   5    1.79    0.21
   0   6  -5    1.89    0.16
   0   6  -5    1.75    0.19
   0   6  -5    1.87    0.22
  -1  -6  -6    9.39    0.38
   1  -6   6    8.43    0.43
  -1   6  -6    9.81    0.38
  -1   6  -6    9.45    0.39
   1   6   6    9.56    0.29
  -1   6  -6    8.58    0.40
   1   6   6    8.69    0.41
  -2  -6  -7   26.05    0.76
   2  -6   7   24.58    0.83
   2   6   7   24.69    0.68
  -2   6  -7   26.45    0.80
   2   6   7   24.69    0.80
  -2   6  -7   26.71    0.74
  -2   6  -7   24.89    0.79
   3  -6   8    3.74    0.40
  -3  -6  -8    4.28    0.36
  -3   6  -8    4.81    0.33
  -3   6  -8    4.22    0.36
   3   6   8    4.28    0.34
  -3   6  -8    4.83    0.41
   3   6   8    4.47    0.40
  -4  -6  -9    0.71    0.25
   4  -6   9    0.97    0.33
  -4   6  -9    1.29    0.30
   4   6   9    0.91    0.27
   4   6   9    0.43    0.19
  -4   6  -9    1.09    0.24
  -4   6  -9    0.96    0.22
  -5  -6 -10   -0.29    0.27
   5  -6  10    0.04    0.29
  -5   6 -10    0.27    0.27
   5   6  10   -0.01    0.23
   6  -6  11    0.42    0.36
   6   6  11   -0.08    0.34
  -6   6 -11    0.34    0.33
  -7  -7  -2    0.26    0.27
   7  -7   2   -0.11    0.25
   7   7   2   -0.19    0.36
  -7   7  -2    0.23    0.33
  -7   7  -2   -0.26    0.25
  -6  -7  -1    0.20    0.21
   6  -7   1    0.42    0.24
  -6   7  -1    0.18    0.24
   6   7   1    0.05    0.21
   6   7   1    0.98    0.35
  -6   7  -1   -0.11    0.31
  -5  -7   0   -0.13    0.17
   5  -7   0    0.13    0.20
   5   7   0   -0.02    0.18
   5   7   0   -0.18    0.26
  -5   7   0    0.16    0.21
  -5   7   0   -0.25    0.30
   4  -7  -1   -0.17    0.17
   4   7  -1    0.12    0.14
   4   7  -1    0.29    0.22
  -4   7   1   -0.09    0.26
   4   7  -1   -0.18    0.14
  -4   7   1    0.07    0.17
   3  -7  -2    6.78    0.34
  -3   7   2    7.36    0.35
  -3   7   2    7.19    0.37
  -3   7   2    7.19    0.43
   3   7  -2    6.94    0.33
   3   7  -2    7.35    0.37
   3   7  -2    6.92    0.39
   2  -7  -3    0.08    0.09
  -2   7   3    0.06    0.15
  -2   7   3    0.05    0.14
  -2   7   3   -0.07    0.11
   2   7  -3    0.12    0.04
   2   7  -3   -0.03    0.12
   2   7  -3   -0.04    0.14
   1  -7  -4   11.31    0.27
  -1  -7   4   10.76    0.42
   1  -7  -4   10.62    0.41
  -1   7   4   10.38    0.41
   1   7  -4   10.41    0.42
   1   7  -4   10.24    0.40
  -1   7   4   10.20    0.34
   1   7  -4   10.79    0.44
   1   7  -4   10.62    0.30
  -1   7   4   10.10    0.40
   0  -7   5   45.71    1.14
   0  -7  -5   46.63    1.10
   0   7  -5   46.35    1.05
   0   7  -5   45.73    1.16
   0   7   5   44.65    0.96
   0   7  -5   45.54    1.10
   0   7   5   44.65    1.14
   1  -7   6    5.19    0.39
  -1  -7  -6    4.43    0.28
   1   7   6    4.07    0.31
  -1   7  -6    4.76    0.29
  -1   7  -6    4.34    0.31
   1   7   6    4.88    0.20
  -1   7  -6    5.10    0.29
  -2  -7  -7    3.91    0.30
   2  -7   7    3.68    0.37
  -2   7  -7    4.50    0.36
   2   7   7    3.75    0.34
  -2   7  -7    4.84    0.37
   2   7   7    3.96    0.26
  -2   7  -7    4.52    0.33
  -3  -7  -8   20.45    0.73
   3  -7   8   21.02    0.81
   3   7   8   20.32    0.75
   3   7   8   21.02    0.68
  -3   7  -8   19.80    0.71
  -3   7  -8   21.33    0.71
  -3   7  -8   20.51    0.77
  -4  -7  -9    0.55    0.26
   4  -7   9    0.64    0.30
  -4   7  -9    1.36    0.28
  -4   7  -9    0.38    0.23
  -4   7  -9    0.35    0.25
   4   7   9    0.03    0.22
   4   7   9   -0.01    0.10
  -5  -7 -10    0.33    0.28
   5  -7  10    0.16    0.31
   5   7  10    0.33    0.28
  -5   7 -10    0.12    0.30
   6  -7  11   -0.22    0.33
  -6   7 -11    0.39    0.32
   7  -8   2    0.44    0.29
  -7  -8  -2    0.23    0.26
  -7   8  -2   -0.07    0.28
  -7   8  -2    0.42    0.34
   7   8   2    0.24    0.25
   7   8   2    0.63    0.37
   6  -8   1   -0.19    0.21
  -6  -8  -1    0.19    0.24
  -6   8  -1   -0.22    0.22
   6   8   1   -0.32    0.17
   6   8   1    0.26    0.30
  -6   8  -1    0.21    0.36
  -5  -8   0    0.01    0.22
   5  -8   0    0.51    0.24
  -5   8   0    0.66    0.24
  -5   8   0    0.32    0.32
   5   8   0    0.73    0.31
   5   8   0    0.73    0.24
   4  -8  -1    3.40    0.33
  -4   8   1    2.76    0.29
   4   8  -1    3.44    0.37
  -4   8   1    2.44    0.39
   4   8  -1    2.41    0.28
  -4   8   1    2.28    0.29
   4   8  -1    3.16    0.27
   3  -8  -2    0.43    0.15
  -3   8   2    0.49    0.18
  -3   8   2    0.51    0.20
   3   8  -2    0.72    0.21
   3   8  -2    0.64    0.19
  -3   8   2    0.70    0.25
   3   8  -2    0.46    0.16
   2  -8  -3    0.22    0.10
   2   8  -3    0.13    0.18
  -2   8   3    0.22    0.18
   2   8  -3    0.00    0.17
   2   8  -3    0.13    0.13
  -2   8   3   -0.06    0.13
  -2   8   3   -0.20    0.14
  -1  -8   4   10.84    0.44
   1  -8  -4   11.07    0.27
   1  -8  -4   10.98    0.43
   1   8  -4   11.22    0.43
   1   8  -4   10.28    0.44
  -1   8   4   11.11    0.45
   1   8  -4   10.61    0.45
  -1   8   4   10.31    0.43
   1   8  -4   10.69    0.31
  -1   8   4   10.73    0.36
   0  -8  -5  161.46    3.34
   0  -8   5  162.97    3.40
   0   8   5  160.54    3.19
   0   8  -5  163.11    3.52
   0   8   5  158.54    3.34
   0   8  -5  161.29    3.33
   0   8   5  157.96    3.49
   1  -8   6    6.67    0.42
  -1  -8  -6    6.46    0.33
  -1   8  -6    7.16    0.36
  -1   8  -6    7.03    0.35
   1   8   6    7.04    0.39
  -1   8  -6    6.89    0.39
   1   8   6    7.27    0.18
   1   8   6    7.32    0.24
  -2  -8  -7    2.88    0.28
   2  -8   7    2.95    0.37
  -2   8  -7    2.72    0.27
   2   8   7    2.69    0.31
   2   8   7    3.36    0.24
  -2   8  -7    3.33    0.33
  -2   8  -7    3.34    0.33
   3  -8   8    0.69    0.30
  -3  -8  -8    0.07    0.19
   3   8   8    0.10    0.26
  -3   8  -8    0.33    0.22
  -3   8  -8    0.15    0.20
  -3   8  -8    0.19    0.23
   3   8   8   -0.21    0.18
  -4  -8  -9    1.60    0.28
   4  -8   9    1.02    0.32
   4   8   9    1.16    0.27
  -4   8  -9    1.30    0.32
   4   8   9    1.44    0.28
  -4   8  -9    1.26    0.29
  -4   8  -9    1.22    0.28
   5  -8  10    0.91    0.38
  -5  -8 -10    1.17    0.33
  -5   8 -10    1.35    0.32
  -5   8 -10    1.23    0.35
   6  -8  11    0.93    0.42
  -6   8 -11    0.46    0.32
  -7  -9  -2   -0.17    0.22
   7  -9   2    0.31    0.30
  -7   9  -2    0.42    0.33
  -7   9  -2    0.20    0.32
   7   9   2    0.05    0.34
  -6  -9  -1    0.81    0.28
   6  -9   1    0.45    0.26
   6   9   1    0.64    0.27
   6   9   1    0.47    0.31
  -6   9  -1    0.84    0.35
  -6   9  -1    0.20    0.24
  -5  -9   0    0.34    0.21
   5  -9   0   -0.01    0.19
   5   9   0    0.24    0.28
  -5   9   0    0.22    0.21
   5   9   0    0.00    0.18
  -5   9   0    0.11    0.32
   4  -9  -1    0.02    0.18
   4   9  -1    0.41    0.19
   4   9  -1    0.15    0.23
   4   9  -1    0.43    0.19
  -4   9   1   -0.19    0.19
  -4   9   1    0.07    0.33
  -4   9   1    0.03    0.19
   3  -9  -2    0.55    0.16
   3   9  -2    0.31    0.20
  -3   9   2    0.52    0.21
   3   9  -2    0.26    0.16
  -3   9   2    1.03    0.28
   3   9  -2    0.39    0.20
  -3   9   2    0.66    0.21
   2  -9  -3    0.27    0.11
   2   9  -3    0.60    0.17
   2   9  -3    0.69    0.21
  -2   9   3    0.50    0.16
  -2   9   3    0.40    0.20
   2   9  -3    0.30    0.18
  -2   9   3    0.69    0.22
   1  -9  -4   37.80    0.97
  -1  -9   4   38.17    0.98
   1  -9  -4   38.02    0.78
   1   9  -4   35.74    1.02
  -1   9   4   38.18    0.89
  -1   9   4   36.37    1.00
   1   9  -4   38.24    0.84
   1   9  -4   37.95    1.00
  -1   9   4   36.66    0.98
   1   9  -4   36.93    0.98
   0  -9  -5    7.44    0.36
   0  -9   5    8.37    0.44
   0   9   5    7.72    0.29
   0   9  -5    7.30    0.39
   0   9   5    7.93    0.38
   0   9  -5    6.50    0.39
   0   9   5    7.93    0.40
  -1  -9  -6    1.72    0.23
   1  -9   6    1.66    0.28
  -1   9  -6    1.44    0.22
   1   9   6    1.44    0.11
  -1   9  -6    1.61    0.22
  -1   9  -6    1.30    0.27
   1   9   6    1.55    0.26
   1   9   6    1.55    0.12
  -2  -9  -7    5.09    0.34
   2  -9   7    5.00    0.44
   2   9   7    5.45    0.43
  -2   9  -7    4.47    0.38
  -2   9  -7    4.75    0.35
  -2   9  -7    4.85    0.42
   2   9   7    4.90    0.27
  -3  -9  -8    3.50    0.35
   3  -9   8    4.03    0.45
  -3   9  -8    3.77    0.40
   3   9   8    3.03    0.39
  -3   9  -8    3.30    0.33
   3   9   8    3.69    0.32
  -3   9  -8    4.16    0.41
   4  -9   9    1.54    0.35
  -4  -9  -9    1.27    0.28
   4   9   9    1.65    0.34
  -4   9  -9    1.18    0.27
  -4   9  -9    1.15    0.26
  -4   9  -9    1.10    0.33
   5  -9  10   -0.13    0.33
  -5   9 -10    0.83    0.28
  -5   9 -10    0.28    0.33
   6  -9  11    0.15    0.41
  -6   9 -11    0.50    0.35
   7 -10   2    0.52    0.30
  -7  10  -2   -0.24    0.29
  -7  10  -2    0.22    0.37
   7  10   2    1.06    0.45
   6 -10   1    0.11    0.22
  -6 -10  -1    0.31    0.22
   6  10   1    0.07    0.21
   6  10   1   -0.16    0.28
  -6  10  -1    0.08    0.25
  -6  10  -1    0.17    0.34
  -5 -10   0    0.43    0.21
   5 -10   0    0.37    0.22
  -5  10   0    0.35    0.26
   5  10   0   -0.12    0.28
   5  10   0    0.11    0.20
  -5  10   0    0.25    0.32
   4 -10  -1   -0.07    0.15
  -4  10   1   -0.12    0.30
   4  10  -1   -0.12    0.25
  -4  10   1    0.17    0.23
   4  10  -1   -0.18    0.17
  -4  10   1    0.33    0.21
   4  10  -1    0.44    0.22
  -3  10   2    9.11    0.46
   3  10  -2    8.78    0.49
  -3  10   2    8.90    0.52
   3  10  -2    9.60    0.46
   3  10  -2    8.53    0.43
  -3  10   2    8.71    0.43
   2 -10  -3    2.05    0.17
  -2  10   3    2.15    0.29
   2  10  -3    1.59    0.25
   2  10  -3    1.89    0.24
  -2  10   3    1.67    0.26
   2  10  -3    2.27    0.28
  -2  10   3    1.89    0.22
   1 -10  -4   11.69    0.48
  -1 -10   4   13.43    0.50
   1 -10  -4   13.04    0.30
   1  10  -4   11.85    0.51
   1  10  -4   11.68    0.52
   1  10  -4   12.18    0.50
  -1  10   4   12.54    0.50
  -1  10   4   12.70    0.53
   1  10  -4   11.94    0.35
  -1  10   4   11.92    0.42
   0 -10   5   28.49    0.84
   0 -10  -5   29.52    0.79
   0  10  -5   23.74    0.71
   0  10   5   28.65    0.69
   0  10   5   28.32    0.85
   0  10  -5   28.26    0.87
   0  10   5   29.31    0.81
   0  10  -5   28.11    0.82
   1 -10   6   12.45    0.56
  -1 -10  -6   11.04    0.47
  -1  10  -6   11.95    0.49
   1  10   6   10.91    0.52
   1  10   6   11.95    0.33
   1  10   6   11.54    0.30
  -1  10  -6   12.15    0.48
  -1  10  -6   11.30    0.53
   2 -10   7    0.69    0.28
  -2 -10  -7    1.08    0.23
  -2  10  -7    1.05    0.25
  -2  10  -7    0.65    0.27
   2  10   7    0.47    0.27
  -2  10  -7    0.56    0.24
   2  10   7    0.75    0.16
  -3 -10  -8    1.74    0.27
   3 -10   8    1.75    0.36
   3  10   8    1.77    0.35
  -3  10  -8    1.73    0.30
  -3  10  -8    2.34    0.35
  -3  10  -8    1.61    0.32
  -4 -10  -9    5.04    0.43
   4 -10   9    4.33    0.49
  -4  10  -9    5.07    0.45
  -4  10  -9    5.10    0.50
  -4  10  -9    5.12    0.45
   4  10   9    5.39    0.50
   5 -10  10    0.73    0.36
  -5  10 -10    1.34    0.35
  -5  10 -10    0.82    0.31
   6 -10  11    0.82    0.42
  -6  10 -11    1.12    0.38
   7 -11   2    0.37    0.32
  -7  11  -2    0.08    0.29
   7  11   2   -0.12    0.38
  -7  11  -2    0.65    0.37
  -6 -11  -1    0.18    0.23
   6 -11   1   -0.15    0.24
  -6  11  -1   -0.44    0.26
   6  11   1   -0.11    0.32
  -6  11  -1   -0.14    0.33
   6  11   1   -0.44    0.20
  -5 -11   0    0.97    0.25
   5 -11   0    0.96    0.24
  -5  11   0    0.72    0.30
   5  11   0    0.87    0.24
   5  11   0    1.85    0.34
  -5  11   0    1.43    0.40
   4 -11  -1    0.17    0.19
  -4  11   1   -0.03    0.20
  -4  11   1    0.20    0.33
   4  11  -1   -0.09    0.23
  -4  11   1    0.43    0.26
   4  11  -1    0.53    0.23
   4  11  -1    0.00    0.23
   3 -11  -2    1.02    0.18
   3  11  -2    0.98    0.21
  -3  11   2    0.50    0.20
   3  11  -2    0.86    0.27
   3  11  -2    0.89    0.27
  -3  11   2    0.67    0.27
  -3  11   2    1.02    0.31
   2 -11  -3    1.26    0.15
  -2 -11   3    1.81    0.25
  -2  11   3    1.70    0.28
  -2  11   3    1.17    0.25
   2  11  -3    1.19    0.22
  -2  11   3    1.42    0.21
   2  11  -3    1.19    0.26
   2  11  -3    1.64    0.26
   1 -11  -4    3.47    0.14
  -1 -11   4    3.30    0.31
   1 -11  -4    3.38    0.30
  -1  11   4    3.16    0.24
   1  11  -4    3.13    0.32
  -1  11   4    3.14    0.31
   1  11  -4    3.18    0.19
  -1  11   4    3.83    0.34
   1  11  -4    3.65    0.36
   1  11  -4    3.25    0.32
   0 -11   5    5.84    0.39
   0 -11  -5    5.73    0.34
   0  11  -5    5.40    0.30
   0  11   5    5.97    0.37
   0  11   5    5.66    0.28
   0  11   5    5.64    0.39
   0  11  -5    5.32    0.40
   0  11  -5    5.63    0.37
  -1 -11  -6    8.00    0.39
   1 -11   6    7.35    0.47
  -1  11  -6    8.32    0.43
   1  11   6    7.33    0.45
   1  11   6    6.99    0.40
  -1  11  -6    7.36    0.46
  -1  11  -6    7.46    0.40
   1  11   6    7.69    0.28
  -2 -11  -7    0.25    0.19
   2 -11   7   -0.12    0.28
   2  11   7    0.17    0.25
  -2  11  -7    0.41    0.25
  -2  11  -7   -0.14    0.24
  -2  11  -7    0.57    0.23
  -3 -11  -8    8.39    0.48
   3 -11   8    7.94    0.58
  -3  11  -8    7.69    0.52
  -3  11  -8    7.32    0.48
   3  11   8    7.47    0.55
  -3  11  -8    7.85    0.52
  -4 -11  -9    0.41    0.23
   4 -11   9    0.32    0.28
  -4  11  -9    0.12    0.23
   4  11   9    0.11    0.30
  -4  11  -9    0.19    0.27
  -4  11  -9    0.43    0.26
   5 -11  10    0.79    0.35
  -5  11 -10    0.14    0.27
  -5  11 -10    0.14    0.33
   7 -12   2   -0.29    0.29
   7  12   2   -0.02    0.36
  -7  12  -2   -0.70    0.27
  -7  12  -2    0.43    0.37
   6 -12   1    0.00    0.22
  -6 -12  -1   -0.01    0.23
   6  12   1   -0.21    0.21
  -6  12  -1    0.36    0.36
   6  12   1    0.22    0.31
  -6  12  -1    0.13    0.26
  -5 -12   0    0.18    0.23
   5 -12   0    0.33    0.24
  -5  12   0    0.03    0.34
  -5  12   0   -0.07    0.25
   5  12   0    0.20    0.27
   5  12   0    0.45    0.25
   4 -12  -1    0.65    0.21
   4  12  -1    0.52    0.25
  -4  12   1    0.65    0.24
  -4  12   1    0.39    0.29
  -4  12   1    0.28    0.34
   4  12  -1    0.73    0.23
   4  12  -1    0.48    0.26
   3 -12  -2    1.64    0.21
  -3  12   2    1.73    0.33
   3  12  -2    1.79    0.29
  -3  12   2    1.14    0.24
  -3  12   2    1.75    0.35
   3  12  -2    1.26    0.24
  -2 -12   3    0.11    0.19
   2 -12  -3    0.21    0.11
   2  12  -3    0.12    0.19
   2  12  -3    0.19    0.20
  -2  12   3    0.33    0.26
  -2  12   3    0.23    0.24
  -2  12   3    0.30    0.17
   2  12  -3    0.48    0.26
  -1 -12   4   -0.11    0.21
   1 -12  -4    0.01    0.06
  -1  12   4    0.03    0.20
   1  12  -4    0.31    0.24
   1  12  -4    0.20    0.19
  -1  12   4    0.06    0.22
  -1  12   4    0.14    0.15
   1  12  -4    0.26    0.23
   1  12  -4   -0.13    0.09
   0 -12  -5    2.05    0.26
   0 -12   5    1.93    0.31
   0  12   5    2.12    0.28
   0  12   5    2.11    0.22
   0  12  -5    1.70    0.26
   0  12   5    2.20    0.33
   0  12  -5    1.97    0.23
   0  12  -5    2.26    0.33
  -1 -12  -6    0.29    0.18
   1 -12   6   -0.06    0.23
  -1  12  -6    0.11    0.24
   1  12   6    0.20    0.25
   1  12   6    0.02    0.11
  -1  12  -6    0.21    0.20
  -1  12  -6   -0.19    0.17
   1  12   6    0.06    0.19
  -2 -12  -7   13.42    0.54
   2 -12   7   11.58    0.64
   2  12   7   13.63    0.63
  -2  12  -7   12.28    0.64
  -2  12  -7   13.68    0.62
  -2  12  -7   12.96    0.58
  -3 -12  -8    5.53    0.42
   3 -12   8    5.83    0.54
  -3  12  -8    5.01    0.47
  -3  12  -8    5.84    0.47
   3  12   8    5.29    0.50
  -3  12  -8    4.56    0.46
  -4 -12  -9    1.07    0.29
   4 -12   9    0.73    0.33
  -4  12  -9    0.29    0.28
  -4  12  -9    1.09    0.33
  -4  12  -9    0.96    0.29
   4  12   9    0.91    0.36
   5 -12  10    0.42    0.39
  -5  12 -10    0.06    0.30
  -5  12 -10   -0.02    0.28
   7 -13   2    0.14    0.31
  -7  13  -2   -0.37    0.28
   7  13   2   -0.03    0.40
  -7  13  -2    0.19    0.36
  -6 -13  -1   -0.07    0.24
   6 -13   1    0.00    0.22
  -6  13  -1    0.37    0.30
  -6  13  -1    0.20    0.36
   6  13   1   -0.29    0.23
   6  13   1   -0.41    0.29
   5 -13   0    0.24    0.21
   5  13   0    0.45    0.26
  -5  13   0    0.35    0.36
   5  13   0    0.12    0.26
  -5  13   0   -0.27    0.22
   4 -13  -1    4.50    0.34
  -4  13   1    4.34    0.44
  -4  13   1    4.53    0.51
   4  13  -1    5.12    0.43
   4  13  -1    4.82    0.43
   4  13  -1    6.35    0.50
  -4  13   1    5.20    0.45
   3 -13  -2    0.08    0.14
  -3  13   2   -0.19    0.18
   3  13  -2    0.36    0.24
  -3  13   2    0.11    0.29
  -3  13   2   -0.15    0.27
   3  13  -2    0.05    0.24
   3  13  -2    0.05    0.18
  -2 -13   3    4.32    0.38
   2 -13  -3    4.31    0.24
   2  13  -3    3.87    0.36
  -2  13   3    4.94    0.43
   2  13  -3    4.56    0.43
  -2  13   3    4.51    0.42
   2  13  -3    4.34    0.39
  -2  13   3    4.64    0.36
  -1 -13   4    1.20    0.25
  -1  13   4    1.02    0.26
   1  13  -4    0.96    0.30
   1  13  -4    0.55    0.27
   1  13  -4    0.91    0.15
  -1  13   4    0.94    0.18
   1  13  -4    0.58    0.22
  -1  13   4    0.45    0.26
   0 -13  -5    0.52    0.20
   0 -13   5    0.55    0.26
   0  13   5    0.66    0.18
   0  13  -5    0.39    0.17
   0  13  -5    0.67    0.28
   0  13   5    0.54    0.23
   0  13   5    0.56    0.27
   0  13  -5    0.47    0.22
   1 -13   6    0.07    0.27
  -1 -13  -6    0.06    0.18
  -1  13  -6    0.37    0.21
   1  13   6    0.14    0.20
  -1  13  -6   -0.04    0.24
  -1  13  -6    0.09    0.20
   1  13   6    0.40    0.27
  -2 -13  -7    1.56    0.28
   2 -13   7    1.19    0.33
   2  13   7    1.23    0.34
  -2  13  -7    1.86    0.30
  -2  13  -7    0.92    0.30
  -2  13  -7    1.08    0.30
  -3 -13  -8    3.73    0.37
   3 -13   8    4.20    0.51
  -3  13  -8    3.47    0.40
  -3  13  -8    3.15    0.40
  -3  13  -8    3.91    0.40
   3  13   8    3.59    0.43
   4 -13   9    2.12    0.42
  -4  13  -9    2.01    0.38
  -4  13  -9    2.47    0.37
   4  13   9    2.53    0.42
  -4  13  -9    2.43    0.38
   5 -13  10   -0.08    0.32
  -5  13 -10    0.75    0.34
  -5  13 -10    0.44    0.32
   7 -14   2    0.58    0.34
  -7  14  -2   -0.12    0.34
   7  14   2    0.75    0.47
  -7  14  -2    0.63    0.40
  -6 -14  -1    0.25    0.26
   6 -14   1    0.39    0.24
   6  14   1   -0.32    0.24
  -6  14  -1    0.39    0.37
  -6  14  -1   -0.03    0.27
   6  14   1    0.58    0.38
   5 -14   0    0.25    0.21
  -5  14   0    1.02    0.31
   5  14   0    0.97    0.34
  -5  14   0    0.34    0.38
   5  14   0    0.17    0.26
   4 -14  -1    3.39    0.33
   4  14  -1    2.65    0.36
  -4  14   1    2.87    0.45
   4  14  -1    3.11    0.39
  -4  14   1    2.93    0.37
   4  14  -1    2.81    0.37
  -4  14   1    3.10    0.41
   3 -14  -2    0.67    0.18
   3  14  -2    0.70    0.32
   3  14  -2    1.04    0.30
   3  14  -2    0.90    0.25
  -3  14   2    0.83    0.25
  -3  14   2    0.61    0.32
  -3  14   2    0.75    0.33
  -2 -14   3    1.36    0.27
   2 -14  -3    1.62    0.18
  -2  14   3    1.20    0.24
  -2  14   3    1.19    0.31
   2  14  -3    0.88    0.25
   2  14  -3    1.23    0.32
   2  14  -3    1.71    0.31
  -2  14   3    1.21    0.32
  -1 -14   4    5.20    0.40
  -1  14   4    6.14    0.47
  -1  14   4    5.63    0.34
  -1  14   4    4.99    0.42
   1  14  -4    5.53    0.28
   1  14  -4    4.93    0.42
   1  14  -4    6.74    0.55
   1  14  -4    4.55    0.41
   0 -14   5    7.16    0.46
   0 -14  -5    6.95    0.41
   0  14   5    7.59    0.44
   0  14  -5    7.42    0.40
   0  14  -5    6.74    0.45
   0  14   5    7.54    0.51
   0  14   5    7.61    0.38
   0  14  -5    6.87    0.52
  -1 -14  -6    3.81    0.33
   1 -14   6    3.91    0.43
  -1  14  -6    4.03    0.39
  -1  14  -6    3.83    0.42
   1  14   6    3.43    0.44
   1  14   6    4.98    0.41
  -1  14  -6    3.93    0.36
  -2 -14  -7    0.31    0.23
   2 -14   7    0.03    0.27
  -2  14  -7    0.22    0.29
  -2  14  -7   -0.27    0.22
  -2  14  -7   -0.06    0.21
   2  14   7    0.03    0.25
   2  14   7   -0.24    0.30
   3 -14   8    0.05    0.27
  -3 -14  -8   -0.06    0.21
  -3  14  -8    0.11    0.25
  -3  14  -8   -0.21    0.24
   3  14   8   -0.62    0.25
  -3  14  -8   -0.16    0.24
   4 -14   9   -0.12    0.32
  -4  14  -9    0.04    0.24
  -4  14  -9    0.05    0.28
  -4  14  -9    0.44    0.28
   4  14   9   -0.46    0.28
   5 -14  10    0.52    0.38
  -5  14 -10   -0.01    0.30
  -5  14 -10    0.27    0.31
   6 -15   1    0.33    0.28
  -6  15  -1    0.05    0.32
  -6  15  -1    0.18    0.38
   6  15   1    0.20    0.36
   5 -15   0    0.19    0.21
   5  15   0   -0.07    0.25
   5  15   0   -0.12    0.31
  -5  15   0    0.69    0.31
  -5  15   0    0.60    0.38
   4 -15  -1    0.33    0.18
  -4  15   1   -0.09    0.29
  -4  15   1    0.37    0.28
  -4  15   1   -0.50    0.31
   4  15  -1    0.05    0.27
   4  15  -1   -0.12    0.26
   4  15  -1   -0.20    0.20
   3 -15  -2    2.29    0.25
  -3 -15   2    2.46    0.32
  -3  15   2    2.45    0.42
  -3  15   2    2.15    0.41
   3  15  -2    2.26    0.33
   3  15  -2    2.20    0.40
  -3  15   2    2.57    0.33
   3  15  -2    1.94    0.33
  -2 -15   3    0.18    0.21
  -2  15   3    0.35    0.22
  -2  15   3    0.51    0.30
  -2  15   3    0.06    0.29
   2  15  -3    0.27    0.22
   2  15  -3    0.34    0.24
   2  15  -3    0.55    0.34
  -1 -15   4    4.02    0.39
   1  15  -4    3.84    0.27
   1  15  -4    4.45    0.46
   1  15  -4    3.21    0.39
  -1  15   4    3.93    0.40
  -1  15   4    4.09    0.35
   1  15  -4    4.09    0.42
  -1  15   4    3.94    0.44
   0 -15  -5    0.48    0.25
   0 -15   5   -0.26    0.22
   0  15  -5   -0.36    0.19
   0  15   5   -0.09    0.18
   0  15   5    0.03    0.22
   0  15  -5    0.06    0.29
   0  15  -5    0.05    0.19
   0  15   5    0.11    0.27
   1 -15   6    0.25    0.26
  -1 -15  -6   -0.31    0.18
  -1  15  -6   -0.08    0.22
   1  15   6    0.61    0.32
  -1  15  -6   -0.43    0.22
   1  15   6    0.04    0.22
  -1  15  -6   -0.15    0.27
  -2 -15  -7    0.35    0.23
   2 -15   7    0.54    0.29
  -2  15  -7   -0.03    0.23
  -2  15  -7    0.51    0.28
  -2  15  -7    0.49    0.29
   2  15   7    0.11    0.31
   2  15   7    0.45    0.25
   3 -15   8    0.05    0.30
  -3 -15  -8   -0.40    0.21
  -3  15  -8   -0.09    0.25
   3  15   8   -0.27    0.29
  -3  15  -8   -0.09    0.23
  -3  15  -8    0.23    0.26
   4 -15   9    1.42    0.39
  -4  15  -9    1.46    0.36
   4  15   9    1.73    0.44
  -4  15  -9    1.41    0.36
  -4  15  -9    1.53    0.35
   5 -15  10    0.21    0.39
  -5  15 -10    0.04    0.36
  -5  15 -10    0.41    0.35
   6 -16   1    0.96    0.33
  -6  16  -1    1.30    0.47
   6  16   1    0.84    0.41
  -6  16  -1    1.33    0.42
   5 -16   0    0.38    0.24
  -5  16   0    0.22    0.39
  -5  16   0   -0.07    0.26
   5  16   0    0.07    0.25
   5  16   0    0.23    0.29
   4 -16  -1    0.49    0.14
   4  16  -1    0.19    0.25
  -4  16   1    0.87    0.31
  -4  16   1    0.38    0.34
   4  16  -1    1.22    0.34
   4  16  -1    1.11    0.31
  -4  16   1    0.51    0.37
   3 -16  -2    1.00    0.20
  -3 -16   2    1.05    0.28
  -3  16   2    0.24    0.32
  -3  16   2    1.28    0.36
   3  16  -2    0.71    0.26
   3  16  -2    0.41    0.28
   3  16  -2    1.17    0.36
  -3  16   2    0.75    0.27
  -2 -16   3    0.00    0.21
  -2  16   3   -0.07    0.28
   2  16  -3    0.19    0.34
  -2  16   3   -0.07    0.19
  -2  16   3    0.23    0.34
   2  16  -3    0.22    0.24
   2  16  -3    0.12    0.25
  -1 -16   4   -0.02    0.24
  -1  16   4    0.02    0.29
   1  16  -4   -0.12    0.24
  -1  16   4   -0.01    0.31
   1  16  -4    0.01    0.26
  -1  16   4   -0.31    0.18
   1  16  -4   -0.49    0.28
   0 -16  -5    0.05    0.25
   0 -16   5   -0.04    0.25
   0  16  -5    0.42    0.32
   0  16  -5   -0.12    0.22
   0  16   5    0.67    0.23
   0  16   5    0.23    0.28
   0  16   5    0.41    0.32
   0  16  -5    0.53    0.23
   1 -16   6   -0.06    0.28
  -1 -16  -6   -0.02    0.22
  -1  16  -6    0.23    0.24
  -1  16  -6   -0.12    0.25
  -1  16  -6    0.45    0.30
   1  16   6    0.30    0.31
   1  16   6   -0.13    0.22
  -2 -16  -7    0.79    0.26
   2 -16   7    0.46    0.32
   2  16   7    0.67    0.28
  -2  16  -7    0.58    0.31
  -2  16  -7    0.54    0.26
   2  16   7    0.50    0.34
  -2  16  -7    0.38    0.26
   3 -16   8    0.41    0.32
  -3  16  -8   -0.13    0.27
   3  16   8   -0.22    0.31
  -3  16  -8   -0.29    0.24
  -3  16  -8   -0.55    0.23
   4 -16   9    0.18    0.31
  -4  16  -9    0.17    0.26
  -4  16  -9    0.35    0.28
  -4  16  -9   -0.33    0.24
   4  16   9   -0.40    0.36
   5 -16  10   -0.08    0.34
  -5  16 -10    0.44    0.33
  -5  16 -10    0.69    0.36
   6 -17   1    0.86    0.29
  -6  17  -1    0.09    0.43
   6  17   1    0.39    0.39
  -6  17  -1    0.38    0.35
   5 -17   0    0.28    0.24
  -5  17   0    1.17    0.43
   5  17   0    0.69    0.35
   5  17   0    0.65    0.27
  -5  17   0    0.31    0.32
   4 -17  -1    0.50    0.20
   4  17  -1    0.31    0.27
  -4  17   1    0.51    0.38
   4  17  -1    0.85    0.33
   4  17  -1    0.14    0.13
  -4  17   1    0.34    0.34
  -4  17   1    0.29    0.26
  -3 -17   2    8.18    0.50
   3  17  -2    7.41    0.55
  -3  17   2    7.26    0.50
  -3  17   2    7.31    0.61
   3  17  -2    6.82    0.51
   3  17  -2    7.60    0.55
  -3  17   2    7.97    0.58
  -2 -17   3   -0.45    0.22
  -2  17   3    0.62    0.32
   2  17  -3   -0.32    0.22
  -2  17   3    0.23    0.23
   2  17  -3   -0.20    0.28
   2  17  -3   -0.24    0.33
  -2  17   3   -0.46    0.33
  -1 -17   4    1.74    0.31
   1  17  -4    1.99    0.41
  -1  17   4    1.73    0.29
  -1  17   4    1.76    0.35
  -1  17   4    1.69    0.39
   1  17  -4    1.76    0.34
   0 -17   5    0.38    0.27
   0  17  -5   -0.10    0.24
   0  17   5    0.22    0.22
   0  17   5    0.29    0.30
   0  17  -5    0.07    0.32
   0  17  -5    0.36    0.22
   0  17   5    0.43    0.27
   1 -17   6    0.20    0.25
  -1 -17  -6    0.57    0.24
   1  17   6   -0.10    0.22
  -1  17  -6    0.11    0.23
   1  17   6   -0.20    0.30
  -1  17  -6    0.46    0.26
  -1  17  -6    0.13    0.28
  -2 -17  -7    0.05    0.23
   2 -17   7    0.13    0.30
  -2  17  -7    0.18    0.33
   2  17   7    0.39    0.15
   2  17   7    0.00    0.35
  -2  17  -7   -0.07    0.23
  -2  17  -7    0.17    0.29
   3 -17   8    0.87    0.35
   3  17   8    0.89    0.42
  -3  17  -8    0.71    0.30
  -3  17  -8    0.30    0.28
  -3  17  -8    0.97    0.35
   4 -17   9    0.53    0.34
   4  17   9    0.99    0.40
  -4  17  -9    0.27    0.31
  -4  17  -9    1.19    0.36
  -4  17  -9    0.88    0.34
   6 -18   1    0.30    0.30
  -6  18  -1    0.96    0.41
  -6  18  -1   -0.27    0.40
   5  18   0    1.37    0.40
  -5  18   0    1.65    0.38
  -5  18   0    2.43    0.51
   5  18   0    1.64    0.37
  -4  18   1    1.30    0.33
   4  18  -1    0.98    0.34
   4  18  -1    0.71    0.28
   4  18  -1    1.29    0.37
  -4  18   1    0.34    0.36
  -4  18   1    0.92    0.45
  -3 -18   2    0.07    0.24
  -3  18   2    0.48    0.35
   3  18  -2    0.28    0.29
  -3  18   2   -0.09    0.25
  -3  18   2    0.18    0.32
   3  18  -2    0.18    0.34
   3  18  -2    0.38    0.29
  -2 -18   3    2.29    0.33
   2  18  -3    1.40    0.35
   2  18  -3    1.87    0.37
  -2  18   3    1.46    0.31
  -2  18   3    1.48    0.36
   2  18  -3    1.42    0.39
  -2  18   3    2.05    0.45
  -1 -18   4    0.75    0.28
   1  18  -4    0.73    0.30
  -1  18   4    0.32    0.34
  -1  18   4    0.46    0.29
  -1  18   4    0.05    0.22
   1  18  -4    0.44    0.33
   0 -18   5    1.47    0.30
   0  18   5    0.98    0.25
   0  18  -5    0.83    0.36
   0  18   5    1.22    0.41
   0  18   5    0.70    0.28
   0  18  -5    1.02    0.29
   0  18  -5    1.46    0.26
   1 -18   6   -0.03    0.27
  -1 -18  -6    0.14    0.21
  -1  18  -6    0.12    0.29
  -1  18  -6    0.23    0.23
   1  18   6   -0.38    0.29
  -1  18  -6    0.12    0.27
   1  18   6    0.07    0.23
  -2 -18  -7   -0.30    0.23
   2 -18   7    0.03    0.26
   2  18   7    0.13    0.35
  -2  18  -7    0.02    0.25
  -2  18  -7   -0.15    0.24
   2  18   7   -0.01    0.13
  -2  18  -7    0.19    0.31
   3 -18   8    0.07    0.32
  -3  18  -8    0.22    0.30
  -3  18  -8    0.19    0.28
  -3  18  -8   -0.09    0.26
   3  18   8   -0.06    0.35
   4 -18   9    0.13    0.33
  -4  18  -9    0.68    0.35
  -4  18  -9    0.09    0.29
   4  18   9    0.33    0.44
  -4  18  -9   -0.06    0.28
  -6  19  -1    0.45    0.42
  -6  19  -1   -0.02    0.36
  -5  19   0    0.55    0.43
   5  19   0    0.23    0.31
  -5  19   0    0.57    0.34
  -4 -19   1   -0.03    0.24
  -4  19   1    0.01    0.29
   4  19  -1   -0.02    0.27
  -4  19   1    0.52    0.39
   4  19  -1    0.38    0.31
   4  19  -1    0.22    0.33
  -4  19   1    0.72    0.38
  -3 -19   2    0.42    0.24
  -3  19   2    0.19    0.34
   3  19  -2    1.12    0.37
  -3  19   2    1.15    0.39
  -3  19   2    0.59    0.29
   3  19  -2    0.93    0.32
   3  19  -2    0.56    0.32
  -2 -19   3   -0.11    0.23
   2  19  -3   -0.24    0.28
  -2  19   3   -0.24    0.20
  -2  19   3   -0.16    0.30
  -2  19   3   -0.32    0.35
   2  19  -3    0.17    0.32
   2  19  -3    0.01    0.28
  -1 -19   4    0.07    0.21
  -1  19   4    0.10    0.28
   1  19  -4   -0.54    0.30
   1  19  -4    0.49    0.29
  -1  19   4    0.24    0.24
  -1  19   4    0.24    0.33
   0 -19   5    0.00    0.26
   0  19   5    0.56    0.31
   0  19  -5    0.08    0.33
   0  19   5    0.40    0.38
   0  19  -5    0.55    0.23
   0  19  -5    0.59    0.28
   0  19   5    0.49    0.24
   1 -19   6    1.21    0.32
  -1 -19  -6    0.95    0.30
   1  19   6    0.90    0.37
  -1  19  -6    0.08    0.31
  -1  19  -6    0.77    0.30
   1  19   6    1.05    0.31
  -1  19  -6    0.84    0.28
   2 -19   7    1.83    0.37
   2  19   7    1.42    0.43
  -2  19  -7    1.37    0.38
  -2  19  -7    1.54    0.35
  -2  19  -7    2.69    0.41
   3 -19   8   -0.10    0.30
  -3  19  -8    0.26    0.29
   3  19   8   -0.08    0.40
  -3  19  -8    0.46    0.34
  -3  19  -8   -0.58    0.23
   4 -19   9   -0.04    0.30
  -4  19  -9    0.31    0.31
  -4  19  -9    0.27    0.32
  -4  19  -9    0.97    0.38
   4  19   9   -0.01    0.45
  -5  20   0    0.92    0.47
  -5  20   0    0.19    0.32
  -4 -20   1    0.06    0.24
  -4  20   1    0.90    0.41
  -4  20   1   -0.03    0.26
  -4  20   1   -0.20    0.31
   4  20  -1    0.03    0.31
   4  20  -1    0.22    0.30
   4  20  -1   -0.33    0.33
  -3 -20   2    0.26    0.26
  -3  20   2    0.69    0.38
   3  20  -2    1.02    0.38
   3  20  -2    0.22    0.28
   3  20  -2    0.95    0.34
  -3  20   2    0.74    0.38
  -3  20   2    1.19    0.31
  -2 -20   3    0.97    0.29
   2  20  -3    0.59    0.34
   2  20  -3    1.19    0.34
  -2  20   3    0.72    0.40
  -2  20   3    0.82    0.29
   2  20  -3    1.10    0.39
  -2  20   3    1.27    0.43
  -1 -20   4    2.29    0.35
   1  20  -4    1.89    0.41
  -1  20   4    2.13    0.38
   1  20  -4    1.80    0.43
  -1  20   4    2.21    0.45
  -1  20   4    2.32    0.34
   0 -20   5    0.08    0.26
   0  20   5    0.13    0.34
   0  20   5    0.20    0.28
   0  20  -5    0.28    0.28
   0  20  -5    0.23    0.33
   1 -20   6    0.26    0.30
  -1  20  -6    0.38    0.25
  -1  20  -6    0.30    0.31
  -1  20  -6   -0.06    0.23
   1  20   6   -0.21    0.35
   1  20   6   -0.13    0.28
   2 -20   7    0.76    0.35
  -2  20  -7    0.69    0.30
   2  20   7    0.43    0.38
  -2  20  -7    1.22    0.34
  -2  20  -7    0.34    0.31
   3 -20   8    0.35    0.32
  -3  20  -8   -0.05    0.33
  -3  20  -8    0.34    0.29
   3  20   8   -0.39    0.42
  -3  20  -8   -0.56    0.24
   4 -20   9    0.17    0.38
   4  20   9   -0.42    0.47
  -4  20  -9    0.00    0.29
  -4  20  -9    1.13    0.40
  -4  20  -9   -0.35    0.28
  -5  21   0    0.66    0.38
  -5  21   0    0.61    0.48
  -4  21   1   -0.17    0.27
  -4  21   1    0.15    0.38
   4  21  -1   -0.13    0.29
   4  21  -1    0.67    0.39
  -4  21   1   -0.46    0.36
  -3 -21   2    0.69    0.29
   3  21  -2    0.78    0.36
  -3  21   2    0.88    0.40
   3  21  -2    0.65    0.34
  -3  21   2    0.77    0.40
  -3  21   2    0.70    0.32
   3  21  -2    1.30    0.41
  -2 -21   3    0.30    0.26
   2  21  -3    0.71    0.31
  -2  21   3    0.07    0.24
  -2  21   3    0.07    0.37
   2  21  -3    0.52    0.40
   2  21  -3    0.75    0.36
  -2  21   3    0.67    0.36
  -1 -21   4    1.70    0.34
  -1  21   4    1.08    0.42
   1  21  -4    1.17    0.40
  -1  21   4    1.42    0.37
  -1  21   4    1.49    0.32
   1  21  -4    0.88    0.38
   0 -21   5    1.84    0.32
   0  21   5    1.30    0.34
   0  21  -5    1.55    0.36
   0  21   5    1.66    0.45
   0  21  -5    1.92    0.45
   1 -21   6    1.13    0.35
  -1  21  -6    0.92    0.32
  -1  21  -6    0.57    0.28
  -1  21  -6    1.22    0.40
   1  21   6    1.39    0.33
   1  21   6    0.80    0.41
   2 -21   7    0.93    0.37
  -2  21  -7    0.99    0.35
   2  21   7    1.46    0.46
  -2  21  -7    1.03    0.34
  -2  21  -7    1.85    0.44
   3 -21   8   -0.07    0.33
  -3  21  -8    0.30    0.30
  -3  21  -8   -0.32    0.27
  -3  21  -8    0.36    0.36
   3  21   8   -0.24    0.47
   4 -21   9    0.20    0.34
  -4  21  -9    0.27    0.34
   4  21   9   -0.74    0.47
  -4  21  -9    0.66    0.38
  -4  21  -9    0.53    0.37
  -5  22   0    0.27    0.36
  -5  22   0    0.25    0.46
   4  22  -1    0.26    0.29
  -4  22   1    0.36    0.41
  -4  22   1   -0.16    0.30
   4  22  -1    0.85    0.43
  -3  22   2   -0.13    0.30
   3  22  -2    0.06    0.32
  -3  22   2   -0.04    0.37
   3  22  -2   -0.05    0.33
  -3  22   2    0.14    0.39
  -2 -22   3    0.79    0.29
  -2  22   3    0.54    0.37
  -2  22   3    0.29    0.39
   2  22  -3    0.70    0.35
  -2  22   3    0.58    0.31
   2  22  -3    1.01    0.44
  -1 -22   4   -0.02    0.23
   1  22  -4    0.40    0.35
  -1  22   4    0.01    0.26
  -1  22   4   -0.73    0.32
  -1  22   4    0.05    0.35
   1  22  -4   -0.26    0.31
   0 -22   5   -0.16    0.23
   0  22  -5    0.03    0.32
   0  22  -5    0.52    0.37
   0  22   5   -0.08    0.32
   0  22   5    0.50    0.44
   1 -22   6    4.39    0.50
   1  22   6    4.73    0.64
  -1  22  -6    4.23    0.49
  -1  22  -6    4.49    0.47
  -1  22  -6    3.41    0.50
   2 -22   7    0.48    0.30
   2  22   7    0.98    0.46
  -2  22  -7    0.21    0.34
  -2  22  -7    0.54    0.31
  -2  22  -7    1.41    0.34
   3 -22   8   -0.32    0.32
  -3  22  -8   -0.21    0.31
  -3  22  -8    0.55    0.31
   3  22   8   -0.21    0.48
  -3  22  -8    0.53    0.38
   4  23  -1   -0.36    0.32
  -4  23   1    0.13    0.36
  -4  23   1    0.18    0.42
   3  23  -2    0.85    0.44
   3  23  -2    0.31    0.37
  -3  23   2    0.75    0.44
  -3  23   2    0.57    0.41
  -3  23   2    0.68    0.33
  -2  23   3    0.40    0.41
   2  23  -3    0.39    0.37
   2  23  -3    0.66    0.44
  -2  23   3    0.28    0.46
  -2  23   3    0.46    0.32
  -1 -23   4   -0.05    0.24
  -1  23   4    0.04    0.27
   1  23  -4   -0.22    0.34
  -1  23   4    0.36    0.39
   1  23  -4    0.13    0.37
  -1  23   4    0.04    0.31
   0 -23   5   -0.14    0.26
   0  23  -5    0.73    0.39
   0  23  -5    0.37    0.32
   0  23   5    0.30    0.36
   0  23   5    0.62    0.42
   1 -23   6    0.51    0.31
   1  23   6    0.89    0.45
  -1  23  -6    0.93    0.44
  -1  23  -6    1.24    0.36
   2 -23   7    1.27    0.39
  -2  23  -7    0.94    0.35
   2  23   7    0.59    0.46
  -2  23  -7    1.45    0.38
  -2  23  -7    1.61    0.43
   3 -23   8    0.17    0.36
  -3  23  -8    0.07    0.32
  -3  23  -8    0.74    0.37
   3  23   8   -0.62    0.42
  -3  23  -8    0.25    0.34
  -4  24   1   -0.46    0.44
   4  24  -1   -0.05    0.37
  -4  24   1    0.22    0.39
  -3  24   2    0.10    0.42
  -3  24   2    0.16    0.30
   3  24  -2    0.23    0.36
   3  24  -2    0.06    0.42
  -3  24   2    0.23    0.47
  -2  24   3    0.37    0.32
  -2  24   3    0.00    0.36
   2  24  -3    0.33    0.41
   2  24  -3   -0.02    0.31
  -2  24   3   -0.03    0.40
   1  24  -4    0.10    0.32
  -1  24   4   -0.21    0.36
  -1  24   4   -0.32    0.38
   1  24  -4    0.09    0.36
   0 -24   5    1.45    0.35
   0  24   5    1.45    0.47
   0  24   5    1.14    0.40
   0  24  -5    1.79    0.42
   0  24  -5    2.13    0.51
   1 -24   6    2.27    0.40
  -1  24  -6    2.09    0.47
  -1  24  -6    2.65    0.49
   1  24   6    0.85    0.47
   2 -24   7    0.72    0.36
  -2  24  -7    0.26    0.33
  -2  24  -7    1.05    0.34
  -2  24  -7    0.82    0.39
   2  24   7    0.39    0.51
  -3  25   2   -0.31    0.30
   3  25  -2    0.62    0.43
  -3  25   2    0.14    0.47
  -3  25   2    0.05    0.41
   3  25  -2    0.30    0.34
   2  25  -3    0.93    0.43
  -2  25   3    0.25    0.34
  -2  25   3    0.16    0.40
  -2  25   3    1.20    0.52
   2  25  -3   -0.29    0.32
   1  25  -4   -0.06    0.34
  -1  25   4   -0.20    0.39
  -1  25   4    0.13    0.42
   1  25  -4    0.65    0.40
   0  25  -5    0.79    0.40
   0  25   5    1.15    0.53
   0  25  -5    0.49    0.40
  -1  25  -6    0.04    0.35
   1  25   6    0.12    0.45
  -1  25  -6    0.02    0.37
   2 -25   7    0.58    0.32
   2  25   7   -0.19    0.46
  -2  25  -7    0.09    0.37
  -2  25  -7   -0.29    0.33
   3  26  -2    0.35    0.46
  -3  26   2   -0.75    0.45
  -3  26   2    0.03    0.48
  -3  26   2    0.03    0.32
   3  26  -2    0.68    0.41
   2  26  -3   -0.41    0.31
  -2  26   3   -0.38    0.44
  -2  26   3    0.87    0.48
  -2  26   3    0.15    0.36
   2  26  -3    0.06    0.38
  -1  26   4   -0.09    0.36
  -1  26   4    0.46    0.46
   1  26  -4    0.02    0.40
   1  26  -4    0.66    0.41
   0  26   5    0.69    0.48
   0  26  -5   -0.31    0.38
   0  26  -5   -0.49    0.37
  -1  26  -6    0.34    0.38
  -1  26  -6    0.46    0.38
   1  26   6    0.24    0.55
   2  27  -3    0.25    0.38
  -2  27   3    0.57    0.50
  -2  27   3    0.24    0.46
  -2  27   3    0.27    0.34
   2  27  -3    0.51    0.49
  -1  27   4    0.23    0.50
  -1  27   4   -0.48    0.40
   1  27  -4   -0.07    0.36
   1  27  -4    0.02    0.39
   0  27  -5    0.82    0.44
   0  27   5    0.82    0.52
   0  27  -5   -0.55    0.34
   1  27   6   -0.53    0.46
  -1  27  -6    0.82    0.44
  -1  27  -6    0.22    0.38
  -8   0  -2    1.25    0.36
   8   0   2    1.18    0.48
   7   0   1    0.42    0.38
  -7   0  -1    0.78    0.30
   6   0   0    3.05    0.42
  -6   0   0    3.62    0.40
   5   0  -1    1.80    0.27
   5   0  -1    2.31    0.34
  -5   0   1    2.49    0.32
  -5   0   1    1.87    0.29
  -4   0   2    1.34    0.24
  -4   0   2    0.78    0.23
   4   0  -2    0.97    0.21
   4   0  -2    0.80    0.24
   3   0  -3    6.39    0.20
  -3   0   3    6.67    0.21
  -3   0   3    6.61    0.32
  -3   0   3    6.31    0.32
   3   0  -3    6.93    0.33
   3   0  -3    6.55    0.34
  -2   0   4    0.11    0.10
   2   0  -4    0.25    0.10
   2   0  -4    0.08    0.13
   2   0  -4   -0.01    0.07
   2   0  -4    0.10    0.11
  -2   0   4    0.18    0.12
  -1   0   5   28.70    0.71
   1   0  -5   28.48    0.72
   1   0  -5   26.89    0.69
   1   0  -5   29.09    0.71
   1   0  -5   28.55    0.67
   0   0  -6    1.04    0.10
   0   0  -6    1.25    0.16
   0   0  -6    1.07    0.15
   0   0   6    0.86    0.16
  -1   0  -7   44.90    1.11
  -1   0  -7   47.63    0.99
  -1   0  -7   46.01    1.16
   1   0   7   46.00    1.12
  -2   0  -8   25.77    0.78
   2   0   8   24.98    0.76
  -2   0  -8   24.36    0.76
  -2   0  -8   24.79    0.61
  -3   0  -9   -0.12    0.19
  -3   0  -9    0.17    0.13
   3   0   9   -0.07    0.21
   3   0   9    0.01    0.20
  -3   0  -9   -0.20    0.19
   4   0  10    2.26    0.34
  -4   0 -10    1.69    0.32
  -4   0 -10    1.75    0.29
   5   0  11    0.73    0.31
  -5   0 -11    1.29    0.36
  -6   0 -12    0.41    0.32
   6   0  12    0.13    0.37
   8  -1   2   -0.38    0.33
  -8  -1  -2   -0.46    0.24
  -8   1  -2    0.87    0.35
   8   1   2    0.26    0.38
  -7  -1  -1    0.41    0.26
   7  -1   1    0.16    0.31
   7   1   1    0.36    0.35
  -7   1  -1    0.27    0.26
   6  -1   0    8.42    0.57
  -6  -1   0    8.13    0.53
  -6   1   0    8.79    0.53
   6   1   0    8.36    0.58
  -6   1   0    8.55    0.56
  -5  -1   1    4.81    0.41
   5  -1  -1    4.80    0.43
  -5  -1   1    5.00    0.38
   5   1  -1    5.76    0.44
  -5   1   1    4.88    0.42
  -5   1   1    4.72    0.40
   5   1  -1    5.60    0.46
   4  -1  -2   -0.02    0.13
  -4  -1   2    0.18    0.19
   4  -1  -2   -0.03    0.17
  -4  -1   2    0.20    0.18
   4   1  -2    0.16    0.16
   4   1  -2   -0.09    0.18
  -4   1   2   -0.30    0.14
  -4   1   2    0.02    0.21
  -3  -1   3   90.25    1.92
  -3  -1   3   90.54    1.98
   3  -1  -3   87.58    1.96
  -3  -1   3   94.12    1.90
   3  -1  -3   89.16    1.99
  -3   1   3   90.18    1.96
   3   1  -3   91.70    2.01
  -3   1   3   87.87    1.97
  -3   1   3   94.74    1.90
   3   1  -3   87.96    1.97
   3   1  -3   91.67    1.90
   2  -1  -4    1.55    0.16
  -2  -1   4    1.36    0.14
   2  -1  -4    1.37    0.16
   2  -1  -4    1.66    0.13
   2  -1  -4    1.15    0.15
  -2   1   4    1.56    0.17
   2   1  -4    1.14    0.14
   2   1  -4    1.35    0.18
  -2   1   4    1.41    0.16
   2   1  -4    1.43    0.13
  -2   1   4    1.38    0.14
   2   1  -4    1.26    0.15
   1  -1  -5    3.14    0.20
  -1  -1   5    3.58    0.23
   1  -1  -5    3.37    0.21
   1  -1  -5    3.40    0.18
  -1   1   5    3.11    0.21
   1   1  -5    3.69    0.18
   1   1  -5    3.44    0.23
   1   1  -5    3.21    0.20
   1   1  -5    3.19    0.19
  -1   1   5    3.54    0.22
   0  -1  -6   10.31    0.28
   0  -1  -6   10.29    0.37
   0  -1   6   10.97    0.40
   0  -1  -6   10.06    0.38
   0   1  -6   10.22    0.39
   0   1  -6    9.81    0.35
   0   1   6   10.28    0.36
   0   1  -6   10.31    0.31
  -1  -1  -7   26.62    0.76
  -1  -1  -7   25.02    0.72
   1  -1   7   25.38    0.73
  -1  -1  -7   26.62    0.58
  -1   1  -7   26.85    0.62
  -1   1  -7   26.19    0.73
  -1   1  -7   26.45    0.76
   1   1   7   26.13    0.70
   1   1   7   25.52    0.76
  -2  -1  -8    0.79    0.20
  -2  -1  -8    1.03    0.21
  -2  -1  -8    0.94    0.12
   2  -1   8    0.74    0.22
  -2   1  -8    1.35    0.15
  -2   1  -8    0.78    0.20
   2   1   8    0.97    0.20
   2   1   8    0.64    0.21
  -2   1  -8    0.62    0.20
  -3  -1  -9    2.01    0.30
   3  -1   9    1.64    0.28
  -3  -1  -9    2.41    0.30
   3  -1   9    1.82    0.29
  -3   1  -9    1.29    0.24
  -3   1  -9    1.46    0.19
  -3   1  -9    1.91    0.29
   3   1   9    1.73    0.30
   3   1   9    1.67    0.29
  -4  -1 -10    0.25    0.25
   4  -1  10    0.05    0.24
  -4  -1 -10    0.77    0.22
   4  -1  10    0.03    0.08
  -4   1 -10    0.17    0.21
   4   1  10    0.47    0.27
   4   1  10   -0.06    0.08
  -4   1 -10    0.63    0.26
   5  -1  11    0.27    0.32
  -5  -1 -11    0.38    0.29
  -5   1 -11    0.26    0.31
   5   1  11    0.35    0.29
   6  -1  12   -0.09    0.36
  -6  -1 -12    0.12    0.35
  -6   1 -12   -0.34    0.29
   6   1  12    0.32    0.33
   8  -2   2   -1.17    0.33
  -8  -2  -2    0.18    0.32
   8   2   2   -0.24    0.35
  -8   2  -2    0.17    0.30
  -7  -2  -1    0.48    0.30
   7  -2   1    0.33    0.29
   7   2   1   -0.18    0.35
  -7   2  -1   -0.43    0.22
  -6  -2   0   -0.01    0.25
   6  -2   0    0.03    0.25
  -6   2   0    0.46    0.29
  -6   2   0    0.02    0.21
   6   2   0    0.35    0.28
  -5  -2   1   18.33    0.61
  -5  -2   1   16.97    0.67
   5  -2  -1   16.91    0.69
  -5   2   1   17.79    0.71
   5   2  -1   17.52    0.72
   5   2  -1   16.00    0.64
  -5   2   1   17.40    0.68
   4  -2  -2    0.56    0.17
   4  -2  -2    0.11    0.20
  -4  -2   2    0.75    0.19
  -4  -2   2    0.61    0.19
  -4   2   2    0.40    0.18
   4   2  -2    0.44    0.21
   4   2  -2    0.33    0.15
  -4   2   2    0.05    0.23
   3  -2  -3   53.32    1.26
  -3  -2   3   53.02    1.26
  -3  -2   3   54.00    1.19
   3  -2  -3   51.88    1.25
   3   2  -3   52.51    1.29
  -3   2   3   52.98    1.25
  -3   2   3   54.85    1.16
   3   2  -3   54.63    1.16
  -3   2   3   53.16    1.26
   3   2  -3   53.89    1.26
  -2  -2   4    4.57    0.21
   2  -2  -4    4.68    0.23
   2  -2  -4    4.81    0.25
   2  -2  -4    4.85    0.21
   2  -2  -4    4.52    0.25
  -2   2   4    4.84    0.22
  -2   2   4    4.74    0.26
   2   2  -4    4.64    0.29
   2   2  -4    4.55    0.24
   2   2  -4    4.67    0.21
   2   2  -4    4.76    0.21
  -2   2   4    4.64    0.24
   1  -2  -5    7.98    0.29
   1  -2  -5    8.00    0.32
   1  -2  -5    8.07    0.27
  -1  -2   5    8.82    0.35
   1  -2  -5    7.79    0.30
  -1   2   5    8.02    0.27
  -1   2   5    7.63    0.31
   1   2  -5    7.80    0.34
   1   2  -5    7.89    0.29
   1   2  -5    7.64    0.30
   0  -2  -6   15.92    0.36
   0  -2   6   14.56    0.49
   0  -2  -6   15.04    0.48
   0  -2  -6   15.06    0.47
   0   2  -6   14.88    0.49
   0   2   6   14.91    0.49
   0   2   6   14.71    0.43
   0   2  -6   15.37    0.42
   0   2  -6   15.13    0.45
  -1  -2  -7    5.30    0.32
  -1  -2  -7    5.50    0.16
  -1  -2  -7    5.54    0.30
   1  -2   7    4.81    0.32
  -1   2  -7    4.62    0.23
   1   2   7    5.20    0.28
   1   2   7    5.29    0.32
  -1   2  -7    4.96    0.30
  -1   2  -7    4.90    0.28
  -2  -2  -8    3.66    0.17
  -2  -2  -8    3.14    0.29
   2  -2   8    3.55    0.33
  -2  -2  -8    4.10    0.34
   2   2   8    3.63    0.29
  -2   2  -8    4.01    0.33
   2   2   8    4.50    0.36
  -2   2  -8    3.35    0.23
  -2   2  -8    3.87    0.30
  -3  -2  -9    0.12    0.20
  -3  -2  -9    0.15    0.21
   3  -2   9    0.07    0.21
   3   2   9    0.37    0.22
  -3   2  -9    0.13    0.14
   3   2   9   -0.03    0.22
  -3   2  -9    0.32    0.22
  -3   2  -9   -0.21    0.17
   4  -2  10    0.16    0.11
   4  -2  10    0.47    0.29
  -4  -2 -10    0.54    0.26
  -4  -2 -10    0.48    0.23
  -4   2 -10    0.53    0.28
   4   2  10   -0.06    0.09
  -4   2 -10    0.44    0.22
   4   2  10   -0.05    0.22
  -5  -2 -11   -0.25    0.28
   5  -2  11   -0.10    0.31
   5   2  11    0.30    0.30
  -5   2 -11    0.13    0.27
   6  -2  12    0.22    0.37
  -6  -2 -12    0.21    0.34
   6   2  12    0.09    0.37
  -6   2 -12   -0.25    0.34
   8  -3   2    0.21    0.36
  -8  -3  -2    0.05    0.31
  -8   3  -2    0.23    0.33
   8   3   2   -0.26    0.40
   7  -3   1    0.90    0.35
  -7  -3  -1    1.04    0.32
  -7   3  -1    0.45    0.28
   7   3   1    0.65    0.35
   6  -3   0    1.27    0.31
  -6  -3   0    1.31    0.29
  -6   3   0    1.72    0.32
  -6   3   0    1.84    0.37
   6   3   0    1.05    0.34
   6   3   0    1.29    0.28
   5  -3  -1    2.92    0.35
  -5  -3   1    2.81    0.34
   5   3  -1    2.47    0.35
  -5   3   1    3.00    0.35
  -5   3   1    2.56    0.39
   5   3  -1    2.71    0.33
  -4  -3   2    5.23    0.31
   4  -3  -2    5.56    0.36
  -4  -3   2    5.13    0.35
   4   3  -2    5.46    0.39
  -4   3   2    5.05    0.35
   4   3  -2    5.43    0.34
  -4   3   2    5.36    0.39
   3  -3  -3   61.78    1.43
  -3  -3   3   63.94    1.34
   3  -3  -3   61.91    1.44
  -3   3   3   62.92    1.45
  -3   3   3   64.87    1.37
  -3   3   3   61.79    1.44
   3   3  -3   60.53    1.47
   3   3  -3   63.69    1.36
   3   3  -3   62.13    1.45
   2  -3  -4   36.09    0.85
   2  -3  -4   35.09    0.88
  -2  -3   4   35.89    0.79
   2  -3  -4   33.26    0.83
   2   3  -4   35.53    0.90
   2   3  -4   36.31    0.85
   2   3  -4   35.12    0.78
  -2   3   4   35.19    0.85
  -2   3   4   34.24    0.87
   2   3  -4   35.19    0.87
  -2   3   4   36.63    0.86
   1  -3  -5   58.42    1.30
   1  -3  -5   57.09    1.22
  -1  -3   5   55.60    1.30
   1  -3  -5   57.74    1.21
   1  -3  -5   56.60    1.32
   1   3  -5   57.78    1.26
   1   3  -5   57.42    1.23
   1   3  -5   58.04    1.33
  -1   3   5   57.07    1.29
  -1   3   5   57.03    1.33
   1   3  -5   58.15    1.31
  -1   3   5   56.72    1.22
   0  -3   6    5.19    0.31
   0  -3  -6    5.71    0.17
   0  -3  -6    5.18    0.27
   0  -3  -6    5.37    0.28
   0   3  -6    5.80    0.26
   0   3   6    5.50    0.23
   0   3  -6    5.88    0.29
   0   3  -6    5.26    0.25
   0   3   6    5.21    0.29
   0   3   6    5.82    0.17
   1  -3   7    4.22    0.33
  -1  -3  -7    3.96    0.27
  -1  -3  -7    3.73    0.26
  -1   3  -7    3.66    0.27
   1   3   7    3.69    0.30
  -1   3  -7    3.84    0.22
  -1   3  -7    4.07    0.27
   1   3   7    4.00    0.23
  -2  -3  -8   -0.13    0.15
   2  -3   8    0.21    0.22
  -2  -3  -8    0.09    0.06
  -2  -3  -8    0.07    0.15
  -2   3  -8    0.16    0.17
   2   3   8    0.03    0.14
   2   3   8    0.14    0.18
  -2   3  -8   -0.05    0.18
  -2   3  -8    0.08    0.12
  -3  -3  -9    0.74    0.22
   3  -3   9    1.27    0.30
  -3  -3  -9    0.92    0.25
   3   3   9    0.76    0.23
  -3   3  -9    0.88    0.19
   3   3   9    0.98    0.26
  -3   3  -9    0.37    0.21
  -3   3  -9    0.39    0.23
  -4  -3 -10    1.19    0.31
   4  -3  10    0.91    0.32
  -4  -3 -10    1.57    0.28
  -4   3 -10    1.31    0.28
   4   3  10    0.39    0.17
   4   3  10    1.22    0.29
  -4   3 -10    0.86    0.28
  -5  -3 -11    0.37    0.28
   5  -3  11    0.83    0.37
  -5   3 -11    0.68    0.31
   5   3  11    0.11    0.24
   6  -3  12   -0.07    0.34
  -6  -3 -12   -0.25    0.29
  -6   3 -12    0.19    0.32
   6   3  12    0.47    0.38
   7  -4   1    0.04    0.27
  -7  -4  -1   -0.13    0.24
  -7   4  -1    0.65    0.32
  -7   4  -1    0.49    0.28
   7   4   1   -0.53    0.31
  -6  -4   0    0.87    0.25
   6  -4   0    0.12    0.24
   6   4   0    0.63    0.24
   6   4   0    0.21    0.29
  -6   4   0    0.50    0.30
  -6   4   0    0.57    0.26
   5  -4  -1    2.30    0.33
  -5  -4   1    1.67    0.28
   5   4  -1    1.80    0.35
   5   4  -1    1.89    0.29
  -5   4   1    1.08    0.26
  -5   4   1    1.84    0.34
  -4  -4   2    0.13    0.16
   4  -4  -2    0.11    0.17
  -4  -4   2    0.13    0.13
  -4   4   2    0.02    0.16
  -4   4   2    0.27    0.26
   4   4  -2    0.15    0.15
   4   4  -2    0.40    0.21
  -3  -4   3    0.93    0.13
   3  -4  -3    0.75    0.16
   3   4  -3    0.85    0.20
  -3   4   3    1.04    0.18
   3   4  -3    0.99    0.12
  -3   4   3    0.99    0.21
  -3   4   3    0.72    0.13
   3   4  -3    0.75    0.17
   2  -4  -4    0.42    0.13
  -2  -4   4    0.59    0.09
   2  -4  -4    0.48    0.12
   2  -4  -4    0.50    0.16
   2   4  -4    0.79    0.14
  -2   4   4    0.52    0.13
   2   4  -4    0.54    0.17
  -2   4   4    0.52    0.17
   2   4  -4    0.62    0.09
  -2   4   4    0.53    0.14
   2   4  -4    0.35    0.13
   1  -4  -5   47.19    1.00
   1  -4  -5   45.74    1.11
   1  -4  -5   47.20    1.01
  -1  -4   5   45.06    1.10
   1  -4  -5   46.97    1.10
   1   4  -5   47.40    1.07
  -1   4   5   45.99    1.09
   1   4  -5   46.41    1.12
   1   4  -5   45.18    1.11
  -1   4   5   46.06    1.01
   1   4  -5   46.65    1.02
  -1   4   5   46.61    1.12
   0  -4   6    0.71    0.18
   0  -4  -6    1.02    0.17
   0  -4  -6    0.80    0.15
   0   4   6    0.68    0.17
   0   4  -6    0.93    0.15
   0   4   6    0.97    0.07
   0   4  -6    0.76    0.13
   0   4  -6    1.01    0.18
   0   4   6    0.88    0.11
  -1  -4  -7    1.77    0.22
  -1  -4  -7    1.54    0.20
   1  -4   7    1.52    0.24
  -1   4  -7    1.80    0.18
   1   4   7    1.74    0.17
  -1   4  -7    1.26    0.19
  -1   4  -7    1.76    0.22
   1   4   7    1.53    0.23
   2  -4   8    0.99    0.25
  -2  -4  -8    1.23    0.22
  -2  -4  -8    1.18    0.22
   2   4   8    1.28    0.24
  -2   4  -8    1.63    0.25
  -2   4  -8    1.68    0.25
  -2   4  -8    1.42    0.19
   2   4   8    1.30    0.20
   3  -4   9    2.98    0.37
  -3  -4  -9    3.00    0.34
  -3  -4  -9    2.69    0.30
  -3   4  -9    2.87    0.34
  -3   4  -9    2.56    0.32
   3   4   9    2.85    0.33
   3   4   9    2.01    0.27
  -3   4  -9    2.30    0.25
   4  -4  10    0.84    0.33
  -4  -4 -10    1.31    0.30
  -4  -4 -10    1.60    0.29
   4   4  10    1.23    0.27
  -4   4 -10    1.06    0.27
  -4   4 -10    1.43    0.32
   4   4  10    1.67    0.29
  -5  -4 -11    0.80    0.31
   5  -4  11    0.90    0.34
   5   4  11    0.69    0.32
  -5   4 -11    0.96    0.33
  -6  -4 -12   -0.37    0.34
   6  -4  12    0.92    0.44
   6   4  12    0.44    0.38
  -6   4 -12    0.16    0.33
   7  -5   1    0.44    0.27
  -7  -5  -1    0.11    0.28
  -7   5  -1    0.74    0.31
  -7   5  -1    0.39    0.27
   7   5   1   -0.43    0.34
  -6  -5   0    0.24    0.25
   6  -5   0    0.62    0.28
  -6   5   0   -0.26    0.21
   6   5   0    0.74    0.28
   6   5   0   -0.29    0.29
  -6   5   0    0.09    0.28
  -5  -5   1    0.45    0.22
   5  -5  -1    0.40    0.25
  -5   5   1    0.26    0.21
   5   5  -1    0.52    0.26
   5   5  -1    0.19    0.19
  -5   5   1    0.30    0.33
  -4  -5   2    0.20    0.12
  -4  -5   2   -0.28    0.17
   4  -5  -2    0.08    0.17
  -4   5   2   -0.16    0.23
  -4   5   2    0.01    0.16
   4   5  -2    0.37    0.18
   4   5  -2   -0.14    0.19
   3  -5  -3    2.68    0.23
  -3  -5   3    2.72    0.16
   3   5  -3    2.57    0.27
   3   5  -3    2.34    0.18
   3   5  -3    2.72    0.25
  -3   5   3    2.72    0.26
  -3   5   3    2.51    0.28
  -3   5   3    2.80    0.21
   2  -5  -4    1.85    0.22
   2  -5  -4    1.91    0.17
  -2  -5   4    1.99    0.13
   2   5  -4    1.92    0.13
  -2   5   4    1.64    0.23
   2   5  -4    1.67    0.22
   2   5  -4    2.01    0.20
  -2   5   4    2.02    0.19
   2   5  -4    1.80    0.19
  -2   5   4    1.82    0.18
   1  -5  -5   22.37    0.53
   1  -5  -5   21.94    0.63
  -1  -5   5   22.89    0.66
   1   5  -5   22.89    0.67
  -1   5   5   21.84    0.64
  -1   5   5   22.95    0.64
  -1   5   5   22.43    0.55
   1   5  -5   21.83    0.61
   1   5  -5   22.37    0.55
   1   5  -5   22.01    0.64
   0  -5  -6    0.74    0.16
   0  -5   6    0.54    0.19
   0  -5  -6    0.80    0.16
   0   5   6    0.75    0.18
   0   5  -6    0.45    0.16
   0   5   6    0.59    0.07
   0   5   6    0.73    0.09
   0   5  -6    0.55    0.12
   0   5  -6    0.62    0.13
   1  -5   7    6.67    0.40
  -1  -5  -7    7.22    0.35
  -1  -5  -7    6.39    0.34
   1   5   7    6.89    0.27
   1   5   7    6.50    0.36
  -1   5  -7    6.90    0.32
  -1   5  -7    6.79    0.36
  -1   5  -7    6.66    0.33
  -2  -5  -8    0.05    0.17
   2  -5   8    0.06    0.22
  -2  -5  -8   -0.07    0.15
  -2   5  -8   -0.07    0.19
  -2   5  -8    0.12    0.18
  -2   5  -8    0.11    0.14
   2   5   8    0.17    0.14
   2   5   8    0.07    0.18
  -3  -5  -9   19.44    0.71
  -3  -5  -9   18.61    0.70
   3  -5   9   18.64    0.79
   3   5   9   19.64    0.73
  -3   5  -9   19.11    0.71
  -3   5  -9   18.27    0.62
  -3   5  -9   19.20    0.73
   3   5   9   17.96    0.65
   4  -5  10    0.44    0.29
  -4  -5 -10    0.01    0.26
   4   5  10    0.15    0.24
   4   5  10    0.52    0.28
  -4   5 -10    0.45    0.24
  -4   5 -10   -0.10    0.24
  -4   5 -10    0.94    0.23
   5  -5  11   -0.16    0.32
  -5  -5 -11   -0.07    0.26
   5   5  11    0.30    0.30
  -5   5 -11    0.24    0.28
  -6  -5 -12   -0.67    0.26
   6  -5  12   -0.14    0.40
  -6   5 -12    0.55    0.35
  -7  -6  -1    0.45    0.29
   7  -6   1    0.07    0.27
  -7   6  -1    0.13    0.26
  -7   6  -1    0.55    0.34
   7   6   1   -0.08    0.33
   7   6   1    0.27    0.27
  -6  -6   0    0.08    0.22
   6  -6   0    0.12    0.23
   6   6   0   -0.26    0.19
   6   6   0    0.17    0.31
  -6   6   0    0.37    0.24
  -6   6   0    0.60    0.35
   5  -6  -1    0.32    0.23
  -5  -6   1   -0.18    0.18
   5   6  -1    0.99    0.31
   5   6  -1    0.49    0.21
  -5   6   1    0.60    0.32
  -5   6   1    0.26    0.24
  -4  -6   2    0.35    0.19
   4  -6  -2    0.14    0.19
  -4   6   2    0.39    0.27
  -4   6   2    0.23    0.19
   4   6  -2    0.31    0.22
   4   6  -2    0.40    0.18
  -3  -6   3    1.82    0.08
   3  -6  -3    1.39    0.19
  -3   6   3    1.09    0.24
   3   6  -3    1.30    0.23
   3   6  -3    1.99    0.20
  -3   6   3    1.98    0.21
  -3   6   3    1.34    0.20
   3   6  -3    1.34    0.20
   2  -6  -4    2.44    0.18
  -2  -6   4    2.50    0.12
   2   6  -4    2.56    0.23
   2   6  -4    2.39    0.26
  -2   6   4    2.71    0.22
   2   6  -4    2.70    0.12
  -2   6   4    2.31    0.26
  -2   6   4    2.70    0.23
  -1  -6   5    0.36    0.17
   1  -6  -5    0.39    0.08
   1  -6  -5    0.51    0.16
   1   6  -5    0.37    0.14
   1   6  -5    0.18    0.15
  -1   6   5    0.43    0.10
  -1   6   5    0.46    0.17
   1   6  -5    0.36    0.17
   1   6  -5    0.33    0.09
  -1   6   5    0.23    0.15
   0  -6  -6   21.12    0.63
   0  -6   6   20.88    0.68
   0   6  -6   21.68    0.68
   0   6   6   21.36    0.67
   0   6  -6   21.80    0.60
   0   6   6   22.82    0.49
   0   6  -6   22.54    0.63
   0   6   6   21.75    0.49
  -1  -6  -7   43.31    1.08
   1  -6   7   43.52    1.17
  -1  -6  -7   42.72    1.13
   1   6   7   42.64    1.14
  -1   6  -7   41.55    1.04
  -1   6  -7   43.26    1.15
  -1   6  -7   43.50    1.09
   1   6   7   45.16    0.97
  -2  -6  -8    7.36    0.42
   2  -6   8    7.37    0.47
  -2  -6  -8    6.40    0.38
  -2   6  -8    6.60    0.36
   2   6   8    6.90    0.42
   2   6   8    7.03    0.34
  -2   6  -8    7.07    0.41
  -2   6  -8    7.01    0.40
  -3  -6  -9    5.48    0.39
   3  -6   9    5.84    0.50
  -3  -6  -9    5.44    0.42
  -3   6  -9    4.96    0.36
  -3   6  -9    5.27    0.44
   3   6   9    5.94    0.39
   3   6   9    5.08    0.43
  -3   6  -9    4.88    0.39
  -4  -6 -10    0.12    0.26
   4  -6  10    0.30    0.32
   4   6  10    0.57    0.26
  -4   6 -10    0.19    0.23
  -4   6 -10    0.49    0.25
  -4   6 -10    0.05    0.21
   4   6  10    0.53    0.28
   5  -6  11   -0.07    0.30
  -5  -6 -11    0.59    0.32
  -5   6 -11    0.63    0.31
   5   6  11    0.69    0.32
   6  -6  12   -0.57    0.37
  -6   6 -12    0.28    0.37
   7  -7   1   -0.35    0.23
  -7  -7  -1    0.23    0.28
   7   7   1    0.37    0.29
   7   7   1   -0.54    0.30
  -7   7  -1    0.30    0.28
  -7   7  -1    0.45    0.31
  -6  -7   0    0.04    0.21
   6  -7   0    0.21    0.23
  -6   7   0    0.03    0.30
  -6   7   0   -0.07    0.23
   6   7   0   -0.12    0.28
   6   7   0    0.11    0.21
  -5  -7   1    0.91    0.26
   5  -7  -1    0.71    0.25
  -5   7   1    0.51    0.22
   5   7  -1    0.72    0.24
  -5   7   1    0.59    0.32
   5   7  -1    0.54    0.27
   4  -7  -2    4.85    0.33
   4   7  -2    4.82    0.42
  -4   7   2    5.08    0.45
  -4   7   2    4.73    0.36
   4   7  -2    4.80    0.37
   4   7  -2    4.46    0.28
   3  -7  -3    6.88    0.33
  -3   7   3    7.64    0.37
  -3   7   3    7.00    0.43
   3   7  -3    6.91    0.37
   3   7  -3    6.63    0.40
  -3   7   3    7.19    0.34
   3   7  -3    7.36    0.34
   2  -7  -4    2.11    0.17
  -2  -7   4    2.11    0.10
   2   7  -4    2.26    0.10
  -2   7   4    2.28    0.23
  -2   7   4    2.18    0.21
   2   7  -4    2.77    0.27
  -2   7   4    2.22    0.27
   2   7  -4    2.24    0.22
   2   7  -4    2.40    0.23
  -1  -7   5    3.35    0.29
   1  -7  -5    3.29    0.27
   1  -7  -5    3.17    0.15
  -1   7   5    3.43    0.29
   1   7  -5    3.59    0.30
  -1   7   5    3.58    0.27
   1   7  -5    2.89    0.28
   1   7  -5    3.45    0.27
   1   7  -5    3.25    0.18
  -1   7   5    3.34    0.19
   0  -7  -6    3.05    0.26
   0  -7   6    2.30    0.28
   0   7  -6    2.41    0.20
   0   7  -6    2.57    0.28
   0   7   6    2.74    0.10
   0   7   6    2.58    0.14
   0   7   6    2.81    0.28
   0   7  -6    2.29    0.23
   1  -7   7   63.88    1.60
  -1  -7  -7   62.37    1.50
   1   7   7   67.31    1.37
   1   7   7   63.22    1.59
  -1   7  -7   65.81    1.49
  -1   7  -7   63.53    1.60
  -1   7  -7   66.16    1.51
   2  -7   8    3.81    0.42
  -2  -7  -8    3.27    0.31
  -2   7  -8    3.20    0.28
   2   7   8    3.34    0.26
  -2   7  -8    3.40    0.34
  -2   7  -8    2.93    0.32
   2   7   8    3.98    0.37
  -3  -7  -9   22.81    0.77
   3  -7   9   22.05    0.88
   3   7   9   22.40    0.82
  -3   7  -9   22.00    0.80
  -3   7  -9   22.56    0.82
   3   7   9   22.36    0.72
  -3   7  -9   20.28    0.70
  -4  -7 -10    0.73    0.29
   4  -7  10    0.14    0.30
  -4   7 -10    0.67    0.28
   4   7  10    0.32    0.27
   4   7  10    0.19    0.24
  -4   7 -10    0.60    0.26
  -4   7 -10    0.75    0.24
   5  -7  11   -0.09    0.31
  -5  -7 -11   -0.01    0.25
  -5   7 -11   -0.25    0.25
   6  -7  12    0.16    0.42
  -6   7 -12    0.44    0.35
   7  -8   1    0.67    0.31
  -7  -8  -1    0.45    0.26
   7   8   1    0.03    0.37
   7   8   1    0.30    0.26
  -7   8  -1   -0.07    0.27
  -7   8  -1    1.39    0.42
   6  -8   0    0.36    0.25
  -6  -8   0    0.45    0.26
  -6   8   0    0.21    0.32
   6   8   0    0.32    0.26
  -6   8   0    0.11    0.23
   6   8   0    0.46    0.30
   5  -8  -1    1.07    0.26
  -5  -8   1    1.29    0.26
   5   8  -1    1.11    0.29
  -5   8   1    1.63    0.38
   5   8  -1    1.93    0.30
  -5   8   1    0.87    0.28
   4  -8  -2    0.86    0.20
   4   8  -2    1.18    0.23
   4   8  -2    0.96    0.27
  -4   8   2    1.10    0.24
   4   8  -2    1.40    0.21
  -4   8   2    1.34    0.33
   3  -8  -3   -0.03    0.04
   3   8  -3    0.19    0.17
  -3   8   3    0.07    0.19
  -3   8   3    0.08    0.23
  -3   8   3    0.52    0.17
   3   8  -3    0.26    0.17
   3   8  -3    0.47    0.21
   2  -8  -4    0.01    0.09
   2   8  -4   -0.22    0.16
  -2   8   4   -0.08    0.12
   2   8  -4   -0.06    0.13
  -2   8   4   -0.29    0.16
  -2   8   4    0.29    0.15
   2   8  -4   -0.02    0.16
   2   8  -4    0.07    0.05
  -1  -8   5   19.52    0.64
   1  -8  -5   19.53    0.62
   1  -8  -5   20.17    0.44
  -1   8   5   19.88    0.64
   1   8  -5   19.44    0.66
  -1   8   5   19.16    0.63
  -1   8   5   19.88    0.53
   1   8  -5   20.21    0.65
   1   8  -5   19.94    0.62
   1   8  -5   20.47    0.51
   0  -8   6    4.55    0.36
   0  -8  -6    3.58    0.28
   0   8  -6    3.39    0.28
   0   8   6    3.90    0.31
   0   8   6    3.42    0.29
   0   8  -6    3.95    0.25
   0   8   6    3.74    0.18
   0   8  -6    4.02    0.31
  -1  -8  -7    0.03    0.16
   1  -8   7    0.15    0.21
  -1   8  -7    0.03    0.15
  -1   8  -7    0.19    0.15
  -1   8  -7    0.11    0.19
   1   8   7    0.13    0.19
   1   8   7   -0.04    0.08
   2  -8   8   17.39    0.74
  -2  -8  -8   17.60    0.64
   2   8   8   19.24    0.56
  -2   8  -8   18.96    0.71
  -2   8  -8   19.28    0.65
  -2   8  -8   19.31    0.69
   2   8   8   17.57    0.68
   3  -8   9    1.06    0.33
  -3  -8  -9    1.64    0.28
   3   8   9    1.55    0.33
   3   8   9    1.42    0.25
  -3   8  -9    1.36    0.24
  -3   8  -9    0.95    0.26
  -3   8  -9    1.13    0.30
   4  -8  10    0.26    0.31
  -4  -8 -10    0.53    0.28
  -4   8 -10    0.09    0.19
  -4   8 -10    0.26    0.26
  -4   8 -10    0.25    0.22
   4   8  10    0.19    0.29
   5  -8  11    1.13    0.41
  -5  -8 -11    0.87    0.33
  -5   8 -11    0.85    0.34
   7  -9   1    0.05    0.29
  -7  -9  -1    0.02    0.27
   7   9   1    0.38    0.42
  -7   9  -1    0.62    0.32
  -7   9  -1    0.74    0.36
   7   9   1   -0.08    0.26
  -6  -9   0    0.12    0.24
   6  -9   0    0.15    0.22
   6   9   0    0.18    0.24
  -6   9   0   -0.34    0.21
  -6   9   0    0.01    0.36
   6   9   0   -0.17    0.28
  -5  -9   1    0.29    0.21
   5  -9  -1    0.00    0.19
   5   9  -1   -0.08    0.19
   5   9  -1   -0.34    0.26
  -5   9   1    0.12    0.33
  -5   9   1   -0.30    0.18
   4  -9  -2   -0.10    0.16
  -4   9   2    0.03    0.18
  -4   9   2    0.29    0.22
  -4   9   2    0.21    0.30
   4   9  -2   -0.02    0.23
   4   9  -2    0.08    0.17
   4   9  -2    0.31    0.19
   3  -9  -3    2.32    0.23
  -3   9   3    2.07    0.28
  -3   9   3    2.10    0.33
   3   9  -3    2.51    0.28
   3   9  -3    1.93    0.25
   3   9  -3    2.04    0.31
  -3   9   3    2.16    0.27
  -2  -9   4    0.15    0.17
   2  -9  -4    0.09    0.09
   2   9  -4    0.12    0.17
  -2   9   4   -0.05    0.12
   2   9  -4   -0.22    0.17
   2   9  -4    0.18    0.15
  -2   9   4    0.18    0.20
  -2   9   4   -0.01    0.16
   2   9  -4    0.04    0.04
  -1  -9   5    5.22    0.38
   1  -9  -5    4.89    0.15
   1  -9  -5    4.98    0.33
   1   9  -5    4.85    0.32
  -1   9   5    4.51    0.33
   1   9  -5    5.33    0.40
   1   9  -5    4.79    0.21
  -1   9   5    4.90    0.34
   1   9  -5    5.27    0.34
  -1   9   5    4.51    0.25
   0  -9   6    4.44    0.38
   0  -9  -6    4.16    0.30
   0   9  -6    4.39    0.31
   0   9   6    4.61    0.34
   0   9  -6    4.24    0.34
   0   9   6    4.37    0.21
   0   9   6    4.34    0.32
   1  -9   7    7.33    0.47
  -1  -9  -7    7.45    0.39
  -1   9  -7    7.41    0.44
  -1   9  -7    7.13    0.41
   1   9   7    7.47    0.43
   1   9   7    7.47    0.24
  -1   9  -7    7.14    0.38
   2  -9   8    2.72    0.38
  -2  -9  -8    2.96    0.31
   2   9   8    3.43    0.38
  -2   9  -8    3.06    0.31
  -2   9  -8    3.07    0.34
   2   9   8    3.83    0.26
  -2   9  -8    2.85    0.34
   3  -9   9    7.94    0.57
  -3  -9  -9    7.50    0.46
  -3   9  -9    7.72    0.51
   3   9   9    7.49    0.50
  -3   9  -9    7.42    0.51
  -3   9  -9    8.28    0.48
   4  -9  10    6.45    0.58
  -4  -9 -10    7.59    0.50
  -4   9 -10    7.95    0.56
   4   9  10    6.83    0.54
  -4   9 -10    7.72    0.52
  -4   9 -10    7.16    0.51
  -5  -9 -11   -0.23    0.27
   5  -9  11   -0.03    0.32
  -5   9 -11    0.26    0.29
  -7 -10  -1    0.16    0.28
   7 -10   1   -0.13    0.24
   7  10   1    0.11    0.28
  -7  10  -1    0.62    0.32
   7  10   1    0.80    0.42
  -7  10  -1    0.42    0.36
  -6 -10   0    0.93    0.27
   6 -10   0    0.86    0.27
  -6  10   0    0.12    0.34
   6  10   0    1.31    0.30
  -6  10   0    1.26    0.32
   6  10   0    1.17    0.38
   5 -10  -1    0.04    0.19
  -5 -10   1    0.00    0.19
  -5  10   1    0.08    0.32
   5  10  -1   -0.31    0.17
   5  10  -1    0.44    0.30
  -5  10   1    0.09    0.22
   4 -10  -2    2.37    0.28
   4  10  -2    1.44    0.28
   4  10  -2    1.11    0.29
  -4  10   2    1.81    0.38
  -4  10   2    1.74    0.28
  -4  10   2    1.37    0.28
   4  10  -2    1.90    0.26
   3 -10  -3    0.41    0.15
   3  10  -3   -0.04    0.20
  -3  10   3    0.25    0.23
   3  10  -3    0.25    0.19
   3  10  -3    0.45    0.23
  -3  10   3    0.52    0.19
  -3  10   3    0.28    0.26
   2 -10  -4    1.44    0.15
  -2 -10   4    1.49    0.26
  -2  10   4    1.34    0.20
  -2  10   4    1.37    0.24
   2  10  -4    1.30    0.08
   2  10  -4    1.42    0.26
   2  10  -4    1.29    0.22
  -2  10   4    0.91    0.25
   2  10  -4    1.39    0.27
   1 -10  -5    0.10    0.05
  -1 -10   5    0.48    0.20
   1 -10  -5    0.31    0.18
   1  10  -5    0.34    0.20
  -1  10   5    0.12    0.18
  -1  10   5    0.02    0.19
   1  10  -5    0.16    0.16
   1  10  -5    0.14    0.09
   1  10  -5    0.09    0.20
  -1  10   5    0.08    0.12
   0 -10   6    7.21    0.43
   0 -10  -6    7.05    0.37
   0  10   6    6.88    0.28
   0  10   6    6.69    0.41
   0  10  -6    6.69    0.42
   0  10  -6    6.46    0.38
   0  10   6    7.41    0.40
  -1 -10  -7    6.03    0.39
   1 -10   7    6.10    0.46
  -1  10  -7    6.40    0.37
  -1  10  -7    5.73    0.37
   1  10   7    6.30    0.42
  -1  10  -7    5.27    0.43
   2 -10   8    0.21    0.27
  -2 -10  -8    0.16    0.19
  -2  10  -8    0.29    0.26
  -2  10  -8   -0.06    0.17
  -2  10  -8   -0.14    0.21
   2  10   8   -0.13    0.23
  -3 -10  -9    7.76    0.48
   3 -10   9    6.44    0.57
  -3  10  -9    7.67    0.49
  -3  10  -9    6.97    0.51
  -3  10  -9    6.26    0.51
   3  10   9    7.88    0.55
  -4 -10 -10    4.76    0.45
   4 -10  10    3.70    0.51
  -4  10 -10    3.15    0.42
  -4  10 -10    3.63    0.40
   4  10  10    4.16    0.47
  -4  10 -10    3.62    0.40
   5 -10  11    0.36    0.39
  -5  10 -11    0.03    0.29
  -7 -11  -1    0.12    0.26
   7 -11   1    0.19    0.30
   7  11   1    0.19    0.25
   7  11   1    0.13    0.40
  -7  11  -1    0.21    0.30
  -7  11  -1    0.33    0.37
   6 -11   0    0.35    0.28
  -6 -11   0    0.53    0.25
  -6  11   0    0.02    0.24
   6  11   0    0.52    0.26
  -6  11   0    0.27    0.36
   6  11   0   -0.12    0.30
   5 -11  -1    0.15    0.20
  -5 -11   1    0.03    0.19
  -5  11   1    0.38    0.35
  -5  11   1    0.00    0.22
   5  11  -1    0.12    0.20
   5  11  -1   -0.19    0.29
   4 -11  -2    1.76    0.25
   4  11  -2    1.33    0.32
   4  11  -2    1.81    0.28
  -4  11   2    1.71    0.31
  -4  11   2    1.25    0.37
   4  11  -2    1.78    0.30
  -4  11   2    1.36    0.28
   3 -11  -3   -0.04    0.13
  -3  11   3   -0.17    0.17
   3  11  -3   -0.01    0.21
  -3  11   3    0.02    0.21
   3  11  -3   -0.08    0.17
  -3  11   3    0.28    0.27
   3  11  -3    0.08    0.19
  -2 -11   4    4.91    0.37
   2 -11  -4    5.15    0.24
  -2  11   4    5.06    0.32
   2  11  -4    5.17    0.37
   2  11  -4    5.68    0.44
  -2  11   4    5.22    0.38
   2  11  -4    5.07    0.39
  -2  11   4    4.94    0.42
  -1 -11   5    2.28    0.29
   1 -11  -5    1.95    0.28
  -1  11   5    2.12    0.29
  -1  11   5    1.80    0.19
   1  11  -5    1.99    0.17
   1  11  -5    2.02    0.30
   1  11  -5    2.35    0.30
   1  11  -5    1.67    0.25
  -1  11   5    1.99    0.31
   0 -11  -6    3.04    0.30
   0 -11   6    4.35    0.38
   0  11  -6    3.30    0.32
   0  11   6    3.85    0.37
   0  11  -6    2.83    0.24
   0  11   6    3.31    0.33
   0  11   6    3.59    0.25
   0  11  -6    3.27    0.36
  -1 -11  -7   12.32    0.53
   1 -11   7   13.03    0.63
  -1  11  -7   11.81    0.58
  -1  11  -7   12.42    0.54
  -1  11  -7   12.77    0.52
   1  11   7   12.66    0.59
  -2 -11  -8   13.18    0.56
   2 -11   8   12.75    0.67
  -2  11  -8   13.15    0.60
  -2  11  -8   13.47    0.63
  -2  11  -8   13.52    0.61
   2  11   8   14.31    0.67
   3 -11   9    0.36    0.31
  -3 -11  -9    0.46    0.25
   3  11   9   -0.13    0.28
  -3  11  -9    0.32    0.26
  -3  11  -9    0.12    0.22
  -3  11  -9   -0.18    0.22
   4 -11  10    1.52    0.42
  -4 -11 -10    2.04    0.33
  -4  11 -10    1.91    0.37
  -4  11 -10    2.44    0.38
  -4  11 -10    2.15    0.36
   4  11  10    2.29    0.40
   5 -11  11   -0.01    0.34
  -5  11 -11    0.44    0.32
  -5  11 -11   -0.04    0.28
   7 -12   1    0.84    0.34
  -7  12  -1    0.11    0.37
   7  12   1    0.92    0.46
  -7  12  -1   -0.08    0.30
  -6 -12   0    0.45    0.27
   6 -12   0   -0.22    0.24
   6  12   0    0.04    0.35
   6  12   0    0.28    0.27
  -6  12   0    0.41    0.27
  -6  12   0    0.19    0.42
   5 -12  -1   -0.38    0.18
  -5  12   1   -0.49    0.32
   5  12  -1    0.31    0.28
  -5  12   1   -0.08    0.25
   5  12  -1    0.36    0.22
   4 -12  -2    1.54    0.24
   4  12  -2    1.78    0.33
  -4  12   2    1.28    0.41
   4  12  -2    0.99    0.25
   4  12  -2    1.56    0.29
  -4  12   2    1.74    0.32
  -4  12   2    1.04    0.27
   3 -12  -3    6.20    0.34
  -3  12   3    6.86    0.44
  -3  12   3    6.35    0.47
   3  12  -3    6.24    0.45
  -3  12   3    5.64    0.49
   3  12  -3    6.42    0.48
  -2 -12   4    0.26    0.21
   2 -12  -4    0.19    0.11
  -2  12   4    0.44    0.25
  -2  12   4    0.32    0.19
   2  12  -4    0.16    0.22
   2  12  -4    0.61    0.20
  -2  12   4   -0.03    0.23
   2  12  -4    0.24    0.24
   1 -12  -5    2.91    0.32
  -1 -12   5    2.96    0.33
  -1  12   5    2.72    0.24
   1  12  -5    2.48    0.19
   1  12  -5    2.11    0.29
  -1  12   5    2.82    0.36
   1  12  -5    2.48    0.35
  -1  12   5    2.55    0.33
   1  12  -5    2.58    0.33
   0 -12   6   18.18    0.70
   0 -12  -6   18.14    0.63
   0  12  -6   18.22    0.57
   0  12   6   16.80    0.64
   0  12   6   17.94    0.72
   0  12  -6   16.50    0.69
   0  12  -6   17.10    0.65
   0  12   6   17.11    0.53
  -1 -12  -7    0.02    0.21
   1 -12   7    0.11    0.28
   1  12   7    0.12    0.21
  -1  12  -7    0.26    0.19
  -1  12  -7    0.26    0.20
   1  12   7    0.18    0.28
  -1  12  -7   -0.20    0.25
  -2 -12  -8    0.04    0.22
   2 -12   8    0.21    0.29
  -2  12  -8    0.02    0.22
  -2  12  -8    0.10    0.25
  -2  12  -8   -0.37    0.21
   2  12   8    0.10    0.29
  -3 -12  -9    0.73    0.27
   3 -12   9    0.57    0.36
  -3  12  -9    1.15    0.32
   3  12   9    1.25    0.36
  -3  12  -9    0.93    0.31
  -3  12  -9    1.77    0.33
  -4 -12 -10    0.31    0.27
   4 -12  10    0.21    0.35
   4  12  10   -0.11    0.31
  -4  12 -10    0.09    0.27
  -4  12 -10    0.24    0.26
  -4  12 -10    0.09    0.27
   5 -12  11    0.18    0.36
  -5  12 -11    0.18    0.31
  -5  12 -11    0.67    0.34
   7 -13   1    0.15    0.30
   7  13   1   -0.16    0.38
  -7  13  -1    0.63    0.42
  -7  13  -1    0.50    0.34
  -6 -13   0    0.31    0.24
   6 -13   0    0.08    0.22
   6  13   0   -0.04    0.23
  -6  13   0    0.04    0.36
  -6  13   0    0.38    0.29
   6  13   0    0.08    0.32
   5 -13  -1    0.27    0.22
   5  13  -1    0.34    0.28
  -5  13   1   -0.14    0.23
  -5  13   1    0.47    0.36
   5  13  -1    0.27    0.23
   4 -13  -2    0.08    0.13
  -4  13   2   -0.06    0.33
   4  13  -2    0.19    0.25
   4  13  -2   -0.13    0.23
   4  13  -2    0.24    0.22
  -4  13   2   -0.04    0.22
  -4  13   2   -0.18    0.28
   3 -13  -3    2.18    0.24
   3  13  -3    2.24    0.35
  -3  13   3    2.41    0.38
   3  13  -3    2.59    0.37
  -3  13   3    1.88    0.28
   3  13  -3    1.63    0.29
  -3  13   3    1.43    0.31
   2 -13  -4    0.06    0.10
  -2 -13   4   -0.04    0.21
   2  13  -4    0.09    0.25
  -2  13   4    0.48    0.28
   2  13  -4    0.11    0.23
  -2  13   4   -0.14    0.16
   2  13  -4   -0.06    0.20
  -2  13   4    0.23    0.26
   1 -13  -5    0.62    0.23
  -1 -13   5    0.84    0.28
   1  13  -5    0.81    0.31
   1  13  -5    0.43    0.13
  -1  13   5    0.30    0.24
  -1  13   5    0.39    0.27
   1  13  -5    0.61    0.29
   1  13  -5    0.41    0.22
  -1  13   5    0.37    0.17
   0 -13   6    1.39    0.29
   0 -13  -6    1.42    0.26
   0  13  -6    1.38    0.28
   0  13  -6    0.79    0.28
   0  13  -6    0.85    0.19
   0  13   6    1.28    0.30
   0  13   6    1.53    0.28
   0  13   6    0.91    0.18
  -1 -13  -7    3.21    0.33
   1 -13   7    3.56    0.43
  -1  13  -7    3.76    0.36
  -1  13  -7    3.01    0.40
   1  13   7    3.83    0.42
   1  13   7    3.50    0.35
  -1  13  -7    3.16    0.34
  -2 -13  -8    1.17    0.27
   2 -13   8    0.71    0.31
   2  13   8   -0.20    0.30
  -2  13  -8    0.56    0.26
  -2  13  -8    0.99    0.26
  -2  13  -8    0.81    0.29
   3 -13   9   -0.12    0.28
  -3 -13  -9    0.18    0.24
  -3  13  -9   -0.09    0.24
  -3  13  -9   -0.34    0.24
  -3  13  -9    0.10    0.25
   3  13   9    0.05    0.28
   4 -13  10    0.98    0.36
  -4  13 -10    1.12    0.31
  -4  13 -10    0.89    0.36
   4  13  10    0.75    0.38
  -4  13 -10    1.14    0.31
   5 -13  11    0.43    0.44
  -5  13 -11   -0.28    0.29
  -5  13 -11   -0.23    0.28
   7 -14   1   -0.06    0.29
   7  14   1    0.49    0.45
  -7  14  -1   -0.08    0.30
  -7  14  -1    0.44    0.42
  -6 -14   0   -0.31    0.23
   6 -14   0    0.06    0.23
   6  14   0    0.33    0.34
  -6  14   0    0.41    0.40
   6  14   0    0.28    0.27
  -6  14   0    0.06    0.31
   5 -14  -1    0.51    0.24
   5  14  -1    0.84    0.27
   5  14  -1    0.14    0.29
  -5  14   1    0.53    0.28
  -5  14   1    0.60    0.39
   4 -14  -2    0.50    0.17
  -4  14   2    0.31    0.23
  -4  14   2   -0.15    0.29
  -4  14   2    0.59    0.36
   4  14  -2    0.55    0.27
   4  14  -2    0.23    0.26
   4  14  -2    0.46    0.24
  -3 -14   3    0.06    0.24
   3 -14  -3    0.12    0.14
  -3  14   3    0.29    0.21
   3  14  -3    0.13    0.29
  -3  14   3   -0.34    0.26
   3  14  -3   -0.15    0.26
  -3  14   3    0.25    0.31
   3  14  -3   -0.23    0.19
  -2 -14   4    0.58    0.26
   2  14  -4    0.59    0.29
  -2  14   4    0.31    0.29
  -2  14   4    0.78    0.23
  -2  14   4    1.03    0.31
   2  14  -4    0.48    0.31
   2  14  -4    0.60    0.24
  -1 -14   5    3.99    0.38
  -1  14   5    3.80    0.39
   1  14  -5    3.64    0.24
   1  14  -5    4.09    0.41
  -1  14   5    3.22    0.40
   1  14  -5    3.65    0.38
  -1  14   5    4.03    0.32
   1  14  -5    3.53    0.43
   0 -14  -6   -0.10    0.21
   0 -14   6    0.07    0.23
   0  14   6    0.56    0.24
   0  14   6    0.16    0.27
   0  14   6   -0.05    0.16
   0  14  -6   -0.13    0.16
   0  14  -6   -0.31    0.25
   0  14  -6   -0.16    0.19
   1 -14   7    1.90    0.36
  -1 -14  -7    1.90    0.31
   1  14   7    2.51    0.40
  -1  14  -7    0.95    0.32
  -1  14  -7    1.69    0.30
   1  14   7    1.37    0.29
  -1  14  -7    2.08    0.31
   2 -14   8    0.34    0.29
  -2 -14  -8    0.37    0.22
  -2  14  -8    0.45    0.28
  -2  14  -8    0.18    0.23
   2  14   8    0.31    0.23
   2  14   8    0.43    0.31
  -2  14  -8    0.58    0.25
   3 -14   9    0.38    0.32
  -3 -14  -9    0.03    0.24
   3  14   9   -0.12    0.27
  -3  14  -9   -0.04    0.23
  -3  14  -9   -0.12    0.27
  -3  14  -9   -0.15    0.27
   4 -14  10    0.10    0.33
  -4  14 -10    0.36    0.30
   4  14  10    0.16    0.36
  -4  14 -10    0.23    0.28
  -4  14 -10   -0.25    0.24
   5 -14  11    0.32    0.38
  -5  14 -11    0.66    0.34
  -5  14 -11   -0.53    0.30
   6 -15   0   -0.33    0.23
  -6 -15   0   -0.01    0.24
   6  15   0   -0.21    0.35
  -6  15   0   -0.28    0.38
  -6  15   0    0.08    0.28
   6  15   0   -0.10    0.26
   5 -15  -1    3.44    0.38
   5  15  -1    2.57    0.42
   5  15  -1    2.40    0.40
  -5  15   1    2.67    0.40
  -5  15   1    2.26    0.46
   4 -15  -2    8.73    0.45
  -4  15   2    7.77    0.53
  -4  15   2    8.97    0.60
   4  15  -2    8.50    0.53
   4  15  -2    9.06    0.61
   4  15  -2    8.04    0.53
  -4  15   2    7.82    0.65
  -3 -15   3    0.50    0.26
  -3  15   3    0.16    0.31
   3  15  -3   -0.14    0.29
  -3  15   3    0.28    0.22
   3  15  -3    0.53    0.30
  -3  15   3    0.49    0.34
   3  15  -3    0.10    0.22
  -2 -15   4    0.24    0.23
   2  15  -4    0.09    0.32
   2  15  -4    0.22    0.26
  -2  15   4    0.72    0.23
  -2  15   4    0.81    0.31
   2  15  -4    0.48    0.27
  -2  15   4    0.45    0.31
  -1 -15   5    1.25    0.28
   1  15  -5    1.68    0.37
  -1  15   5    0.66    0.31
   1  15  -5    0.39    0.26
  -1  15   5    1.40    0.24
   1  15  -5    0.93    0.29
  -1  15   5    1.08    0.31
   1  15  -5    1.10    0.17
   0 -15  -6    0.29    0.25
   0 -15   6    0.39    0.25
   0  15  -6    0.24    0.24
   0  15   6    0.51    0.31
   0  15   6    0.43    0.25
   0  15  -6    0.10    0.28
   0  15   6    0.27    0.18
   0  15  -6    0.44    0.20
   1 -15   7    0.55    0.30
  -1 -15  -7    0.43    0.26
  -1  15  -7    0.53    0.24
   1  15   7   -0.04    0.29
   1  15   7   -0.28    0.26
  -1  15  -7    0.50    0.25
  -1  15  -7   -0.12    0.26
  -2 -15  -8    0.84    0.25
   2 -15   8    1.23    0.34
   2  15   8    1.01    0.30
  -2  15  -8    1.08    0.28
   2  15   8    0.98    0.35
  -2  15  -8    0.75    0.27
  -2  15  -8    1.90    0.38
   3 -15   9   -0.38    0.32
  -3 -15  -9    0.05    0.24
  -3  15  -9    0.18    0.26
   3  15   9    0.03    0.35
  -3  15  -9    0.33    0.26
  -3  15  -9    0.33    0.27
   4 -15  10    1.19    0.39
  -4  15 -10    0.32    0.31
  -4  15 -10    0.75    0.33
   4  15  10   -0.14    0.38
  -4  15 -10    0.47    0.31
   5 -15  11    0.20    0.38
  -5  15 -11    0.59    0.36
  -5  15 -11   -0.13    0.30
  -6 -16   0    0.88    0.32
   6 -16   0    0.64    0.30
  -6  16   0    0.39    0.32
   6  16   0    0.42    0.40
   6  16   0    0.94    0.36
  -6  16   0    0.82    0.44
   5 -16  -1    4.23    0.41
   5  16  -1    3.90    0.49
  -5  16   1    4.03    0.56
  -5  16   1    3.62    0.47
   5  16  -1    4.20    0.46
   4  16  -2   -0.07    0.29
   4  16  -2    0.22    0.30
  -4  16   2    0.22    0.25
   4  16  -2   -0.04    0.25
  -4  16   2    0.02    0.38
  -4  16   2   -0.15    0.32
  -3 -16   3    0.90    0.28
  -3  16   3    1.08    0.36
   3  16  -3    2.02    0.37
   3  16  -3    1.08    0.33
  -3  16   3    1.34    0.30
  -3  16   3    0.87    0.38
   3  16  -3    1.27    0.32
  -2 -16   4    0.43    0.27
   2  16  -4    0.21    0.29
   2  16  -4   -0.26    0.28
  -2  16   4   -0.06    0.21
  -2  16   4   -0.15    0.31
  -2  16   4   -0.29    0.32
   2  16  -4   -0.35    0.24
  -1 -16   5   -0.17    0.26
  -1  16   5   -0.01    0.18
   1  16  -5    0.22    0.32
   1  16  -5   -0.53    0.20
  -1  16   5   -0.18    0.25
  -1  16   5    0.01    0.30
   0 -16   6    0.65    0.27
   0 -16  -6    0.64    0.28
   0  16  -6   -0.02    0.24
   0  16  -6    0.36    0.20
   0  16   6    0.30    0.20
   0  16   6    0.54    0.26
   0  16  -6    0.57    0.32
   0  16   6    0.21    0.31
   1 -16   7    0.46    0.29
  -1 -16  -7    0.23    0.25
   1  16   7   -0.21    0.26
  -1  16  -7    0.68    0.31
  -1  16  -7    0.33    0.26
   1  16   7    0.27    0.32
  -1  16  -7    0.40    0.25
   2 -16   8    0.41    0.33
  -2 -16  -8    0.30    0.26
  -2  16  -8    0.41    0.28
  -2  16  -8   -0.21    0.25
   2  16   8    0.49    0.33
  -2  16  -8    0.20    0.24
   2  16   8   -0.15    0.25
   3 -16   9   -0.14    0.32
   3  16   9   -0.05    0.32
   3  16   9    0.01    0.23
  -3  16  -9    0.29    0.28
  -3  16  -9    0.38    0.27
  -3  16  -9   -0.14    0.25
   4 -16  10   -0.26    0.36
  -4  16 -10    0.21    0.30
  -4  16 -10   -0.01    0.30
   4  16  10   -0.47    0.32
  -4  16 -10   -0.07    0.27
   6 -17   0    0.97    0.31
  -6 -17   0    0.69    0.32
  -6  17   0    0.22    0.43
   6  17   0    1.56    0.45
  -6  17   0    0.71    0.36
   5  17  -1    0.46    0.35
  -5  17   1    0.16    0.29
   5  17  -1    0.12    0.25
  -5  17   1    0.05    0.38
   4  17  -2    5.83    0.56
  -4  17   2    5.40    0.59
  -4  17   2    5.53    0.51
  -4  17   2    5.99    0.57
   4  17  -2    5.14    0.49
  -3 -17   3    0.14    0.26
   3  17  -3    0.00    0.29
  -3  17   3    0.25    0.33
   3  17  -3   -0.31    0.22
  -3  17   3    0.40    0.34
   3  17  -3    0.39    0.31
  -3  17   3    0.15    0.22
  -2 -17   4    0.76    0.29
   2  17  -4   -0.08    0.29
  -2  17   4    0.27    0.31
   2  17  -4    0.29    0.26
  -2  17   4    0.43    0.34
   2  17  -4    0.87    0.33
  -2  17   4    0.43    0.21
  -1 -17   5    0.17    0.27
  -1  17   5    0.09    0.26
   1  17  -5    0.41    0.27
  -1  17   5    0.20    0.35
   1  17  -5   -0.28    0.34
  -1  17   5    0.38    0.21
   0 -17  -6   -0.05    0.25
   0 -17   6    0.23    0.26
   0  17   6   -0.01    0.25
   0  17  -6    0.04    0.30
   0  17  -6   -0.07    0.19
   0  17  -6    0.15    0.25
   0  17   6   -0.45    0.27
   1 -17   7    0.51    0.28
  -1 -17  -7    0.22    0.26
   1  17   7    0.36    0.25
  -1  17  -7    0.69    0.32
  -1  17  -7    0.63    0.26
   1  17   7    1.03    0.37
  -1  17  -7    0.20    0.24
  -2 -17  -8   -0.02    0.21
   2 -17   8    0.21    0.28
  -2  17  -8    0.55    0.27
   2  17   8    0.03    0.32
   2  17   8    0.31    0.28
  -2  17  -8    0.09    0.32
  -2  17  -8   -0.51    0.25
   3 -17   9    0.21    0.32
  -3  17  -9    0.22    0.27
  -3  17  -9    0.30    0.28
  -3  17  -9    0.21    0.27
   3  17   9    0.20    0.35
   4 -17  10    0.27    0.40
   4  17  10   -1.08    0.37
  -4  17 -10    0.36    0.32
  -4  17 -10    0.06    0.27
  -4  17 -10   -0.22    0.27
   6  18   0    0.91    0.39
  -6  18   0    2.10    0.58
  -6  18   0    1.47    0.41
  -5  18   1   -0.04    0.27
  -5  18   1   -0.16    0.44
   5  18  -1    0.91    0.38
   5  18  -1    0.23    0.28
  -4 -18   2   -0.13    0.25
  -4  18   2    0.09    0.25
   4  18  -2    0.20    0.27
   4  18  -2    0.30    0.31
  -4  18   2   -0.05    0.32
  -4  18   2    0.32    0.37
   4  18  -2   -0.10    0.30
  -3 -18   3    0.07    0.25
   3  18  -3    0.56    0.28
   3  18  -3    0.44    0.31
  -3  18   3    0.90    0.37
  -3  18   3    0.25    0.24
   3  18  -3    0.94    0.35
  -3  18   3   -0.05    0.37
  -2 -18   4    2.51    0.36
  -2  18   4    2.07    0.30
  -2  18   4    1.87    0.45
   2  18  -4    2.44    0.42
  -2  18   4    2.10    0.40
   2  18  -4    1.60    0.35
   2  18  -4    1.53    0.33
  -1 -18   5    0.20    0.24
  -1  18   5    0.28    0.21
  -1  18   5   -0.04    0.28
   1  18  -5    0.10    0.31
   1  18  -5   -0.10    0.25
  -1  18   5    0.51    0.39
   0 -18   6    0.11    0.27
   0  18  -6    0.07    0.19
   0  18   6    0.18    0.26
   0  18  -6    0.59    0.34
   0  18  -6   -0.10    0.23
   0  18   6    0.06    0.31
  -1 -18  -7    0.02    0.22
   1 -18   7   -0.20    0.28
   1  18   7   -0.07    0.24
  -1  18  -7    0.39    0.26
   1  18   7   -0.04    0.31
  -1  18  -7    0.12    0.24
  -1  18  -7    0.13    0.30
  -2 -18  -8    0.61    0.25
   2 -18   8    1.44    0.37
  -2  18  -8    0.64    0.32
  -2  18  -8    0.72    0.28
  -2  18  -8    0.63    0.29
   2  18   8    0.41    0.37
   2  18   8    1.18    0.30
   3 -18   9   -0.21    0.29
   3  18   9    0.19    0.41
  -3  18  -9    0.08    0.29
  -3  18  -9    0.32    0.31
  -3  18  -9    0.06    0.27
   4 -18  10   -0.71    0.36
  -4  18 -10    0.12    0.31
  -4  18 -10    0.13    0.30
   4  18  10   -0.73    0.33
  -4  18 -10    0.55    0.32
  -6  19   0    0.53    0.46
  -6  19   0    0.88    0.39
  -5  19   1   -0.23    0.39
  -5  19   1    0.55    0.33
   5  19  -1    0.43    0.32
   5  19  -1    0.35    0.36
  -4 -19   2    0.56    0.28
   4  19  -2    0.83    0.36
   4  19  -2    0.87    0.30
  -4  19   2    0.43    0.33
  -4  19   2    0.11    0.39
  -4  19   2    0.47    0.41
   4  19  -2    0.67    0.36
  -3 -19   3    0.16    0.23
   3  19  -3    0.40    0.28
  -3  19   3    0.95    0.39
   3  19  -3    0.28    0.32
   3  19  -3   -0.11    0.28
  -3  19   3    0.27    0.26
  -3  19   3    0.40    0.36
  -2 -19   4    0.26    0.24
   2  19  -4   -0.04    0.27
  -2  19   4    0.04    0.32
   2  19  -4    0.13    0.28
  -2  19   4    0.21    0.24
   2  19  -4    0.17    0.32
  -2  19   4    0.19    0.34
  -1 -19   5    0.39    0.27
  -1  19   5    0.25    0.23
  -1  19   5   -0.23    0.31
  -1  19   5   -0.52    0.27
   1  19  -5    0.08    0.27
   1  19  -5   -0.15    0.31
   0 -19   6   -0.10    0.23
   0  19  -6    0.39    0.28
   0  19   6    0.70    0.36
   0  19  -6    0.17    0.34
   0  19   6    0.12    0.30
   1 -19   7    1.94    0.40
  -1 -19  -7    2.31    0.36
   1  19   7    2.16    0.46
   1  19   7    2.12    0.38
  -1  19  -7    2.34    0.42
  -1  19  -7    2.33    0.34
  -1  19  -7    2.48    0.37
   2 -19   8   -0.24    0.27
  -2 -19  -8    0.07    0.25
  -2  19  -8    0.33    0.29
   2  19   8    0.19    0.36
  -2  19  -8    0.06    0.27
  -2  19  -8    0.47    0.32
   2  19   8   -0.30    0.22
   3 -19   9    0.06    0.32
  -3  19  -9    0.26    0.28
  -3  19  -9   -0.13    0.32
  -3  19  -9   -0.18    0.25
   3  19   9   -0.36    0.36
   4 -19  10    0.03    0.35
  -4  19 -10    0.41    0.31
  -4  19 -10    0.71    0.36
  -4  19 -10    0.99    0.41
   4  19  10   -0.39    0.44
  -5 -20   1    0.30    0.31
   5  20  -1   -0.25    0.31
  -5  20   1   -0.27    0.29
   5  20  -1   -0.36    0.38
  -5  20   1    0.01    0.43
  -4 -20   2    0.07    0.26
   4  20  -2    0.53    0.30
  -4  20   2   -0.62    0.40
   4  20  -2   -0.04    0.30
   4  20  -2   -0.24    0.32
  -4  20   2    0.35    0.36
  -4  20   2   -0.14    0.27
  -3 -20   3    1.56    0.33
   3  20  -3    1.64    0.40
  -3  20   3    2.41    0.46
   3  20  -3    2.23    0.42
  -3  20   3    2.10    0.38
   3  20  -3    2.62    0.48
  -3  20   3    1.91    0.50
  -2 -20   4    0.39    0.28
  -2  20   4    0.07    0.22
  -2  20   4   -0.09    0.35
   2  20  -4   -0.09    0.30
   2  20  -4   -0.04    0.28
   2  20  -4    0.20    0.37
  -2  20   4    0.19    0.36
  -1 -20   5    0.02    0.26
   1  20  -5    0.18    0.34
   1  20  -5    0.54    0.33
  -1  20   5    0.27    0.29
  -1  20   5    0.67    0.26
  -1  20   5   -0.36    0.33
   0 -20   6   -0.08    0.25
   0  20  -6   -0.24    0.24
   0  20  -6    0.16    0.33
   0  20   6    0.21    0.28
   0  20   6   -0.19    0.34
   1 -20   7    0.53    0.29
  -1 -20  -7    0.01    0.24
   1  20   7    0.49    0.30
  -1  20  -7    0.39    0.28
   1  20   7   -0.12    0.34
  -1  20  -7    0.45    0.24
  -1  20  -7    0.57    0.36
   2 -20   8    0.20    0.28
  -2  20  -8    0.42    0.28
  -2  20  -8    0.84    0.29
   2  20   8    0.10    0.36
  -2  20  -8    0.08    0.29
   3 -20   9    0.06    0.36
  -3  20  -9    0.56    0.35
   3  20   9   -0.26    0.38
  -3  20  -9   -0.07    0.29
  -3  20  -9    0.36    0.30
   4 -20  10   -0.37    0.37
   4  20  10   -0.37    0.47
  -4  20 -10   -0.28    0.29
  -4  20 -10    0.85    0.38
  -4  20 -10    0.65    0.38
  -5  21   1   -0.17    0.43
  -5  21   1   -0.04    0.36
   5  21  -1   -0.17    0.33
  -4 -21   2    0.63    0.31
   4  21  -2    1.11    0.34
   4  21  -2    1.25    0.40
   4  21  -2    0.99    0.41
  -4  21   2    0.45    0.43
  -4  21   2    0.57    0.35
  -3 -21   3    0.98    0.31
  -3  21   3    0.88    0.44
  -3  21   3    0.92    0.31
   3  21  -3    0.52    0.36
   3  21  -3    0.18    0.30
  -3  21   3    0.47    0.37
   3  21  -3    0.70    0.36
  -2 -21   4    0.52    0.29
  -2  21   4    0.20    0.33
  -2  21   4    0.28    0.27
   2  21  -4    0.04    0.29
   2  21  -4    0.06    0.30
  -2  21   4    0.19    0.37
   2  21  -4    0.10    0.34
  -1 -21   5    0.21    0.23
   1  21  -5    0.71    0.37
  -1  21   5    0.23    0.31
  -1  21   5    0.48    0.38
   1  21  -5   -0.06    0.28
  -1  21   5    0.07    0.23
   0 -21   6    0.01    0.26
   0  21  -6    0.08    0.27
   0  21   6   -0.13    0.34
   0  21  -6    0.16    0.34
   0  21   6    0.39    0.33
   1 -21   7    0.44    0.29
   1  21   7   -0.02    0.41
  -1  21  -7    0.01    0.27
  -1  21  -7    0.39    0.34
  -1  21  -7   -0.01    0.22
   1  21   7    0.06    0.27
   2 -21   8    0.36    0.33
  -2  21  -8    0.77    0.35
  -2  21  -8    0.84    0.33
   2  21   8    0.75    0.46
  -2  21  -8    0.67    0.30
   3 -21   9    0.49    0.38
  -3  21  -9    0.61    0.34
  -3  21  -9    0.56    0.34
  -3  21  -9    0.68    0.35
   3  21   9   -0.15    0.42
  -5  22   1    0.05    0.34
  -5  22   1   -0.46    0.41
  -4  22   2    0.24    0.33
   4  22  -2    0.68    0.37
  -4  22   2    0.18    0.47
  -3 -22   3    0.04    0.26
  -3  22   3    0.68    0.45
  -3  22   3    0.51    0.29
   3  22  -3    0.08    0.31
  -3  22   3    0.67    0.40
   3  22  -3    0.96    0.38
   3  22  -3    0.95    0.38
  -2 -22   4    0.40    0.28
   2  22  -4    0.39    0.39
  -2  22   4    0.00    0.33
   2  22  -4   -0.27    0.28
  -2  22   4   -0.21    0.36
  -2  22   4    0.22    0.25
  -1 -22   5    0.17    0.26
   1  22  -5    0.08    0.35
  -1  22   5    0.10    0.31
  -1  22   5   -0.08    0.36
   1  22  -5    0.04    0.30
   0 -22   6    0.31    0.29
   0  22   6    0.04    0.38
   0  22   6    0.10    0.29
   0  22  -6    0.40    0.30
   0  22  -6   -0.41    0.30
   1 -22   7    0.42    0.31
  -1  22  -7    0.15    0.28
  -1  22  -7    0.14    0.31
   1  22   7   -0.06    0.29
   1  22   7   -0.13    0.38
   2 -22   8    1.29    0.39
  -2  22  -8    1.28    0.39
  -2  22  -8    1.64    0.35
  -2  22  -8    1.50    0.38
   2  22   8    0.78    0.50
   3 -22   9    0.19    0.38
  -3  22  -9    0.39    0.38
  -3  22  -9    0.05    0.37
  -3  22  -9    0.58    0.33
   3  22   9    0.22    0.46
  -4  23   2    0.23    0.46
  -4  23   2    0.00    0.32
   4  23  -2   -0.54    0.25
  -3  23   3   -0.07    0.27
   3  23  -3    0.44    0.36
  -3  23   3   -0.24    0.39
   3  23  -3   -0.11    0.30
  -3  23   3    0.27    0.44
  -2 -23   4    0.19    0.28
  -2  23   4    0.11    0.29
  -2  23   4    0.04    0.36
   2  23  -4    0.04    0.34
  -2  23   4    0.45    0.42
   2  23  -4   -0.07    0.30
  -1 -23   5    0.26    0.26
   1  23  -5    0.42    0.37
  -1  23   5   -0.33    0.36
   1  23  -5   -0.27    0.30
  -1  23   5   -0.41    0.41
   0 -23   6    0.27    0.29
   0  23   6   -0.31    0.41
   0  23  -6    0.47    0.36
   0  23   6   -0.34    0.33
   0  23  -6    0.52    0.36
   1 -23   7    0.29    0.32
  -1  23  -7    0.06    0.35
   1  23   7    0.49    0.44
  -1  23  -7    0.14    0.32
   2 -23   8   -0.09    0.32
  -2  23  -8    0.04    0.31
  -2  23  -8    0.36    0.33
  -2  23  -8    0.14    0.35
   2  23   8   -0.31    0.43
   3 -23   9    1.03    0.43
   3  23   9   -0.10    0.45
  -3  23  -9    0.73    0.41
  -3  23  -9    0.16    0.33
  -3  23  -9    0.17    0.30
   4  24  -2    0.22    0.36
  -4  24   2    0.20    0.46
  -4  24   2    0.04    0.37
   3  24  -3    0.24    0.34
   3  24  -3    1.28    0.43
  -3  24   3    0.29    0.42
  -3  24   3    0.59    0.45
  -3  24   3    0.08    0.34
  -2  24   4   -0.16    0.40
  -2  24   4    0.68    0.39
   2  24  -4   -0.11    0.33
  -2  24   4   -0.12    0.29
   2  24  -4   -0.18    0.33
  -1 -24   5    0.05    0.27
  -1  24   5   -0.20    0.39
   1  24  -5   -0.02    0.32
  -1  24   5    0.00    0.34
   1  24  -5    0.22    0.36
   0 -24   6    0.56    0.30
   0  24   6    0.00    0.36
   0  24   6    0.48    0.44
   0  24  -6    0.90    0.38
   0  24  -6    1.05    0.40
   1 -24   7    0.23    0.29
  -1  24  -7    0.39    0.38
   1  24   7   -0.07    0.43
  -1  24  -7   -0.24    0.32
   2 -24   8    1.82    0.42
  -2  24  -8    2.40    0.47
  -2  24  -8    1.08    0.35
   2  24   8    1.01    0.52
  -2  24  -8    2.03    0.47
   3  25  -3    0.35    0.39
  -3  25   3    0.66    0.38
   3  25  -3    0.11    0.39
  -3  25   3    0.32    0.44
  -3  25   3   -0.43    0.47
   2  25  -4   -0.38    0.33
  -2  25   4   -0.58    0.34
   2  25  -4    0.53    0.41
  -2  25   4    0.35    0.33
  -2  25   4   -0.74    0.39
   1  25  -5    0.12    0.39
   1  25  -5    0.50    0.41
  -1  25   5    0.43    0.41
  -1  25   5    0.07    0.45
   0 -25   6    0.22    0.31
   0  25   6    0.01    0.38
   0  25  -6    0.66    0.41
   0  25   6    0.29    0.49
   0  25  -6    0.72    0.38
   1 -25   7    1.71    0.41
  -1  25  -7    1.35    0.45
  -1  25  -7    2.21    0.48
   1  25   7    0.89    0.56
   2 -25   8    0.22    0.35
   2  25   8    0.01    0.47
  -2  25  -8   -0.25    0.34
  -2  25  -8    0.58    0.42
   3  26  -3   -0.50    0.31
  -3  26   3   -0.08    0.49
  -3  26   3    0.34    0.38
   3  26  -3   -0.29    0.36
  -3  26   3   -0.11    0.48
  -2  26   4    0.12    0.45
  -2  26   4   -0.36    0.48
   2  26  -4    0.36    0.42
   2  26  -4   -0.19    0.38
   1  26  -5    0.89    0.45
  -1  26   5   -0.13    0.46
   1  26  -5   -0.66    0.33
  -1  26   5   -0.30    0.35
   0  26   6   -0.15    0.45
   0  26  -6    0.62    0.43
   0  26  -6   -0.17    0.33
  -1  26  -7   -0.51    0.38
  -1  26  -7    0.57    0.43
   1  26   7   -0.46    0.45
  -2  27   4   -0.13    0.44
  -2  27   4    0.97    0.57
   2  27  -4    0.77    0.46
   2  27  -4    0.46    0.42
  -1  27   5   -0.25    0.48
   1  27  -5    0.61    0.45
  -1  27   5    0.03    0.44
   1  27  -5    0.37    0.41
   0  27   6    0.68    0.50
   0  27  -6   -0.25    0.33
   0  27  -6   -0.45    0.39
  -8   0  -1   -0.24    0.31
   8   0   1    0.50    0.43
  -7   0   0   -0.25    0.27
   7   0   0    0.61    0.37
   6   0  -1   -0.08    0.28
  -6   0   1    0.03    0.24
  -5   0   2    0.10    0.20
   5   0  -2   -0.09    0.18
  -5   0   2    0.16    0.25
   5   0  -2    0.23    0.26
  -4   0   3    0.33    0.20
   4   0  -3    0.23    0.15
   4   0  -3   -0.29    0.19
  -4   0   3    0.01    0.16
  -3   0   4    0.07    0.13
   3   0  -4    0.06    0.07
  -3   0   4    0.01    0.08
  -3   0   4   -0.09    0.14
   3   0  -4   -0.02    0.15
   3   0  -4   -0.16    0.10
  -2   0   5    0.15    0.13
   2   0  -5   -0.06    0.12
  -2   0   5    0.15    0.12
   2   0  -5   -0.11    0.09
   2   0  -5   -0.09    0.10
   2   0  -5   -0.04    0.06
   1   0  -6    0.01    0.08
   1   0  -6    0.09    0.11
   1   0  -6    0.08    0.12
  -1   0   6    0.07    0.13
   1   0  -6    0.09    0.13
   0   0   7    0.09    0.15
   0   0  -7    0.13    0.07
   0   0  -7   -0.09    0.11
   0   0  -7    0.09    0.13
  -1   0  -8   -0.02    0.13
  -1   0  -8    0.02    0.07
   1   0   8    0.02    0.14
  -1   0  -8   -0.18    0.12
  -2   0  -9    0.05    0.18
[truncated: 507,346 more chars]
