# Supplementary material for: Crystal structure of 2,3-bis­(4-methyl­phen­yl)benzo[g]quinoxaline
Source: Acta Crystallogr E Crystallogr Commun. 2018 Mar 23;74(Pt 4):548–50. doi: 10.1107/S2056989018004413 (PMC5946986; doi:10.1107/S2056989018004413)
Supplement: Supplementary file 2 [file e-74-00548-Isup2.hkl]

data_I                                                                          
_shelx_title ' [C26 H20 N2] in P2(1)/n'                                         
_shelx_refln_list_code          4                                               
_shelx_F_calc_maximum      181.89                                               
_exptl_crystal_F_000       760.00                                               
_reflns_d_resolution_high  0.7495                                               
                                                                                
loop_                                                                           
 _space_group_symop_operation_xyz                                               
 'x, y, z'                                                                      
 '-x+1/2, y+1/2, -z+1/2'                                                        
 '-x, -y, -z'                                                                   
 'x-1/2, -y-1/2, z-1/2'                                                         
                                                                                
_cell_length_a     6.0814                                                       
_cell_length_b    21.5212                                                       
_cell_length_c    14.8312                                                       
_cell_angle_alpha  90.000                                                       
_cell_angle_beta   91.250                                                       
_cell_angle_gamma  90.000                                                       
                                                                                
_shelx_F_squared_multiplier     1.000                                           
                                                                                
loop_                                                                           
 _refln_index_h                                                                 
 _refln_index_k                                                                 
 _refln_index_l                                                                 
 _refln_F_squared_calc                                                          
 _refln_F_squared_meas                                                          
 _refln_F_squared_sigma                                                         
 _refln_observed_status                                                         
   2   0   0          7.25         11.31         1.71 o                         
   4   0   0         91.62         97.57         4.80 o                         
   6   0   0        107.70        105.83         9.09 o                         
   8   0   0         29.75         26.76         8.76 o                         
   1   1   0       1408.17       1339.18         9.90 o                         
   2   1   0         55.55         47.42         1.43 o                         
   3   1   0        192.04        207.03         3.55 o                         
   4   1   0          0.14         -1.40         1.88 o                         
   5   1   0         50.62         54.98         3.43 o                         
   6   1   0        267.79        265.36         7.76 o                         
   7   1   0         21.13         17.35         5.18 o                         
   8   1   0          0.03          5.38         5.56 o                         
   0   2   0       1594.14       1596.05        31.20 o                         
   1   2   0        524.01        461.57         3.98 o                         
   2   2   0       1094.92       1099.53         8.40 o                         
   3   2   0         54.28         55.17         1.75 o                         
   4   2   0         95.36        104.13         3.58 o                         
   5   2   0         52.52         57.74         3.46 o                         
   6   2   0          8.42          4.78         3.52 o                         
   7   2   0          3.22          0.32         4.57 o                         
   8   2   0          6.74         12.73         5.60 o                         
   1   3   0        715.02        699.43         5.77 o                         
   2   3   0       1376.54       1344.48        10.69 o                         
   3   3   0        119.51        100.69         2.16 o                         
   4   3   0        233.80        245.86         4.77 o                         
   5   3   0          5.59          5.59         2.63 o                         
   6   3   0         48.08         45.10         4.02 o                         
   7   3   0         19.23         19.43         5.01 o                         
   8   3   0          0.21         -1.98         5.12 o                         
   0   4   0      15445.74      14121.37       142.16 o                         
   1   4   0        990.20        941.45         8.13 o                         
   2   4   0        527.14        544.22         5.26 o                         
   3   4   0          7.36          4.23         1.23 o                         
   4   4   0        111.81        120.66         3.73 o                         
   5   4   0         49.77         42.01         3.54 o                         
   6   4   0         16.00         15.61         3.33 o                         
   7   4   0         13.80         10.33         4.56 o                         
   8   4   0          8.30         14.90         5.71 o                         
   1   5   0       3656.04       3548.14        25.61 o                         
   2   5   0        111.80        120.36         2.58 o                         
   3   5   0       1279.08       1395.87        11.77 o                         
   4   5   0          4.34          7.76         2.06 o                         
   5   5   0         64.03         77.95         4.49 o                         
   6   5   0          5.87          5.34         4.82 o                         
   7   5   0          0.31          0.25         3.55 o                         
   0   6   0      10224.63       9661.28       111.13 o                         
   1   6   0        214.01        211.18         2.85 o                         
   2   6   0        783.94        798.44         7.44 o                         
   3   6   0         43.56         71.73         2.34 o                         
   4   6   0        148.90        154.95         3.68 o                         
   5   6   0          6.53          9.19         3.97 o                         
   6   6   0          1.44          4.27         3.09 o                         
   7   6   0         33.10         32.57         5.03 o                         
   1   7   0         18.37         22.41         1.57 o                         
   2   7   0       1938.12       2027.71        15.91 o                         
   3   7   0          2.51          1.11         1.28 o                         
   4   7   0         41.19         48.01         2.90 o                         
   5   7   0          0.03         -1.09         2.66 o                         
   6   7   0          1.51          1.24         3.03 o                         
   7   7   0          3.59          5.45         4.10 o                         
   0   8   0        254.43        268.27         6.01 o                         
   1   8   0         15.75         23.72         1.57 o                         
   2   8   0       1868.68       2035.94        15.89 o                         
   3   8   0          0.07         -1.35         1.35 o                         
   4   8   0          0.90          2.14         2.27 o                         
   5   8   0         18.40         15.20         3.25 o                         
   6   8   0          9.93          9.86         3.40 o                         
   7   8   0          4.07          2.85         7.69 o                         
   1   9   0        320.35        340.36         4.03 o                         
   2   9   0          2.69         13.16         1.31 o                         
   3   9   0          0.18          2.89         1.40 o                         
   4   9   0         13.95         11.54         2.61 o                         
   5   9   0          1.84          4.43         2.79 o                         
   6   9   0          5.12         -0.35         3.16 o                         
   7   9   0          1.62          3.55         4.89 o                         
   0  10   0        633.48        671.83        11.34 o                         
   1  10   0        347.26        358.35         4.50 o                         
   2  10   0          0.72          1.41         1.46 o                         
   3  10   0         81.14         78.03         3.45 o                         
   4  10   0          2.19          3.78         2.51 o                         
   5  10   0         13.89          7.55         3.05 o                         
   6  10   0         33.83         30.81         4.28 o                         
   7  10   0          0.78          2.78         5.31 o                         
   1  11   0       1344.71       1362.77        11.18 o                         
   2  11   0         90.80         84.21         3.01 o                         
   3  11   0         17.62         24.62         2.81 o                         
   4  11   0          1.65         -1.09         2.59 o                         
   5  11   0         33.58         35.78         4.77 o                         
   6  11   0         14.11          8.39         3.51 o                         
   7  11   0          1.65          3.97         4.11 o                         
   0  12   0        599.50        654.78        11.90 o                         
   1  12   0       1468.92       1484.29        12.18 o                         
   2  12   0          8.94          9.16         1.92 o                         
   3  12   0         60.84         49.11         3.44 o                         
   4  12   0         60.63         56.85         3.72 o                         
   5  12   0          7.97          6.11         3.30 o                         
   6  12   0          0.36          5.92         3.69 o                         
   7  12   0          1.68          5.26         4.12 o                         
   1  13   0          0.21          1.56         1.75 o                         
   2  13   0        110.34        121.02         3.82 o                         
   3  13   0         33.38         27.95         2.97 o                         
   4  13   0          5.76          6.75         2.72 o                         
   5  13   0          5.83          4.89         3.49 o                         
   6  13   0          2.22          4.41         3.38 o                         
   7  13   0          3.64          6.31         5.42 o                         
   0  14   0         22.67         28.66         4.05 o                         
   1  14   0         73.07         74.48         2.91 o                         
   2  14   0          6.51          6.94         2.02 o                         
   3  14   0          0.45         -2.52         2.52 o                         
   4  14   0         18.98         14.91         3.19 o                         
   5  14   0         21.78         16.29         5.49 o                         
   6  14   0          3.41          3.19         3.58 o                         
   7  14   0          6.19          3.86         4.58 o                         
   1  15   0        160.59        171.49         4.08 o                         
   2  15   0         33.36         32.32         2.86 o                         
   3  15   0        105.65        113.12         5.30 o                         
   4  15   0         25.07         25.88         3.31 o                         
   5  15   0         10.77          7.11         4.76 o                         
   6  15   0          1.77         -3.53         3.53 o                         
   0  16   0         22.12         23.27         4.57 o                         
   1  16   0         41.20         37.78         2.96 o                         
   2  16   0        304.73        312.84         5.95 o                         
   3  16   0         10.22          9.04         2.99 o                         
   4  16   0         57.50         45.17         3.91 o                         
   5  16   0          2.21          5.14         3.84 o                         
   6  16   0         19.41         21.29         4.45 o                         
   1  17   0          0.09          0.75         2.44 o                         
   2  17   0         12.57         14.55         2.86 o                         
   3  17   0         94.98         96.20         4.63 o                         
   4  17   0          1.17         -2.37         3.93 o                         
   5  17   0          9.65         17.91         4.25 o                         
   6  17   0         13.26         26.39         5.49 o                         
   0  18   0        440.60        429.79        15.15 o                         
   1  18   0          9.62         12.46         2.80 o                         
   2  18   0          0.90          3.16         2.83 o                         
   3  18   0          0.39          1.17         2.54 o                         
   4  18   0         87.66         90.50         5.56 o                         
   5  18   0         57.78         55.39         6.36 o                         
   6  18   0         37.53         45.60         8.92 o                         
   1  19   0        479.51        460.97        13.21 o                         
   2  19   0         90.39         97.60         4.79 o                         
   3  19   0         15.31         19.94         3.57 o                         
   4  19   0          6.80          6.75         4.24 o                         
   5  19   0         35.11         13.66         6.34 o                         
   6  19   0          8.17         22.57         9.33 o                         
   0  20   0         72.49         61.09        12.03 o                         
   1  20   0        169.56        156.39         7.28 o                         
   2  20   0          6.80          5.46         4.28 o                         
   3  20   0          6.57          9.69         4.62 o                         
   4  20   0          7.19         11.23         4.63 o                         
   5  20   0          4.26         15.24        11.45 o                         
   1  21   0         38.46         32.16         4.93 o                         
   2  21   0          2.08         -4.39         4.39 o                         
   3  21   0          1.16         -0.75         4.48 o                         
   4  21   0         19.53         25.24         5.10 o                         
   5  21   0         16.88         20.01         9.35 o                         
   0  22   0         60.45         60.20         7.15 o                         
   1  22   0          1.65         -1.91         4.52 o                         
   2  22   0         19.02         18.55         4.78 o                         
   3  22   0         29.72         33.48         7.90 o                         
   4  22   0          0.01          2.59         4.82 o                         
   5  22   0          3.28          8.20         8.89 o                         
   1  23   0          8.67          5.69         4.76 o                         
   2  23   0          0.37          3.42         4.68 o                         
   3  23   0          1.41          2.46         4.76 o                         
   4  23   0          1.68          4.07         6.96 o                         
   0  24   0         12.27         14.63         8.71 o                         
   1  24   0          0.55         -4.41         5.77 o                         
   2  24   0          1.55         -0.05         4.74 o                         
   3  24   0         32.61         39.68         6.13 o                         
   4  24   0          6.33          4.01         8.35 o                         
   1  25   0          2.51          4.07         5.27 o                         
   2  25   0         10.34         21.65         5.76 o                         
   3  25   0          8.71         10.68         6.97 o                         
   0  26   0          2.30         -0.08         7.83 o                         
   1  26   0          5.38          8.80        11.59 o                         
   2  26   0          0.64         -4.19         5.41 o                         
   3  26   0         12.34         28.99         8.28 o                         
   1  27   0          0.26          8.93         8.83 o                         
   2  27   0         11.34         13.76         9.66 o                         
   0  28   0          0.25          8.04         8.81 o                         
   1  28   0          1.42         -6.87         9.37 o                         
  -7   0   1         11.92         20.15         7.15 o                         
  -5   0   1         65.94         66.29         5.12 o                         
  -3   0   1         43.28         41.30         2.89 o                         
  -1   0   1        268.92        221.48         2.80 o                         
   1   0   1         78.00         65.02         1.77 o                         
   3   0   1         82.42         99.93         2.71 o                         
   5   0   1         37.96         39.18         5.70 o                         
   7   0   1         28.02         19.49         7.39 o                         
  -8   1   1          0.26         20.68         5.91 o                         
  -7   1   1          2.25          4.09         4.57 o                         
  -6   1   1        197.17        209.01         7.21 o                         
  -5   1   1        164.46        159.40         4.96 o                         
  -4   1   1          5.96          7.21         1.88 o                         
  -3   1   1         93.51         84.35         2.62 o                         
  -2   1   1          0.81          0.40         0.67 o                         
  -1   1   1       3664.13       3440.56        22.98 o                         
   0   1   1        983.42       1007.32         8.01 o                         
   1   1   1       1599.06       1578.56        10.38 o                         
   2   1   1        494.65        498.90         4.44 o                         
   3   1   1        269.54        270.06         2.90 o                         
   4   1   1          5.29         10.25         2.15 o                         
   5   1   1          0.01         -2.88         2.88 o                         
   6   1   1        168.97        177.41         8.23 o                         
   7   1   1          6.59          9.48         4.52 o                         
   8   1   1          6.01          3.14         5.16 o                         
  -8   2   1          1.96          7.25         5.34 o                         
  -7   2   1          0.01          0.67         4.50 o                         
  -6   2   1         70.44         72.31         4.57 o                         
  -5   2   1        534.60        543.03         7.96 o                         
  -4   2   1        237.52        237.12         4.93 o                         
  -3   2   1         16.57          9.38         1.60 o                         
  -2   2   1         78.71         85.33         2.11 o                         
  -1   2   1       3851.13       3621.62        26.28 o                         
   0   2   1        814.13        806.58         6.15 o                         
   1   2   1       1814.57       1664.22        12.33 o                         
   2   2   1       3855.76       3819.89        26.08 o                         
   3   2   1         59.46         75.71         1.91 o                         
   4   2   1         52.12         42.23         2.63 o                         
   5   2   1         72.09         82.56         4.19 o                         
   6   2   1        532.64        558.31        12.85 o                         
   7   2   1          7.19          0.60         6.43 o                         
   8   2   1          1.72          7.02         5.27 o                         
  -8   3   1          0.17          1.35         5.32 o                         
  -7   3   1          0.04         -3.83         4.10 o                         
  -6   3   1        108.87        111.06         5.34 o                         
  -5   3   1         79.62         86.70         4.49 o                         
  -4   3   1        658.64        664.35         8.07 o                         
  -3   3   1        258.94        280.47         3.44 o                         
  -2   3   1        671.87        663.18         5.98 o                         
  -1   3   1       4240.65       3966.77        32.84 o                         
   0   3   1       3326.62       3166.77        20.08 o                         
   1   3   1         59.90         55.02         1.61 o                         
   2   3   1        751.70        703.33         5.93 o                         
   3   3   1         24.39         24.64         1.48 o                         
   4   3   1          0.87         -0.75         1.93 o                         
   5   3   1         87.74         90.36         3.90 o                         
   6   3   1         19.21         18.98         3.85 o                         
   7   3   1         29.92         23.66         5.03 o                         
   8   3   1          0.86          6.52         5.40 o                         
  -8   4   1          0.01         -4.96         4.96 o                         
  -7   4   1          0.92         -0.14         3.67 o                         
  -6   4   1        232.91        222.41         6.75 o                         
  -5   4   1         52.42         56.18         3.88 o                         
  -4   4   1        137.00        153.77         3.93 o                         
  -3   4   1        138.80        152.00         3.70 o                         
  -2   4   1        203.03        190.83         2.82 o                         
  -1   4   1        512.50        473.06         5.21 o                         
   0   4   1       6969.14       6601.57        43.79 o                         
   1   4   1       2462.71       2465.87        18.12 o                         
   2   4   1        133.25        126.67         2.31 o                         
   3   4   1         76.71         86.47         2.26 o                         
   4   4   1          1.08         -1.10         1.88 o                         
   5   4   1        109.01        109.81         4.72 o                         
   6   4   1          2.60          1.05         2.94 o                         
   7   4   1          0.44          2.96         5.82 o                         
   8   4   1          0.19         14.86         5.98 o                         
  -7   5   1         17.60         16.50         4.41 o                         
  -6   5   1        163.07        158.82         6.08 o                         
  -5   5   1         13.58         10.84         2.98 o                         
  -4   5   1         12.56         10.35         2.02 o                         
  -3   5   1        404.59        414.08         4.83 o                         
  -2   5   1        269.30        249.83         3.10 o                         
  -1   5   1       1878.00       1946.61        14.66 o                         
   0   5   1       3285.02       3138.86        21.49 o                         
   1   5   1       5673.32       5489.58        39.10 o                         
   2   5   1       1075.81       1109.47         9.35 o                         
   3   5   1        318.92        325.52         4.04 o                         
   4   5   1         50.06         55.16         2.53 o                         
   5   5   1         25.21         28.18         3.34 o                         
   6   5   1          3.23          5.43         3.24 o                         
   7   5   1          1.46          8.40         5.09 o                         
  -7   6   1         13.85          9.57         4.28 o                         
  -6   6   1         21.48         20.25         5.24 o                         
  -5   6   1          7.04         11.22         3.93 o                         
  -4   6   1         20.58         24.49         2.77 o                         
  -3   6   1         53.70         56.78         1.99 o                         
  -2   6   1       1638.74       1587.31        14.17 o                         
  -1   6   1       1838.71       1819.76        13.98 o                         
   0   6   1        877.74        853.52         7.33 o                         
   1   6   1       1949.65       1976.00        14.21 o                         
   2   6   1       1682.55       1641.82        13.18 o                         
   3   6   1        177.08        194.91         3.39 o                         
   4   6   1        164.68        156.23         3.90 o                         
   5   6   1         13.69         17.08         3.14 o                         
   6   6   1         28.28         33.22         3.74 o                         
   7   6   1          4.38          7.11         3.70 o                         
  -7   7   1          8.16          6.09         3.62 o                         
  -6   7   1          0.32          2.76         3.12 o                         
  -5   7   1         19.82         21.00         3.27 o                         
  -4   7   1          0.01         -0.04         2.18 o                         
  -3   7   1        233.19        233.42         3.42 o                         
  -2   7   1       1685.99       1763.41        16.71 o                         
  -1   7   1        135.97        126.32         2.41 o                         
   0   7   1        873.72        834.51         7.94 o                         
   1   7   1       1672.29       1678.84        12.46 o                         
   2   7   1         62.88         63.28         2.17 o                         
   3   7   1        338.33        349.76         4.67 o                         
   4   7   1         42.83         45.28         2.30 o                         
   5   7   1          3.35          3.91         2.87 o                         
   6   7   1         12.74          8.04         3.72 o                         
   7   7   1          2.07          1.90         4.96 o                         
  -7   8   1          9.56          6.77         4.30 o                         
  -6   8   1          4.46          7.42         3.74 o                         
  -5   8   1         36.95         42.88         4.57 o                         
  -4   8   1         80.83         90.47         5.48 o                         
  -3   8   1          0.39         -0.15         1.83 o                         
  -2   8   1        954.60        977.59        11.61 o                         
  -1   8   1         74.91         83.16         2.07 o                         
   0   8   1        428.70        446.60         5.71 o                         
   1   8   1         48.24         43.86         1.71 o                         
   2   8   1        133.92        172.28         3.42 o                         
   3   8   1          0.02          1.13         1.63 o                         
   4   8   1         66.31         64.40         3.03 o                         
   5   8   1         11.65          7.92         4.21 o                         
   6   8   1          1.31         -1.90         3.25 o                         
   7   8   1          6.61         13.40         5.26 o                         
  -7   9   1          7.93          6.06         4.01 o                         
  -6   9   1         14.80         10.91         3.64 o                         
  -5   9   1          3.89         -1.87         2.72 o                         
  -4   9   1         11.87          4.20         2.41 o                         
  -3   9   1         40.10         48.70         2.87 o                         
  -2   9   1        147.97        161.76         3.40 o                         
  -1   9   1         45.62         56.49         2.60 o                         
   0   9   1        245.32        252.30         4.24 o                         
   1   9   1          0.63         -1.18         1.21 o                         
   2   9   1        188.80        207.01         3.19 o                         
   3   9   1         16.86         17.83         1.90 o                         
   4   9   1         31.99         38.19         3.01 o                         
   5   9   1          4.88          4.91         2.97 o                         
   6   9   1         20.30         17.24         3.57 o                         
   7   9   1          2.35          7.87         4.09 o                         
  -7  10   1         23.84         30.04         4.62 o                         
  -6  10   1         41.20         40.19         4.37 o                         
  -5  10   1          0.08          0.59         2.74 o                         
  -4  10   1          5.23          1.78         2.72 o                         
  -3  10   1         32.38         32.31         2.72 o                         
  -2  10   1         51.26         63.59         2.21 o                         
  -1  10   1        784.94        847.91         8.03 o                         
   0  10   1          0.10         -0.23         0.96 o                         
   1  10   1        193.20        199.43         3.53 o                         
   2  10   1        554.98        545.87         5.69 o                         
   3  10   1         21.93         23.68         2.01 o                         
   4  10   1         28.37         22.29         2.85 o                         
   5  10   1         34.34         30.57         3.43 o                         
   6  10   1          7.70          3.21         3.12 o                         
   7  10   1          0.97          8.70         3.98 o                         
  -7  11   1         35.93         43.03         4.98 o                         
  -6  11   1          9.51          7.82         3.44 o                         
  -5  11   1          0.43          2.33         2.88 o                         
  -4  11   1          3.67          5.11         2.72 o                         
  -3  11   1          7.74         10.77         2.48 o                         
  -2  11   1         97.91        143.48         3.19 o                         
  -1  11   1          9.16          8.13         1.53 o                         
   0  11   1        102.16        123.78         3.70 o                         
   1  11   1        571.54        562.76         7.05 o                         
   2  11   1        261.25        248.17         3.83 o                         
   3  11   1         29.60         27.08         2.73 o                         
   4  11   1          0.00         -1.34         2.50 o                         
   5  11   1          0.80          0.19         2.81 o                         
   6  11   1          0.11         -3.22         3.22 o                         
   7  11   1          1.52          6.00         3.85 o                         
  -7  12   1          6.23          7.82         4.61 o                         
  -6  12   1         12.98         15.57         3.70 o                         
  -5  12   1          0.21         -1.84         4.90 o                         
  -4  12   1         18.87         17.26         2.99 o                         
  -3  12   1         13.65         14.86         3.17 o                         
  -2  12   1         18.15         21.81         2.08 o                         
  -1  12   1        840.62        868.53         8.67 o                         
   0  12   1       1052.13       1044.87        10.60 o                         
   1  12   1          6.04          4.98         1.20 o                         
   2  12   1        105.89        117.78         3.01 o                         
   3  12   1          5.91          4.10         2.27 o                         
   4  12   1          8.32          3.18         2.69 o                         
   5  12   1         61.30         52.17         4.15 o                         
   6  12   1          0.01          1.56         3.22 o                         
   7  12   1         11.17         12.66         7.83 o                         
  -7  13   1          0.42         -0.28         4.26 o                         
  -6  13   1          4.76          5.92         3.64 o                         
  -5  13   1          4.31          6.91         3.53 o                         
  -4  13   1        156.76        156.12         6.32 o                         
  -3  13   1        107.10        113.39         4.26 o                         
  -2  13   1        211.25        195.57         3.77 o                         
  -1  13   1          3.36          0.95         1.19 o                         
   0  13   1          7.27          7.97         1.87 o                         
   1  13   1        101.20        119.36         3.21 o                         
   2  13   1        497.51        515.80         6.62 o                         
   3  13   1         50.82         56.81         4.60 o                         
   4  13   1         14.59         14.14         2.86 o                         
   5  13   1        132.66        119.22         5.52 o                         
   6  13   1          3.46         -1.63         3.35 o                         
   7  13   1          7.01          8.48         5.52 o                         
  -7  14   1          5.72          5.46         4.37 o                         
  -6  14   1          0.14          2.69         3.61 o                         
  -5  14   1         20.71         16.53         3.98 o                         
  -4  14   1         91.37         94.52         4.48 o                         
  -3  14   1         97.50         94.44         4.19 o                         
  -2  14   1        201.80        192.26         4.53 o                         
  -1  14   1        352.96        367.04         8.64 o                         
   0  14   1         83.38         86.41         3.21 o                         
   1  14   1          1.46          2.58         2.02 o                         
   2  14   1        617.94        632.06         7.62 o                         
   3  14   1         35.61         38.60         3.35 o                         
   4  14   1          3.77          1.94         3.22 o                         
   5  14   1         63.47         55.96         5.06 o                         
   6  14   1          5.01          5.50         3.76 o                         
   7  14   1          3.56          4.58         5.41 o                         
  -6  15   1          5.14         11.67         3.82 o                         
  -5  15   1         82.17         87.06         5.85 o                         
  -4  15   1          7.53         -0.05         3.03 o                         
  -3  15   1         49.80         60.00         3.82 o                         
  -2  15   1          0.00         -0.25         2.33 o                         
  -1  15   1        229.15        243.12         4.54 o                         
   0  15   1         30.37         25.12         2.51 o                         
   1  15   1          0.87          1.77         2.00 o                         
   2  15   1        287.05        279.41         5.86 o                         
   3  15   1         93.19         90.15         4.31 o                         
   4  15   1         16.20         11.83         5.04 o                         
   5  15   1         13.87         11.75         3.95 o                         
   6  15   1         11.41          6.13         5.15 o                         
  -6  16   1          0.07         -3.57         3.57 o                         
  -5  16   1        130.63        126.29         6.61 o                         
  -4  16   1         32.35         20.55         4.18 o                         
  -3  16   1          2.08          1.78         2.42 o                         
  -2  16   1          1.79          0.27         3.07 o                         
  -1  16   1          3.50          6.96         2.25 o                         
   0  16   1         42.04         45.58         3.38 o                         
   1  16   1        681.23        659.70         7.57 o                         
   2  16   1         67.25         72.15         3.61 o                         
   3  16   1          2.36         -0.04         2.76 o                         
   4  16   1          2.96          4.87         2.94 o                         
   5  16   1         75.48         80.62         5.71 o                         
   6  16   1         40.09         34.34         6.23 o                         
  -6  17   1          3.45         10.65         4.62 o                         
  -5  17   1          0.12          6.01         4.79 o                         
  -4  17   1         13.96         11.70         2.68 o                         
  -3  17   1        138.37        132.17         4.69 o                         
  -2  17   1         25.02         27.98         3.31 o                         
  -1  17   1          0.76         -1.28         2.27 o                         
   0  17   1        541.86        534.05         7.96 o                         
   1  17   1       1028.83        989.85        10.79 o                         
   2  17   1         67.80         66.66         3.71 o                         
   3  17   1        153.66        154.43         4.96 o                         
   4  17   1          1.94         -1.76         2.86 o                         
   5  17   1         10.64         15.35         4.04 o                         
   6  17   1         16.72         14.74         5.54 o                         
  -6  18   1         18.56         32.09         6.57 o                         
  -5  18   1         14.31          6.97         6.07 o                         
  -4  18   1         32.22         29.69         4.41 o                         
  -3  18   1         13.30         14.57         3.55 o                         
  -2  18   1        146.42        139.55         7.53 o                         
  -1  18   1         46.19         47.10         4.23 o                         
   0  18   1        110.10        117.51         4.75 o                         
   1  18   1          0.25          3.84         3.42 o                         
   2  18   1        439.01        441.52         8.74 o                         
   3  18   1          8.02          5.30         2.38 o                         
   4  18   1         39.73         45.76         4.11 o                         
   5  18   1         20.31         22.56         5.84 o                         
   6  18   1          9.90         10.11         9.26 o                         
  -6  19   1         19.29         25.11         8.31 o                         
  -5  19   1         10.15          9.26         5.44 o                         
  -4  19   1          1.02          6.83         3.60 o                         
  -3  19   1        126.29        126.62         5.53 o                         
  -2  19   1          0.88          3.58         3.18 o                         
  -1  19   1         12.25         13.36         3.67 o                         
   0  19   1        269.81        261.87         6.74 o                         
   1  19   1        209.51        209.03         9.88 o                         
   2  19   1         30.83         35.62         4.05 o                         
   3  19   1         64.46         68.78         4.95 o                         
   4  19   1          2.55          3.72         3.62 o                         
   5  19   1         59.00         52.42        14.59 o                         
   6  19   1          0.31          6.18         8.58 o                         
  -5  20   1          0.20         -3.58         4.68 o                         
  -4  20   1          0.00          2.04         3.53 o                         
  -3  20   1          0.09          0.35         2.81 o                         
  -2  20   1         12.30         14.63         3.48 o                         
  -1  20   1        148.86        148.21         6.10 o                         
   0  20   1        198.42        197.97         6.53 o                         
   1  20   1         67.31         69.82         5.83 o                         
   2  20   1         38.18         26.19         4.83 o                         
   3  20   1          0.15         -0.49         4.25 o                         
   4  20   1          7.03         11.90         5.60 o                         
   5  20   1          2.04          6.88         8.14 o                         
  -5  21   1          1.77         -3.94         6.64 o                         
  -4  21   1          1.05         -0.50         4.91 o                         
  -3  21   1          0.02          4.51         4.51 o                         
  -2  21   1          0.86         -3.98         3.98 o                         
  -1  21   1          8.99          9.97         4.66 o                         
   0  21   1         20.34         19.06         5.00 o                         
   1  21   1         38.21         38.19         6.08 o                         
   2  21   1          6.34          3.20         4.36 o                         
   3  21   1          0.05         -0.01         5.34 o                         
   4  21   1          0.71          0.49         5.30 o                         
   5  21   1          3.24         -1.11         7.78 o                         
  -5  22   1          0.12         -5.69         8.21 o                         
  -4  22   1         13.33          8.74         5.35 o                         
  -3  22   1          1.20         -2.46         4.63 o                         
  -2  22   1          7.82         -1.85         4.55 o                         
  -1  22   1         13.15          7.57         6.46 o                         
   0  22   1         15.03         12.34         5.24 o                         
   1  22   1         11.90         12.64         4.97 o                         
   2  22   1          0.62         -2.45         4.28 o                         
   3  22   1          1.82         -4.34         4.34 o                         
   4  22   1          4.78         10.55         5.84 o                         
   5  22   1          0.19         11.48         8.74 o                         
  -4  23   1          2.09         -1.27         6.52 o                         
  -3  23   1         51.08         45.98         6.51 o                         
  -2  23   1          5.34          4.03         5.01 o                         
  -1  23   1          0.12         -4.39         4.39 o                         
   0  23   1          5.80         -4.71         5.06 o                         
   1  23   1          1.91          0.64         4.80 o                         
   2  23   1         22.85         25.47         5.10 o                         
   3  23   1         34.30         57.69         7.74 o                         
   4  23   1          0.00         -6.54         6.63 o                         
  -4  24   1          2.36         -2.57         7.19 o                         
  -3  24   1         23.54         25.92         5.72 o                         
  -2  24   1          0.51          5.80         4.87 o                         
  -1  24   1          5.33          2.59         4.76 o                         
   0  24   1          0.01          5.65         5.65 o                         
   1  24   1          1.02         -3.25         5.09 o                         
   2  24   1          0.23          1.79         4.94 o                         
   3  24   1          6.83          6.98         9.60 o                         
   4  24   1          0.27          3.20        10.82 o                         
  -3  25   1          1.10          2.52         5.14 o                         
  -2  25   1         32.11         20.35         5.41 o                         
  -1  25   1         23.28         27.23         5.73 o                         
   0  25   1          0.77          5.12         5.51 o                         
   1  25   1          7.45          8.41         5.17 o                         
   2  25   1          2.89          0.48         5.78 o                         
   3  25   1          0.07          6.84         6.36 o                         
  -3  26   1          1.48          2.44         5.96 o                         
  -2  26   1          6.50          5.93         5.49 o                         
  -1  26   1          2.59          0.75         8.15 o                         
   0  26   1          7.57          5.13         5.94 o                         
   1  26   1          0.16         -0.94         5.53 o                         
   2  26   1          1.51          8.69         6.25 o                         
   3  26   1          0.30          4.71         7.92 o                         
  -2  27   1          2.25         -2.44         5.33 o                         
  -1  27   1          1.00         -1.40         6.34 o                         
   0  27   1          0.27         -5.56        10.69 o                         
   1  27   1          1.97         -3.86         9.34 o                         
   2  27   1          0.57          1.57         6.32 o                         
  -1  28   1          0.01          5.01         6.62 o                         
   0  28   1          0.36          2.95         6.67 o                         
   1  28   1          0.34          5.98         7.89 o                         
  -8   0   2          5.65         25.26         8.74 o                         
  -6   0   2         85.44         97.34        21.33 o                         
  -4   0   2         36.20         31.90         3.73 o                         
  -2   0   2         22.74         35.18         1.41 o                         
   0   0   2       2623.83       2526.47        25.35 o                         
   2   0   2        802.81        825.52         8.88 o                         
   4   0   2        266.01        247.61         7.70 o                         
   6   0   2         89.59         90.44         6.74 o                         
   8   0   2         34.83         38.35         9.04 o                         
  -8   1   2          0.20         -4.80         4.80 o                         
  -7   1   2          0.06         -0.09         4.15 o                         
  -6   1   2          0.07         -0.80         3.17 o                         
  -5   1   2        184.78        180.99         5.96 o                         
  -4   1   2          3.97          0.12         1.82 o                         
  -3   1   2         11.31          7.90         0.68 o                         
  -2   1   2        617.67        638.28         5.18 o                         
  -1   1   2       1826.36       1767.06        10.67 o                         
   0   1   2        481.30        432.20         3.25 o                         
   1   1   2      27073.26      25405.85       179.59 o                         
   2   1   2         48.55         42.51         1.32 o                         
   3   1   2        916.70        902.94         7.68 o                         
   4   1   2          1.42         -0.11         2.17 o                         
   5   1   2        230.70        223.76         5.94 o                         
   6   1   2        107.91        125.34         5.91 o                         
   7   1   2         77.02         76.11         6.57 o                         
   8   1   2          0.40          0.25         8.92 o                         
  -8   2   2          1.85         -0.19         5.34 o                         
  -7   2   2          1.75         -0.99         5.48 o                         
  -6   2   2          2.82          5.34         3.07 o                         
  -5   2   2        496.23        476.24         7.62 o                         
  -4   2   2         14.44         13.51         2.18 o                         
  -3   2   2        260.06        275.83         3.26 o                         
  -2   2   2        136.31        141.39         2.21 o                         
  -1   2   2       1948.00       1834.83        12.82 o                         
   0   2   2       6613.68       6306.39        39.78 o                         
   1   2   2      33082.57      30803.02       204.11 o                         
   2   2   2        191.39        174.90         2.58 o                         
   3   2   2        433.86        442.27         4.62 o                         
   4   2   2          3.63          3.49         1.94 o                         
   5   2   2         97.13         94.43         4.30 o                         
   6   2   2         29.85         36.06         4.19 o                         
   7   2   2         26.01         18.01         4.82 o                         
   8   2   2          3.04         -7.88         8.07 o                         
  -8   3   2          5.00         -1.49         5.18 o                         
  -7   3   2         19.24         15.53         4.24 o                         
  -6   3   2        188.74        186.02         7.53 o                         
  -5   3   2        414.27        395.45         7.71 o                         
  -4   3   2        174.32        166.69         4.18 o                         
  -3   3   2        263.03        257.71         4.04 o                         
  -2   3   2        128.08        141.95         2.34 o                         
  -1   3   2        166.56        184.43         2.40 o                         
   0   3   2       1990.29       1904.54        15.12 o                         
   1   3   2        287.23        309.16         3.34 o                         
   2   3   2        412.00        382.90         3.90 o                         
   3   3   2        119.53        125.80         2.76 o                         
   4   3   2         14.47         20.63         2.13 o                         
   5   3   2          2.83          4.13         2.69 o                         
   6   3   2          0.33          6.40         3.47 o                         
   7   3   2          6.49          9.01         5.89 o                         
   8   3   2          1.55          2.15         5.42 o                         
  -8   4   2          2.23          0.46         5.21 o                         
  -7   4   2         13.13         12.56         4.36 o                         
  -6   4   2         42.40         47.12         4.33 o                         
  -5   4   2         61.60         62.89         4.06 o                         
  -4   4   2          0.78          4.95         1.97 o                         
  -3   4   2        186.19        196.71         3.19 o                         
  -2   4   2          2.44          1.18         1.01 o                         
  -1   4   2       1930.39       1874.83        13.31 o                         
   0   4   2         12.67         11.45         1.21 o                         
   1   4   2        407.48        384.24         3.92 o                         
   2   4   2       2104.80       2199.51        15.83 o                         
   3   4   2        222.55        214.27         3.20 o                         
   4   4   2         33.56         32.01         2.22 o                         
   5   4   2        168.62        170.46         4.90 o                         
   6   4   2          7.51         11.42         3.73 o                         
   7   4   2          1.80          2.89         3.73 o                         
  -7   5   2         13.36          9.45         4.25 o                         
  -6   5   2        342.99        345.56         8.04 o                         
  -5   5   2        103.43        116.17         4.94 o                         
  -4   5   2          3.48          0.89         2.28 o                         
  -3   5   2        101.06         98.11         2.47 o                         
  -2   5   2         72.00         72.00         2.57 o                         
  -1   5   2       3458.90       3423.22        24.88 o                         
   0   5   2       2145.10       2042.89        16.32 o                         
   1   5   2         27.31         22.29         1.39 o                         
   2   5   2         28.18         35.87         1.66 o                         
   3   5   2       2304.68       2423.29        17.89 o                         
   4   5   2         12.13         14.49         1.81 o                         
   5   5   2          3.42         -1.01         2.96 o                         
   6   5   2          5.04          3.04         2.89 o                         
   7   5   2          4.73          9.03         4.08 o                         
  -7   6   2          0.46          1.77         3.76 o                         
  -6   6   2         14.19         14.81         3.51 o                         
  -5   6   2          0.15         -2.09         2.68 o                         
  -4   6   2          8.74          9.40         2.58 o                         
  -3   6   2        116.88        136.79         2.54 o                         
  -2   6   2         25.19         25.22         2.04 o                         
  -1   6   2        860.49        858.63         7.41 o                         
   0   6   2        324.92        308.43         3.55 o                         
   1   6   2       1179.23       1096.38         9.14 o                         
   2   6   2        467.53        440.51         7.46 o                         
   3   6   2        849.06        954.59         8.42 o                         
   4   6   2         98.23        103.55         2.97 o                         
   5   6   2          4.94          2.58         2.61 o                         
   6   6   2         13.80         16.87         3.58 o                         
   7   6   2          0.96          3.84         3.85 o                         
  -7   7   2         35.30         44.30         4.79 o                         
  -6   7   2         10.13         17.57         3.60 o                         
  -5   7   2          2.85          1.36         2.70 o                         
  -4   7   2        147.82        148.91         4.55 o                         
  -3   7   2        213.27        222.77         4.33 o                         
  -2   7   2        170.68        206.93         5.26 o                         
  -1   7   2        299.06        304.67         3.47 o                         
   0   7   2        237.21        198.83         2.92 o                         
   1   7   2       1737.33       1733.88        13.73 o                         
   2   7   2        994.63       1054.34         9.98 o                         
   3   7   2        194.67        255.55         4.92 o                         
   4   7   2        134.75        129.97         4.43 o                         
   5   7   2         35.52         34.99         3.47 o                         
   6   7   2          4.84          6.26         3.23 o                         
   7   7   2          2.76         -0.62         3.96 o                         
  -7   8   2         19.52         21.78         4.37 o                         
  -6   8   2         11.27         13.28         3.66 o                         
  -5   8   2          1.30          0.25         2.88 o                         
  -4   8   2         33.71         36.41         3.04 o                         
  -3   8   2         12.82         17.39         2.19 o                         
  -2   8   2         37.16         43.07         2.46 o                         
  -1   8   2       1321.58       1290.66        10.14 o                         
   0   8   2        416.11        379.40         5.11 o                         
   1   8   2       1493.56       1471.05        11.38 o                         
   2   8   2        327.71        309.77         4.19 o                         
   3   8   2          2.35          1.97         1.60 o                         
   4   8   2          0.00          3.33         2.02 o                         
   5   8   2         39.94         33.43         3.39 o                         
   6   8   2          0.58         -0.18         3.00 o                         
   7   8   2          0.33          9.25         3.71 o                         
  -7   9   2         13.31         10.61         4.17 o                         
  -6   9   2          4.35          5.31         3.36 o                         
  -5   9   2          0.03          5.72         2.92 o                         
  -4   9   2          5.36          3.19         2.32 o                         
  -3   9   2          8.70         16.17         2.35 o                         
  -2   9   2          0.99          2.71         1.67 o                         
  -1   9   2         52.44         68.28         2.11 o                         
   0   9   2        259.67        278.73         3.63 o                         
   1   9   2        800.42        721.42         6.67 o                         
   2   9   2         56.12         53.04         2.24 o                         
   3   9   2          2.09          4.85         1.77 o                         
   4   9   2          0.30         -0.90         2.10 o                         
   5   9   2          1.40          5.21         2.86 o                         
   6   9   2          2.37          1.78         3.07 o                         
   7   9   2          0.71          4.26         4.07 o                         
  -7  10   2         38.18         49.40         4.97 o                         
  -6  10   2          0.00          3.26         3.28 o                         
  -5  10   2         16.31         17.74         3.43 o                         
  -4  10   2         53.36         55.50         4.01 o                         
  -3  10   2        277.51        280.53         5.92 o                         
  -2  10   2         79.34         91.27         4.39 o                         
  -1  10   2       2115.06       2186.23        16.39 o                         
   0  10   2        790.47        839.12         7.57 o                         
   1  10   2        102.73        109.23         2.67 o                         
   2  10   2         36.57         37.20         1.95 o                         
   3  10   2          5.55          5.27         1.87 o                         
   4  10   2         12.76          9.65         2.34 o                         
   5  10   2         92.33         85.15         4.64 o                         
   6  10   2         25.29         20.63         3.77 o                         
   7  10   2          0.59         10.33         7.25 o                         
  -7  11   2          1.85          4.08         4.05 o                         
  -6  11   2         11.61          5.69         3.67 o                         
  -5  11   2          4.75          4.98         3.50 o                         
  -4  11   2         47.33         51.18         3.51 o                         
  -3  11   2         32.01         27.60         2.75 o                         
  -2  11   2          0.32          0.35         1.65 o                         
  -1  11   2          3.67          6.04         1.53 o                         
   0  11   2       1135.59       1176.34        10.60 o                         
   1  11   2        175.68        165.62         2.95 o                         
   2  11   2        501.42        528.19         5.86 o                         
   3  11   2         12.86         15.37         2.29 o                         
   4  11   2          6.56          6.45         3.18 o                         
   5  11   2          0.11         -0.28         2.81 o                         
   6  11   2          2.94          5.28         4.05 o                         
   7  11   2          5.88          7.57         5.24 o                         
  -7  12   2          1.86          0.10         4.72 o                         
  -6  12   2          0.77         -3.09         3.09 o                         
  -5  12   2         46.56         52.61         4.76 o                         
  -4  12   2         50.06         45.58         3.43 o                         
  -3  12   2         44.62         48.56         3.37 o                         
  -2  12   2          3.78          8.21         2.09 o                         
  -1  12   2        426.73        433.81         6.61 o                         
   0  12   2        911.81        888.49         8.77 o                         
   1  12   2        207.55        189.72         4.12 o                         
   2  12   2        178.35        172.65         4.07 o                         
   3  12   2          2.71          2.64         2.44 o                         
   4  12   2          6.20          5.09         2.75 o                         
   5  12   2          1.73          0.35         3.40 o                         
   6  12   2          0.17         -3.46         3.76 o                         
   7  12   2          0.08         -6.17         6.34 o                         
  -7  13   2          2.87          3.18         6.27 o                         
  -6  13   2          4.16          7.78         3.66 o                         
  -5  13   2         47.35         52.34         4.78 o                         
  -4  13   2          1.58          0.88         2.50 o                         
  -3  13   2          0.02          1.23         2.38 o                         
  -2  13   2        141.23        138.33         3.94 o                         
  -1  13   2        198.93        202.32         3.86 o                         
   0  13   2         15.48         17.95         2.07 o                         
   1  13   2        660.88        639.95         6.83 o                         
   2  13   2        833.84        853.10         8.42 o                         
   3  13   2         11.95         16.59         3.60 o                         
   4  13   2         13.88          9.26         2.86 o                         
   5  13   2         26.28         20.69         3.41 o                         
   6  13   2          7.99          7.24         4.93 o                         
   7  13   2          1.46         -1.08         5.15 o                         
  -7  14   2          0.88          6.84         4.33 o                         
  -6  14   2         22.65         25.33         4.26 o                         
  -5  14   2          0.23         -2.70         5.53 o                         
  -4  14   2          4.55         11.41         2.88 o                         
  -3  14   2         28.05         24.65         3.10 o                         
  -2  14   2          0.02          2.98         2.52 o                         
  -1  14   2         20.71         15.96         2.07 o                         
   0  14   2        123.87        120.65         3.52 o                         
   1  14   2          1.32         -1.84         1.84 o                         
   2  14   2        587.60        578.48         6.77 o                         
   3  14   2          1.58          1.67         3.01 o                         
   4  14   2          0.83         -1.19         2.75 o                         
   5  14   2         15.02         13.24         3.31 o                         
   6  14   2          0.04         -3.47         4.63 o                         
   7  14   2          7.08         13.50         5.92 o                         
  -6  15   2          9.42         10.19         4.06 o                         
  -5  15   2        162.62        176.86         7.37 o                         
  -4  15   2        274.08        264.99         6.48 o                         
  -3  15   2         75.89         72.43         3.72 o                         
  -2  15   2         26.71         22.76         2.67 o                         
  -1  15   2         19.78         17.55         2.27 o                         
   0  15   2        377.66        369.49         6.84 o                         
   1  15   2        248.63        242.72         4.53 o                         
   2  15   2          4.15          3.74         2.40 o                         
   3  15   2        225.28        217.20         5.78 o                         
   4  15   2          0.99          5.29         3.97 o                         
   5  15   2          1.15          1.69         3.46 o                         
   6  15   2          2.36          3.11         4.86 o                         
  -6  16   2         30.59         24.32         6.42 o                         
  -5  16   2         25.44         29.96         8.60 o                         
  -4  16   2          0.00          1.22         3.71 o                         
  -3  16   2         28.94         26.80         3.54 o                         
  -2  16   2         14.28         10.82         2.60 o                         
  -1  16   2         11.29         12.67         2.28 o                         
   0  16   2         45.58         45.03         3.15 o                         
   1  16   2        289.90        266.69         5.19 o                         
   2  16   2          9.55          5.66         2.63 o                         
   3  16   2         11.71         12.38         3.07 o                         
   4  16   2         16.30         13.98         3.36 o                         
   5  16   2         15.04         15.02         4.79 o                         
   6  16   2          5.13          7.81         4.82 o                         
  -6  17   2          8.06          6.14         5.84 o                         
  -5  17   2         86.32         78.81         7.17 o                         
  -4  17   2        187.13        174.72         7.58 o                         
  -3  17   2        240.16        236.21         6.39 o                         
  -2  17   2          9.61          8.24         3.27 o                         
  -1  17   2         20.29         13.96         3.08 o                         
   0  17   2         99.75        108.61         4.98 o                         
   1  17   2        860.06        834.46        11.60 o                         
   2  17   2        135.65        151.73         6.59 o                         
   3  17   2        134.31        133.52         5.58 o                         
   4  17   2          0.33          1.93         3.27 o                         
   5  17   2          3.31         14.55         5.24 o                         
   6  17   2          5.13          4.28         5.78 o                         
  -6  18   2          0.96          4.37         6.06 o                         
  -5  18   2          2.27          2.79         4.83 o                         
  -4  18   2          6.29          2.51         3.42 o                         
  -3  18   2          3.95          6.11         3.43 o                         
  -2  18   2          4.04          1.96         3.11 o                         
  -1  18   2          2.16          4.69         2.13 o                         
   0  18   2         57.24         59.41         3.95 o                         
   1  18   2          1.55          1.98         2.78 o                         
   2  18   2        121.42        130.69         5.62 o                         
   3  18   2         19.27         18.32         3.58 o                         
   4  18   2          6.60          7.44         4.23 o                         
   5  18   2          7.53         12.71         5.67 o                         
   6  18   2          0.35         -1.90         5.72 o                         
  -6  19   2          0.16         10.47         5.83 o                         
  -5  19   2          8.02          9.31         4.48 o                         
  -4  19   2         11.21         18.06         4.02 o                         
  -3  19   2         20.10         21.30         3.88 o                         
  -2  19   2          1.52          3.07         3.26 o                         
  -1  19   2          0.15         -1.17         3.10 o                         
   0  19   2          0.67          0.45         3.01 o                         
   1  19   2         12.09         10.77         3.34 o                         
   2  19   2         27.79         26.85         4.57 o                         
   3  19   2         24.19         27.15         3.99 o                         
   4  19   2          6.18         -0.02         4.62 o                         
   5  19   2         22.60         39.81         6.75 o                         
   6  19   2         18.64         32.86         8.52 o                         
  -5  20   2         12.87         14.19         4.95 o                         
  -4  20   2          0.68          0.08         3.65 o                         
  -3  20   2         19.02         22.34         3.82 o                         
  -2  20   2          0.03          0.51         2.98 o                         
  -1  20   2        144.98        137.71         6.48 o                         
   0  20   2        474.92        464.32         8.34 o                         
   1  20   2         47.49         46.03         4.43 o                         
   2  20   2          8.50         13.15         3.66 o                         
   3  20   2         13.64         14.43         4.29 o                         
   4  20   2          3.65          9.77         4.24 o                         
   5  20   2          4.81          9.65         8.52 o                         
  -5  21   2          0.39          1.28         5.13 o                         
  -4  21   2         38.23         26.25         4.69 o                         
  -3  21   2         21.03         25.46         4.18 o                         
  -2  21   2         83.25         83.15         9.57 o                         
  -1  21   2          1.24         -1.45         3.65 o                         
   0  21   2        387.33        400.14         9.44 o                         
   1  21   2          2.46          2.35         4.21 o                         
   2  21   2         17.40         11.00         4.65 o                         
   3  21   2         56.82         60.03         6.92 o                         
   4  21   2          9.55          7.96         5.93 o                         
   5  21   2          0.99         -1.96         7.76 o                         
  -5  22   2          7.95          5.70         6.68 o                         
  -4  22   2         12.01         11.77         6.84 o                         
  -3  22   2          1.23         -0.31         4.73 o                         
  -2  22   2         31.28         25.38         5.29 o                         
  -1  22   2         49.80         56.69         5.66 o                         
   0  22   2        125.73        130.23         8.85 o                         
   1  22   2         31.37         25.63         7.16 o                         
   2  22   2          1.61          7.15         4.59 o                         
   3  22   2          0.86          7.37         8.56 o                         
   4  22   2          1.99         16.37         7.74 o                         
   5  22   2          0.98         -7.99         7.99 o                         
  -4  23   2          0.54         -5.60         7.01 o                         
  -3  23   2         26.01         19.55         5.48 o                         
  -2  23   2          9.49         13.52         4.83 o                         
  -1  23   2          8.69         -3.04         4.64 o                         
   0  23   2          0.93         -1.00         4.39 o                         
   1  23   2          0.88          4.51         4.71 o                         
   2  23   2          1.17         -1.98         5.24 o                         
   3  23   2          0.36         -4.75         9.65 o                         
   4  23   2         23.63         21.89         6.70 o                         
  -4  24   2          4.64          4.73         7.06 o                         
  -3  24   2          0.46          4.93         5.33 o                         
  -2  24   2         16.34         16.62         5.19 o                         
  -1  24   2          5.29          7.86         5.02 o                         
   0  24   2         30.18         33.03         6.24 o                         
   1  24   2          0.04         -5.01         5.02 o                         
   2  24   2          1.08          5.55         5.50 o                         
   3  24   2         22.61         29.08         6.60 o                         
   4  24   2          3.30          8.84         9.10 o                         
  -3  25   2          5.28          4.08         5.26 o                         
  -2  25   2          1.19          5.19         5.57 o                         
  -1  25   2          3.48          3.14         5.65 o                         
   0  25   2          0.97         -4.87         4.87 o                         
   1  25   2          0.17         -2.19         6.66 o                         
   2  25   2          7.42         12.03         6.28 o                         
   3  25   2         12.91         10.23         6.80 o                         
  -3  26   2          0.87          2.37         5.76 o                         
  -2  26   2         14.78         19.02         5.83 o                         
  -1  26   2          6.78          0.94         7.62 o                         
   0  26   2         22.67         25.35         6.49 o                         
   1  26   2          0.06         -3.28         6.96 o                         
   2  26   2          4.68         12.65         6.77 o                         
   3  26   2          2.14         16.37         6.66 o                         
  -2  27   2          2.97         -3.75         5.44 o                         
  -1  27   2          0.06          1.31         8.92 o                         
   0  27   2          0.00         -2.84         9.84 o                         
   1  27   2          0.14         -6.65         6.65 o                         
   2  27   2          1.42         10.75         7.34 o                         
  -1  28   2          4.96         19.27         7.93 o                         
   0  28   2          4.10         -3.29         9.43 o                         
   1  28   2         12.41         15.91         8.01 o                         
  -7   0   3          3.30         -5.19         6.75 o                         
  -5   0   3        298.57        296.23         8.10 o                         
  -3   0   3        222.13        205.83         3.40 o                         
  -1   0   3       1592.01       1547.69        19.14 o                         
   1   0   3       3835.95       4005.03        40.48 o                         
   3   0   3       1459.40       1508.81        15.66 o                         
   5   0   3        127.24        120.28         6.67 o                         
   7   0   3        297.40        322.07        15.07 o                         
  -8   1   3          3.34          5.46         5.27 o                         
  -7   1   3          0.22          0.95         4.31 o                         
  -6   1   3          0.51         -0.24         3.17 o                         
  -5   1   3        188.02        186.01         4.87 o                         
  -4   1   3        121.41        128.70         3.64 o                         
  -3   1   3       2758.72       2843.73        18.58 o                         
  -2   1   3         32.32         44.30         1.84 o                         
  -1   1   3       1947.96       1830.82        14.13 o                         
   0   1   3         48.08         41.10         1.13 o                         
   1   1   3       8056.80       7885.56        52.51 o                         
   2   1   3          9.80         10.87         1.09 o                         
   3   1   3         44.55         55.18         1.87 o                         
   4   1   3        240.31        235.29         3.61 o                         
   5   1   3        111.33        113.05         4.62 o                         
   6   1   3         12.18          8.91         3.15 o                         
   7   1   3          1.87          6.45         4.55 o                         
  -8   2   3          1.26          2.91         5.62 o                         
  -7   2   3          2.58         -3.73         3.73 o                         
  -6   2   3         75.46         73.16         8.11 o                         
  -5   2   3        372.70        349.45         6.66 o                         
  -4   2   3         16.30         21.90         2.24 o                         
  -3   2   3       1526.82       1678.29        12.22 o                         
  -2   2   3          9.92         18.86         1.42 o                         
  -1   2   3       3021.90       2855.04        17.77 o                         
   0   2   3       6685.37       6438.73        46.06 o                         
   1   2   3       7421.69       7174.08        47.82 o                         
   2   2   3       1126.02       1114.70         8.27 o                         
   3   2   3         16.69         22.41         1.63 o                         
   4   2   3        348.45        356.16         4.49 o                         
   5   2   3          2.46          0.00         2.58 o                         
   6   2   3          4.33          0.89         3.19 o                         
   7   2   3          3.47          7.29         4.55 o                         
  -7   3   3          1.30          0.68         3.73 o                         
  -6   3   3          1.68          1.31         3.09 o                         
  -5   3   3        282.15        275.92         6.83 o                         
  -4   3   3        201.97        209.92         4.33 o                         
  -3   3   3       1870.50       1967.61        14.79 o                         
  -2   3   3        266.11        286.44         3.64 o                         
  -1   3   3       4237.30       4192.19        25.71 o                         
   0   3   3       8504.81       8164.17        54.44 o                         
   1   3   3       4891.05       4881.85        31.14 o                         
   2   3   3         92.65         79.56         1.88 o                         
   3   3   3        365.75        366.86         4.32 o                         
   4   3   3          4.51          4.14         1.51 o                         
   5   3   3        104.79        104.00         4.54 o                         
   6   3   3         76.71         82.53         5.29 o                         
   7   3   3          2.07          8.73         3.99 o                         
  -7   4   3         16.24         13.15         4.43 o                         
  -6   4   3         44.54         56.69         4.41 o                         
  -5   4   3        360.21        362.09         7.98 o                         
  -4   4   3         10.38          8.56         2.47 o                         
  -3   4   3         24.72         27.96         1.70 o                         
  -2   4   3         59.46         64.29         2.34 o                         
  -1   4   3        224.22        225.68         2.78 o                         
   0   4   3       7650.45       7374.81        52.10 o                         
   1   4   3      12801.68      12544.31        87.80 o                         
   2   4   3       2423.95       2336.33        16.80 o                         
   3   4   3       1402.96       1369.21        11.02 o                         
   4   4   3        112.10        110.54         2.95 o                         
   5   4   3          3.98          1.46         2.29 o                         
   6   4   3         18.06         16.03         3.79 o                         
   7   4   3         10.39          2.44         4.03 o                         
  -7   5   3          8.90         11.54         4.21 o                         
  -6   5   3         16.87         17.31         3.70 o                         
  -5   5   3        504.17        499.52         8.85 o                         
  -4   5   3         15.36         12.91         2.60 o                         
  -3   5   3         80.97         82.77         2.42 o                         
  -2   5   3          0.09         -0.02         1.00 o                         
  -1   5   3         33.82         34.10         1.39 o                         
   0   5   3          0.29         -0.90         0.90 o                         
   1   5   3       4175.87       4202.68        30.43 o                         
   2   5   3        261.84        230.97         3.25 o                         
   3   5   3         57.89         47.07         1.95 o                         
   4   5   3         11.24         14.59         1.85 o                         
   5   5   3          0.03         -0.22         2.36 o                         
   6   5   3          1.98          7.19         3.55 o                         
   7   5   3          0.42          3.18         4.58 o                         
  -7   6   3          4.17          3.59         4.14 o                         
  -6   6   3          9.29         13.14         3.58 o                         
  -5   6   3        463.43        449.40         8.44 o                         
  -4   6   3         95.84         89.84         4.59 o                         
  -3   6   3         46.56         53.56         4.07 o                         
  -2   6   3         53.53         65.69         2.38 o                         
  -1   6   3          8.45          7.35         1.10 o                         
   0   6   3        451.88        435.58         6.01 o                         
   1   6   3        105.39        107.41         2.25 o                         
   2   6   3        382.82        342.45         4.93 o                         
   3   6   3         87.66         99.69         2.84 o                         
   4   6   3        221.03        220.89         4.18 o                         
   5   6   3          5.30          0.47         3.02 o                         
   6   6   3          4.08         -2.37         4.35 o                         
   7   6   3          0.46         -2.45         5.37 o                         
  -7   7   3          0.08          5.94         3.84 o                         
  -6   7   3         44.89         49.53         4.41 o                         
  -5   7   3        113.15        115.37         5.12 o                         
  -4   7   3          4.32          4.73         2.85 o                         
  -3   7   3        217.67        223.22         4.32 o                         
  -2   7   3          0.47          1.46         0.97 o                         
  -1   7   3        165.03        168.52         2.43 o                         
   0   7   3         91.58         96.74         2.68 o                         
   1   7   3        133.25        121.96         2.43 o                         
   2   7   3        121.81        132.39         2.84 o                         
   3   7   3          0.16          1.49         1.54 o                         
   4   7   3         96.19         93.00         3.00 o                         
   5   7   3         32.24         39.82         3.81 o                         
   6   7   3          5.48          6.75         3.30 o                         
   7   7   3          3.20          3.48         6.07 o                         
  -7   8   3         24.44         31.60         4.74 o                         
  -6   8   3          0.98          0.02         3.42 o                         
  -5   8   3         13.44          8.63         3.20 o                         
  -4   8   3          4.63          5.89         2.47 o                         
  -3   8   3          4.30          4.38         2.16 o                         
  -2   8   3          2.05          2.06         1.64 o                         
  -1   8   3         95.79         86.03         1.99 o                         
   0   8   3        143.53        180.32         3.62 o                         
   1   8   3        607.68        598.89         6.12 o                         
   2   8   3         70.59         73.24         2.45 o                         
   3   8   3          1.15          3.53         1.70 o                         
   4   8   3          0.70          2.43         1.87 o                         
   5   8   3         36.73         37.39         3.58 o                         
   6   8   3          4.32          7.80         3.41 o                         
   7   8   3          4.44          7.58         5.13 o                         
  -7   9   3         54.23         64.88         6.24 o                         
  -6   9   3          9.52         11.29         3.63 o                         
  -5   9   3         27.68         23.79         3.62 o                         
  -4   9   3         95.67         87.49         4.04 o                         
  -3   9   3         57.61         68.55         3.24 o                         
  -2   9   3         10.19         14.87         1.96 o                         
  -1   9   3       4450.05       4892.97        33.82 o                         
   0   9   3          0.43          1.11         0.97 o                         
   1   9   3        606.28        600.23         6.33 o                         
   2   9   3        380.13        349.05         4.69 o                         
   3   9   3         32.25         34.50         2.35 o                         
   4   9   3         87.62         97.46         3.57 o                         
   5   9   3         23.17         18.84         3.24 o                         
   6   9   3          2.81         -0.76         3.14 o                         
   7   9   3          0.02          9.22         5.71 o                         
  -7  10   3         22.23         29.65         5.14 o                         
  -6  10   3         14.10         15.85         4.72 o                         
  -5  10   3         21.22         22.47         3.89 o                         
  -4  10   3        106.30        109.05         4.46 o                         
  -3  10   3          7.54          9.67         2.36 o                         
  -2  10   3         45.52         61.32         2.77 o                         
  -1  10   3        454.88        500.20         5.29 o                         
   0  10   3         71.25         74.60         2.12 o                         
   1  10   3        624.66        579.97         6.33 o                         
   2  10   3         28.39         32.25         2.51 o                         
   3  10   3         25.77         27.96         2.44 o                         
   4  10   3         15.97         17.35         2.52 o                         
   5  10   3        105.85         98.68         4.69 o                         
   6  10   3          0.15         -0.43         4.34 o                         
   7  10   3          0.12         -1.71         5.25 o                         
  -7  11   3          9.42          9.14         4.42 o                         
  -6  11   3         18.73         15.74         3.73 o                         
  -5  11   3          0.16         -2.69         3.78 o                         
  -4  11   3          0.46          0.62         2.51 o                         
  -3  11   3          2.27         -0.23         2.14 o                         
  -2  11   3         27.14         44.46         2.61 o                         
  -1  11   3         35.84         41.85         1.96 o                         
   0  11   3         22.21         28.38         1.72 o                         
   1  11   3          3.38          1.55         1.35 o                         
   2  11   3         51.54         49.44         2.32 o                         
   3  11   3          7.02         16.07         2.18 o                         
   4  11   3          0.57          2.50         2.56 o                         
   5  11   3          6.40          4.72         2.86 o                         
   6  11   3         40.07         37.21         5.35 o                         
   7  11   3          4.64          7.40         9.37 o                         
  -7  12   3          5.63          6.79         4.35 o                         
  -6  12   3          0.45         -3.48         3.48 o                         
  -5  12   3         52.26         50.13         4.76 o                         
  -4  12   3        148.09        139.66         5.07 o                         
  -3  12   3        192.34        197.96         5.56 o                         
  -2  12   3          9.86          7.34         2.01 o                         
  -1  12   3         87.81        105.35         2.78 o                         
   0  12   3         48.97         44.19         2.05 o                         
   1  12   3         13.50         12.31         1.63 o                         
   2  12   3        156.81        171.19         3.67 o                         
   3  12   3        100.92         99.07         3.47 o                         
   4  12   3         10.03         13.41         2.90 o                         
   5  12   3         21.72         18.15         3.79 o                         
   6  12   3         26.65         20.90         5.21 o                         
   7  12   3          4.20          7.57         5.27 o                         
  -7  13   3          0.31         -4.13         4.13 o                         
  -6  13   3         14.64         21.53         4.26 o                         
  -5  13   3         43.55         44.24         6.06 o                         
  -4  13   3        257.32        255.71         6.17 o                         
  -3  13   3         64.37         64.98         4.41 o                         
  -2  13   3        134.30        138.40         3.96 o                         
  -1  13   3         51.84         61.27         2.48 o                         
   0  13   3         52.74         55.65         2.51 o                         
   1  13   3        291.49        270.84         4.07 o                         
   2  13   3          1.93          4.51         1.99 o                         
   3  13   3         16.52         19.83         3.15 o                         
   4  13   3          1.20         -1.20         2.63 o                         
   5  13   3         41.25         34.88         5.09 o                         
   6  13   3         18.73         22.42         5.37 o                         
   7  13   3          0.05          2.37         5.40 o                         
  -6  14   3          6.65         10.80         4.37 o                         
  -5  14   3          1.12         -3.30         3.30 o                         
  -4  14   3        482.14        482.95         8.30 o                         
  -3  14   3          1.96          0.57         2.40 o                         
  -2  14   3         40.57         43.41         2.88 o                         
  -1  14   3         83.17         89.67         3.00 o                         
   0  14   3        225.15        238.27         4.45 o                         
   1  14   3          5.87          3.41         1.80 o                         
   2  14   3         85.10         84.92         3.14 o                         
   3  14   3          2.57          5.60         2.75 o                         
   4  14   3          0.76          3.39         2.74 o                         
   5  14   3          1.88          5.96         4.45 o                         
   6  14   3          0.17          2.09         7.19 o                         
  -6  15   3          0.40         -2.96         4.30 o                         
  -5  15   3          6.14          3.92         4.80 o                         
  -4  15   3        120.10        108.00         5.45 o                         
  -3  15   3          7.77          8.35         3.17 o                         
  -2  15   3          6.55          9.74         2.95 o                         
  -1  15   3        272.22        310.62         5.61 o                         
   0  15   3         45.95         42.40         3.34 o                         
   1  15   3         58.01         60.44         2.96 o                         
   2  15   3        896.93        847.50         8.27 o                         
   3  15   3        110.93        106.59         4.53 o                         
   4  15   3          4.90          7.25         3.31 o                         
   5  15   3         14.32         14.24         4.69 o                         
   6  15   3          0.08          0.54         5.06 o                         
  -6  16   3          1.82          3.69         5.64 o                         
  -5  16   3          3.95          3.65         4.74 o                         
  -4  16   3         52.79         53.16         5.21 o                         
  -3  16   3         46.12         40.33         3.90 o                         
  -2  16   3          0.21          2.29         2.94 o                         
  -1  16   3        152.79        151.84         4.64 o                         
   0  16   3         17.21         16.46         3.93 o                         
   1  16   3        137.61        139.35         5.21 o                         
   2  16   3         10.71          5.40         2.60 o                         
   3  16   3        254.85        247.07         6.83 o                         
   4  16   3          0.41          2.11         4.04 o                         
   5  16   3          2.56          2.83         4.88 o                         
   6  16   3          0.08          2.24         5.27 o                         
  -6  17   3          5.87         -0.16         5.65 o                         
  -5  17   3          1.07         -1.70         5.10 o                         
  -4  17   3          8.43         14.95         4.09 o                         
  -3  17   3          5.16          3.68         3.20 o                         
  -2  17   3          0.06         -3.90         3.90 o                         
  -1  17   3          1.33         -3.22         3.22 o                         
   0  17   3         91.43         91.92         4.39 o                         
   1  17   3         28.44         24.61         3.52 o                         
   2  17   3         23.51         16.94         3.66 o                         
   3  17   3         28.73         28.00         3.80 o                         
   4  17   3          0.14          2.17         4.04 o                         
   5  17   3          7.09          5.39         5.43 o                         
   6  17   3          0.81          3.02         5.88 o                         
  -6  18   3          5.57          4.21         5.99 o                         
  -5  18   3          0.12         -0.08         4.82 o                         
  -4  18   3        153.22        146.09         6.03 o                         
  -3  18   3         17.36         13.14         3.94 o                         
  -2  18   3         54.00         55.40         4.26 o                         
  -1  18   3         13.93          4.12         3.64 o                         
   0  18   3         58.14         61.71         3.99 o                         
   1  18   3        320.58        342.72         8.23 o                         
   2  18   3         52.76         58.31         4.41 o                         
   3  18   3        103.29         88.96         5.83 o                         
   4  18   3          7.93          2.36         3.89 o                         
   5  18   3          2.44          6.40         6.85 o                         
   6  18   3          0.19         -5.46         5.46 o                         
  -5  19   3          0.80          5.73         4.92 o                         
  -4  19   3         24.95         28.44         4.22 o                         
  -3  19   3         12.48          9.48         3.44 o                         
  -2  19   3          0.79         -3.16         3.16 o                         
  -1  19   3         38.81         36.61         4.21 o                         
   0  19   3         92.66         87.54         4.52 o                         
   1  19   3         43.51         46.63         3.93 o                         
   2  19   3        326.10        312.84         7.92 o                         
   3  19   3          4.97          8.93         4.24 o                         
   4  19   3          0.29         -0.19         4.54 o                         
   5  19   3          0.02          5.43         5.69 o                         
  -5  20   3          3.13         -1.26         4.76 o                         
  -4  20   3          0.17         -2.17         3.68 o                         
  -3  20   3         64.08         64.81         4.89 o                         
  -2  20   3         25.15         29.73         4.07 o                         
  -1  20   3         14.64         12.45         3.82 o                         
   0  20   3         77.41         83.14         4.54 o                         
   1  20   3        272.97        287.57         7.05 o                         
   2  20   3        125.07        120.80         6.59 o                         
   3  20   3          2.42         -0.65         4.23 o                         
   4  20   3          7.80          4.03         4.40 o                         
   5  20   3          0.41          5.37         5.87 o                         
  -5  21   3          4.01          6.72         5.21 o                         
  -4  21   3          2.28          8.89         4.78 o                         
  -3  21   3         12.79         20.76         4.06 o                         
  -2  21   3         10.27         13.08         3.71 o                         
  -1  21   3          4.92          4.18         3.86 o                         
   0  21   3        107.65        118.99         6.56 o                         
   1  21   3          1.24         -1.81         3.26 o                         
   2  21   3          0.53         -0.32         4.02 o                         
   3  21   3         53.43         56.72         8.18 o                         
   4  21   3          7.57         12.55         4.59 o                         
   5  21   3          3.75         10.91        11.61 o                         
  -5  22   3          0.29         -3.06         5.91 o                         
  -4  22   3          1.49         -4.45         4.45 o                         
  -3  22   3          8.20         15.89         3.98 o                         
  -2  22   3         20.08         20.39         4.46 o                         
  -1  22   3          8.47          7.10         3.22 o                         
   0  22   3          0.01         -0.64         2.62 o                         
   1  22   3         12.00          3.92         2.47 o                         
   2  22   3          0.14         -3.15         5.35 o                         
   3  22   3          0.00         -1.47         5.24 o                         
   4  22   3         17.43         27.75         6.93 o                         
   5  22   3          9.32         21.36        19.14 o                         
  -4  23   3          0.51         -4.16         9.12 o                         
  -3  23   3          0.39          1.27         4.71 o                         
  -2  23   3          6.13         13.76         5.47 o                         
  -1  23   3         34.73         31.16         5.49 o                         
   0  23   3         13.48          0.78         4.53 o                         
   1  23   3          0.00         -4.94         4.94 o                         
   2  23   3         15.46         18.39         7.16 o                         
   3  23   3          1.67          6.03         8.31 o                         
   4  23   3          8.46         11.47         6.45 o                         
  -4  24   3          3.71          7.84         7.50 o                         
  -3  24   3         12.83         14.50         5.44 o                         
  -2  24   3          0.10          4.06         4.96 o                         
  -1  24   3         16.02         11.28         5.03 o                         
   0  24   3         18.96         27.67         6.14 o                         
   1  24   3         24.93         29.55         7.67 o                         
   2  24   3          6.55          6.98         5.95 o                         
   3  24   3          2.57          4.49         6.11 o                         
   4  24   3          6.10          3.97         7.23 o                         
  -3  25   3          7.06          7.04         5.75 o                         
  -2  25   3         11.33         11.51         7.46 o                         
  -1  25   3         18.14         19.97         5.58 o                         
   0  25   3          2.99         -0.94         6.92 o                         
   1  25   3          0.18         -0.47         6.94 o                         
   2  25   3          0.82          7.38         6.24 o                         
   3  25   3          1.29          5.23         6.43 o                         
  -3  26   3          1.80         -4.71         5.42 o                         
  -2  26   3          3.80          0.49         5.82 o                         
  -1  26   3          9.42         15.34         6.68 o                         
   0  26   3          0.50         -1.44        11.28 o                         
   1  26   3         14.49         20.87         7.83 o                         
   2  26   3          2.60          4.07         7.24 o                         
   3  26   3          4.82         13.50         7.70 o                         
  -2  27   3          4.42         11.06         5.88 o                         
  -1  27   3          6.70         -1.40         9.80 o                         
   0  27   3          2.95          3.40         7.34 o                         
   1  27   3          4.58         13.22         7.60 o                         
   2  27   3          1.28          2.22         7.13 o                         
  -1  28   3          0.20         11.44         8.15 o                         
   0  28   3         25.24         23.97        10.25 o                         
   1  28   3          3.42         20.29         8.59 o                         
  -6   0   4          0.01         -3.97         3.97 o                         
  -4   0   4         11.19         18.73         3.13 o                         
  -2   0   4          0.31          3.42         1.26 o                         
   0   0   4        248.83        230.33         4.31 o                         
   2   0   4        374.80        348.14         5.74 o                         
   4   0   4          3.74          2.31         1.98 o                         
   6   0   4          0.53          4.07         5.62 o                         
  -7   1   4          0.62         -1.67         3.77 o                         
  -6   1   4         43.46         45.30         4.12 o                         
  -5   1   4          1.56         -2.39         2.39 o                         
  -4   1   4        170.67        168.53         4.05 o                         
  -3   1   4         12.08         10.76         1.11 o                         
  -2   1   4         54.17         44.04         1.35 o                         
  -1   1   4       1543.34       1501.85        12.63 o                         
   0   1   4       2814.15       2715.72        19.88 o                         
   1   1   4       3901.82       3787.63        25.96 o                         
   2   1   4        174.93        170.17         2.58 o                         
   3   1   4          4.33          4.43         1.32 o                         
   4   1   4         14.96         17.09         1.61 o                         
   5   1   4        121.92        129.72         4.99 o                         
   6   1   4         12.22          9.90         3.10 o                         
   7   1   4          8.46          4.24         5.80 o                         
  -7   2   4          0.40         -3.67         3.67 o                         
  -6   2   4          0.02         -2.73         3.26 o                         
  -5   2   4        199.13        198.87         5.40 o                         
  -4   2   4          9.68          9.02         2.08 o                         
  -3   2   4        383.11        404.75         5.18 o                         
  -2   2   4        145.05        147.37         2.10 o                         
  -1   2   4       2463.25       2364.70        15.11 o                         
   0   2   4       2292.04       2239.56        14.87 o                         
   1   2   4        293.51        273.43         3.05 o                         
   2   2   4       2157.41       2002.81        19.71 o                         
   3   2   4         25.97         30.70         1.72 o                         
   4   2   4         51.86         65.35         2.60 o                         
   5   2   4         79.77         78.94         4.10 o                         
   6   2   4         17.96         23.70         3.88 o                         
   7   2   4         69.56         69.29         6.20 o                         
  -7   3   4          0.18         -3.57         3.85 o                         
  -6   3   4          7.49          4.56         3.31 o                         
  -5   3   4          1.45         -1.63         2.83 o                         
  -4   3   4         31.72         32.84         2.50 o                         
  -3   3   4         23.36         30.75         1.70 o                         
  -2   3   4       1118.16       1108.88         8.00 o                         
  -1   3   4         19.00         17.36         1.04 o                         
   0   3   4          2.74          0.21         0.82 o                         
   1   3   4       1610.18       1554.37        11.49 o                         
   2   3   4        433.15        439.78         4.79 o                         
   3   3   4       1280.35       1309.63        11.38 o                         
   4   3   4          0.36          2.72         1.80 o                         
   5   3   4          5.98          5.80         2.68 o                         
   6   3   4         59.24         66.18         7.18 o                         
   7   3   4         28.61         24.83         4.56 o                         
  -7   4   4          5.20          9.03         4.39 o                         
  -6   4   4          9.12         -0.64         5.38 o                         
  -5   4   4        628.64        631.14        10.04 o                         
  -4   4   4        298.31        285.85         5.30 o                         
  -3   4   4         13.06          8.52         1.46 o                         
  -2   4   4         14.61         17.63         1.18 o                         
  -1   4   4       1102.38       1102.54         8.25 o                         
   0   4   4       4560.38       4474.79        30.88 o                         
   1   4   4       2880.58       2825.44        18.67 o                         
   2   4   4       1104.51       1176.99         9.87 o                         
   3   4   4         78.83         76.63         2.42 o                         
   4   4   4        102.08        115.46         3.54 o                         
   5   4   4          4.48          3.60         2.70 o                         
   6   4   4          0.30          0.91         3.30 o                         
   7   4   4         54.87         56.79         6.09 o                         
  -7   5   4          1.70          3.06         4.20 o                         
  -6   5   4         81.54         86.57         5.04 o                         
  -5   5   4        463.64        463.37         9.96 o                         
  -4   5   4        165.55        157.95         6.19 o                         
  -3   5   4        124.48        132.87         3.01 o                         
  -2   5   4         69.62         59.53         1.74 o                         
  -1   5   4        605.01        606.05         5.22 o                         
   0   5   4         78.86         99.05         1.87 o                         
   1   5   4       3698.07       3712.03        27.21 o                         
   2   5   4         59.72         49.83         2.06 o                         
   3   5   4        107.40        122.79         2.85 o                         
   4   5   4          0.07          1.73         1.65 o                         
   5   5   4         22.82         21.96         3.18 o                         
   6   5   4          0.21          0.66         3.46 o                         
   7   5   4          9.82         12.52         7.56 o                         
  -7   6   4          9.27         11.30         4.27 o                         
  -6   6   4          0.87         -3.02         3.02 o                         
  -5   6   4        192.19        196.13         6.02 o                         
  -4   6   4         13.49         14.53         3.05 o                         
  -3   6   4        364.76        381.44         4.79 o                         
  -2   6   4         85.41         80.69         1.95 o                         
  -1   6   4        947.27        998.48         7.77 o                         
   0   6   4         92.37         94.64         3.07 o                         
   1   6   4         39.02         43.49         1.81 o                         
   2   6   4        591.88        661.58         6.11 o                         
   3   6   4          0.03          2.63         1.42 o                         
   4   6   4         59.62         53.72         2.51 o                         
   5   6   4          5.98         -0.93         3.53 o                         
   6   6   4         15.62         15.93         3.93 o                         
   7   6   4          6.86          6.30         4.83 o                         
  -7   7   4          0.02         -1.88         3.91 o                         
  -6   7   4        219.09        223.51         7.19 o                         
  -5   7   4          0.13         -1.16         2.94 o                         
  -4   7   4         54.42         53.90         3.91 o                         
  -3   7   4         34.37         32.83         2.45 o                         
  -2   7   4         70.11         70.00         1.69 o                         
  -1   7   4        364.26        333.35         3.64 o                         
   0   7   4          9.99         15.80         1.59 o                         
   1   7   4         79.97         73.05         2.08 o                         
   2   7   4        133.15        132.15         2.89 o                         
   3   7   4          9.81          7.93         1.56 o                         
   4   7   4         18.58         20.28         2.14 o                         
   5   7   4         21.34         18.63         2.98 o                         
   6   7   4          0.11          2.94         3.60 o                         
   7   7   4          8.64         19.70         5.37 o                         
  -7   8   4          3.30          1.29         4.15 o                         
  -6   8   4         39.92         36.93         4.27 o                         
  -5   8   4        117.29        106.82         5.08 o                         
  -4   8   4        108.61        107.62         4.27 o                         
  -3   8   4        187.11        170.14         5.55 o                         
  -2   8   4          1.70         -0.43         1.50 o                         
  -1   8   4        386.14        339.42         3.80 o                         
   0   8   4       1177.26       1245.44        11.62 o                         
   1   8   4          0.25         -1.14         1.28 o                         
   2   8   4        160.42        137.36         3.44 o                         
   3   8   4          5.62          7.50         1.61 o                         
   4   8   4          0.02          1.22         1.88 o                         
   5   8   4         32.23         28.02         3.32 o                         
   6   8   4          8.83          2.98         4.18 o                         
   7   8   4          1.52         -4.67         4.67 o                         
  -7   9   4          5.76          4.32         4.12 o                         
  -6   9   4          4.59          8.41         3.50 o                         
  -5   9   4         91.88         84.44         5.25 o                         
  -4   9   4         17.78         16.24         3.27 o                         
  -3   9   4          2.73          3.02         2.09 o                         
  -2   9   4          2.24          1.54         1.12 o                         
  -1   9   4       1146.36       1176.96         9.26 o                         
   0   9   4       1463.78       1491.88        21.72 o                         
   1   9   4         41.02         51.50         2.09 o                         
   2   9   4        369.05        370.39         6.51 o                         
   3   9   4         12.84          7.10         1.65 o                         
   4   9   4          8.03          7.49         3.35 o                         
   5   9   4          1.53         -1.27         2.67 o                         
   6   9   4         38.71         35.43         5.26 o                         
   7   9   4          0.02          1.01         5.07 o                         
  -7  10   4          1.69         -0.57         4.00 o                         
  -6  10   4         13.72         23.12         4.16 o                         
  -5  10   4          1.88          1.60         3.58 o                         
  -4  10   4          5.04          3.18         3.08 o                         
  -3  10   4        417.89        432.20         7.40 o                         
  -2  10   4         37.48         41.85         1.75 o                         
  -1  10   4        401.31        388.49         5.45 o                         
   0  10   4        508.61        463.95         5.72 o                         
   1  10   4        502.53        489.18         5.98 o                         
   2  10   4        233.82        243.62         4.18 o                         
   3  10   4          0.00          0.18         1.98 o                         
   4  10   4          1.36         -0.51         2.13 o                         
   5  10   4          0.36         10.54         4.85 o                         
   6  10   4          4.13          1.11         4.10 o                         
   7  10   4          2.69          0.88         4.93 o                         
  -7  11   4          5.12         12.74         4.74 o                         
  -6  11   4          0.26         -0.64         3.49 o                         
  -5  11   4          2.16          4.02         3.93 o                         
  -4  11   4         99.59        105.44         4.34 o                         
  -3  11   4         85.05         79.69         3.61 o                         
  -2  11   4        137.29        161.32         3.86 o                         
  -1  11   4         97.36        105.27         2.45 o                         
   0  11   4        219.15        229.62         4.24 o                         
   1  11   4        181.31        163.13         3.23 o                         
   2  11   4        118.21        115.91         3.31 o                         
   3  11   4          2.34         -0.15         1.94 o                         
   4  11   4         24.46         25.50         2.74 o                         
   5  11   4         29.88         32.81         6.20 o                         
   6  11   4          0.00         -2.96         4.25 o                         
   7  11   4          0.01         -2.51         5.12 o                         
  -7  12   4          9.63         14.40         4.65 o                         
  -6  12   4          2.47          5.88         3.67 o                         
  -5  12   4         43.03         38.73         4.66 o                         
  -4  12   4          0.66         -1.54         3.53 o                         
  -3  12   4        287.27        265.55         6.35 o                         
  -2  12   4          8.34          8.45         2.06 o                         
  -1  12   4          0.99          1.52         1.38 o                         
   0  12   4        166.71        172.18         3.93 o                         
   1  12   4         30.04         30.58         1.82 o                         
   2  12   4          8.52          4.82         1.87 o                         
   3  12   4         10.65          9.96         2.32 o                         
   4  12   4         61.60         61.19         3.63 o                         
   5  12   4          2.69          4.07         4.22 o                         
   6  12   4         39.58         29.80         5.44 o                         
   7  12   4          0.61         -1.80         8.81 o                         
  -7  13   4          6.19         -0.98         5.01 o                         
  -6  13   4          0.99          4.13         4.53 o                         
  -5  13   4          6.02          2.27         1.98 o                         
  -4  13   4          2.47          3.34         2.81 o                         
  -3  13   4        196.46        192.41         4.90 o                         
  -2  13   4          0.78          2.01         1.99 o                         
  -1  13   4         20.86         27.47         2.52 o                         
   0  13   4          5.84          4.76         2.29 o                         
   1  13   4         42.05         44.01         2.56 o                         
   2  13   4         48.90         55.83         2.69 o                         
   3  13   4         73.80         74.75         3.41 o                         
   4  13   4         42.47         46.01         3.97 o                         
   5  13   4          2.73          0.15         4.15 o                         
   6  13   4          4.38          4.63         4.91 o                         
   7  13   4          0.62         -3.99         6.35 o                         
  -6  14   4          0.36          2.68         4.29 o                         
  -5  14   4          4.42          1.44         4.39 o                         
  -4  14   4        304.92        302.06         7.58 o                         
  -3  14   4        186.75        188.05         5.78 o                         
  -2  14   4         21.33         19.91         3.21 o                         
  -1  14   4        157.55        171.25         6.48 o                         
   0  14   4          0.19          0.00         2.29 o                         
   1  14   4        323.45        298.91         5.90 o                         
   2  14   4        106.99        116.75         3.61 o                         
   3  14   4        247.29        239.75         5.65 o                         
   4  14   4          0.33         -0.23         3.27 o                         
   5  14   4         12.25          9.03         4.46 o                         
   6  14   4          0.05          8.19         6.97 o                         
  -6  15   4         13.38         18.82        12.18 o                         
  -5  15   4         25.47         39.80         5.66 o                         
  -4  15   4         80.34         90.99         5.87 o                         
  -3  15   4          5.60         -0.16         3.41 o                         
  -2  15   4         18.35         13.61         3.19 o                         
  -1  15   4        119.36        123.67         4.16 o                         
   0  15   4         70.21         67.10         3.78 o                         
   1  15   4        174.55        165.85         5.00 o                         
   2  15   4       2145.66       2113.85        18.61 o                         
   3  15   4        386.10        379.98        10.41 o                         
   4  15   4          0.00         -2.57         2.57 o                         
   5  15   4          0.00          5.95         5.07 o                         
   6  15   4          0.73         -2.65         5.21 o                         
  -6  16   4          2.27          9.71         7.20 o                         
  -5  16   4          0.06         -4.45         4.45 o                         
  -4  16   4          3.29         -0.75         3.33 o                         
  -3  16   4         73.37         64.90         4.36 o                         
  -2  16   4          0.79         -2.11         3.16 o                         
  -1  16   4          0.48         -2.92         2.92 o                         
   0  16   4         29.41         27.39         3.30 o                         
   1  16   4         47.00         48.67         3.64 o                         
   2  16   4       1144.38       1141.94        12.78 o                         
   3  16   4          7.79          3.15         4.06 o                         
   4  16   4          1.52          2.47         3.79 o                         
   5  16   4          2.04         26.44        13.26 o                         
   6  16   4          0.00          0.33         6.36 o                         
  -6  17   4          1.81          0.77         5.73 o                         
  -5  17   4          3.53          2.69         4.98 o                         
  -4  17   4         20.47         23.59         4.14 o                         
  -3  17   4          7.63          4.04         3.30 o                         
  -2  17   4         11.62         13.06         3.32 o                         
  -1  17   4         51.96         55.55         4.37 o                         
   0  17   4          0.00          0.64         2.89 o                         
   1  17   4         87.35         96.42         4.90 o                         
   2  17   4         83.72         95.13         4.95 o                         
   3  17   4         65.76         59.25         5.23 o                         
   4  17   4          1.00          9.77         3.99 o                         
   5  17   4          0.84         -1.51         5.18 o                         
   6  17   4          0.62          4.58         5.79 o                         
  -6  18   4          0.00          4.56         6.03 o                         
  -5  18   4          0.40          2.46         5.08 o                         
  -4  18   4          2.04          8.46         3.79 o                         
  -3  18   4          2.94          9.51         3.62 o                         
  -2  18   4         65.12         64.49         4.31 o                         
  -1  18   4         10.21         13.83         3.64 o                         
   0  18   4          1.53          0.50         3.50 o                         
   1  18   4         14.86         10.85         3.20 o                         
   2  18   4          4.28          0.60         3.90 o                         
   3  18   4         16.79          7.19         4.35 o                         
   4  18   4          7.13          4.82         4.29 o                         
   5  18   4          1.02         -7.68         7.68 o                         
   6  18   4          1.04         -4.06         5.76 o                         
  -5  19   4         12.85         16.73         4.85 o                         
  -4  19   4          0.93          3.72         3.86 o                         
  -3  19   4         22.33         22.56         4.02 o                         
  -2  19   4         10.74          4.41         3.32 o                         
  -1  19   4          7.63          3.24         3.40 o                         
   0  19   4          0.17         -1.18         2.99 o                         
   1  19   4          8.06          9.75         3.22 o                         
   2  19   4        138.23        122.79         6.55 o                         
   3  19   4         72.83         78.81         5.87 o                         
   4  19   4         12.21         14.80         4.54 o                         
   5  19   4          1.04         -1.99         5.50 o                         
  -5  20   4          2.20          3.28         5.05 o                         
  -4  20   4          0.00          4.02         4.45 o                         
  -3  20   4          6.39          7.94         3.93 o                         
  -2  20   4          1.36          2.79         3.50 o                         
  -1  20   4         76.16         67.48         4.96 o                         
   0  20   4          4.51          8.14         3.67 o                         
   1  20   4          0.07          1.29         3.59 o                         
   2  20   4          9.85         12.05         4.69 o                         
   3  20   4         48.64         43.73         5.28 o                         
   4  20   4          0.34         -0.62         4.21 o                         
   5  20   4          6.86         10.40         6.96 o                         
  -5  21   4          0.36         -3.16         4.84 o                         
  -4  21   4         26.96         31.97         5.55 o                         
  -3  21   4         23.60         21.62         4.11 o                         
  -2  21   4          7.82          6.36         3.65 o                         
  -1  21   4         45.89         42.82         4.70 o                         
   0  21   4         73.47         75.77         5.11 o                         
   1  21   4         14.95         17.15         6.70 o                         
   2  21   4         52.42         51.34         5.47 o                         
   3  21   4          1.78          3.22         4.54 o                         
   4  21   4          1.70         -3.52         4.48 o                         
   5  21   4          3.16          1.90         5.67 o                         
  -4  22   4         22.08         20.79         5.30 o                         
  -3  22   4          5.87         -2.13         3.74 o                         
  -2  22   4         11.60          2.83         3.89 o                         
  -1  22   4          1.07         -2.92         3.78 o                         
   0  22   4          0.20          5.07         4.28 o                         
   1  22   4        210.33        225.21        12.26 o                         
   2  22   4          2.02          4.97         4.40 o                         
   3  22   4          3.09          3.12         4.51 o                         
   4  22   4         18.53         31.23         5.47 o                         
  -4  23   4          6.63          6.92         5.31 o                         
  -3  23   4         14.94         11.71         4.28 o                         
  -2  23   4          1.79          3.61         4.13 o                         
  -1  23   4          4.83          1.13         3.92 o                         
   0  23   4         10.46          9.65         4.56 o                         
   1  23   4          5.49         12.22         5.33 o                         
   2  23   4          0.18          4.19         5.39 o                         
   3  23   4         12.53          4.79         5.88 o                         
   4  23   4         20.19         35.36         7.15 o                         
  -4  24   4          1.53          1.90         6.77 o                         
  -3  24   4          0.36          6.21         5.07 o                         
  -2  24   4          0.56          0.11         4.78 o                         
  -1  24   4          0.02         -2.39         5.54 o                         
   0  24   4         28.06         23.12         6.16 o                         
   1  24   4         25.30         37.55         7.76 o                         
   2  24   4          2.35         -1.49         7.34 o                         
   3  24   4          8.05          2.79         6.24 o                         
   4  24   4          0.18          0.05         7.06 o                         
  -3  25   4          4.46          3.35         5.66 o                         
  -2  25   4          0.00         -5.38         7.56 o                         
  -1  25   4          3.44          3.76         6.02 o                         
   0  25   4          4.00          8.16         7.14 o                         
   1  25   4          6.57         27.82         7.66 o                         
   2  25   4          0.05         -5.78         5.81 o                         
   3  25   4          5.33          4.04         6.29 o                         
  -3  26   4          0.82         -4.33         6.00 o                         
  -2  26   4          1.83         -0.42         6.71 o                         
  -1  26   4         11.00          7.64         6.32 o                         
   0  26   4         52.61         61.56         9.25 o                         
   1  26   4          0.59         16.16         7.74 o                         
   2  26   4          1.35          9.65         6.57 o                         
  -2  27   4         12.30         15.26         7.27 o                         
  -1  27   4          2.47         -2.82         6.33 o                         
   0  27   4          1.31          7.29         8.19 o                         
   1  27   4         18.63         17.81         8.22 o                         
   2  27   4          0.29         10.65         7.93 o                         
   0  28   4          0.27          8.15         8.03 o                         
  -7   0   5          2.97          0.54         7.53 o                         
  -5   0   5         49.49         50.14         5.93 o                         
  -3   0   5        206.13        199.48         3.91 o                         
  -1   0   5        895.17        889.48         9.81 o                         
   1   0   5       3013.88       2869.56        30.15 o                         
   3   0   5        719.53        674.49         8.80 o                         
   5   0   5        199.34        179.41         8.37 o                         
   7   0   5          2.75         21.50         7.01 o                         
  -7   1   5          0.04         -5.97         5.97 o                         
  -6   1   5         18.10         14.87         3.37 o                         
  -5   1   5          0.48         -0.10         2.47 o                         
  -4   1   5         30.39         30.72         2.55 o                         
  -3   1   5         12.68          8.46         1.27 o                         
  -2   1   5       5468.29       6036.11        35.53 o                         
  -1   1   5        114.63        105.95         2.01 o                         
   0   1   5        114.88        118.48         2.21 o                         
   1   1   5          0.33         -0.36         0.92 o                         
   2   1   5        583.02        623.32         5.87 o                         
   3   1   5          3.97          8.06         1.45 o                         
   4   1   5        254.36        246.29         3.80 o                         
   5   1   5         49.32         55.53         3.79 o                         
   6   1   5          4.12          5.49         3.02 o                         
   7   1   5          1.75          5.59         4.53 o                         
  -7   2   5          1.65         -3.64         3.64 o                         
  -6   2   5          0.05         -1.69         3.53 o                         
  -5   2   5         32.88         32.51         3.14 o                         
  -4   2   5        629.68        595.42         7.37 o                         
  -3   2   5          0.46          0.79         1.15 o                         
  -2   2   5        324.55        353.40         3.52 o                         
  -1   2   5        254.64        249.75         2.99 o                         
   0   2   5        199.09        194.50         2.85 o                         
   1   2   5        105.73        119.52         2.03 o                         
   2   2   5        237.61        250.70         4.97 o                         
   3   2   5        253.98        273.64         3.91 o                         
   4   2   5        737.16        734.58         7.08 o                         
   5   2   5         13.51          6.99         2.82 o                         
   6   2   5          8.51          7.13         3.28 o                         
   7   2   5          8.78          4.59         4.89 o                         
  -7   3   5          1.75         -3.69         3.69 o                         
  -6   3   5          0.93         -0.83         3.37 o                         
  -5   3   5         49.44         53.99         3.66 o                         
  -4   3   5        937.14        907.03         9.58 o                         
  -3   3   5        161.79        158.09         3.03 o                         
  -2   3   5         60.31         69.15         1.86 o                         
  -1   3   5       1791.89       1798.20        11.54 o                         
   0   3   5       2298.87       2214.77        14.98 o                         
   1   3   5       1087.62       1134.63         9.72 o                         
   2   3   5       1813.27       1870.51        14.15 o                         
   3   3   5         79.63        118.19         2.81 o                         
   4   3   5         12.89         12.22         2.08 o                         
   5   3   5         71.27         64.24         3.88 o                         
   6   3   5          7.18          4.63         3.62 o                         
   7   3   5         21.09         26.45         5.31 o                         
  -7   4   5         10.05         -0.70         3.93 o                         
  -6   4   5          9.14          8.27         4.79 o                         
  -5   4   5         13.44         12.49         3.16 o                         
  -4   4   5        526.16        486.12         7.27 o                         
  -3   4   5        356.29        361.69         4.50 o                         
  -2   4   5        341.31        333.18         5.51 o                         
  -1   4   5       1445.01       1456.23         9.68 o                         
   0   4   5        335.33        340.57         3.61 o                         
   1   4   5       1201.12       1205.89        10.32 o                         
   2   4   5        233.54        266.38         3.55 o                         
   3   4   5          0.54          3.55         1.59 o                         
   4   4   5         29.35         25.91         2.29 o                         
   5   4   5          5.40          8.34         2.81 o                         
   6   4   5          2.99          2.65         3.56 o                         
   7   4   5         18.44         22.11         5.48 o                         
  -7   5   5          0.24         -3.73         3.73 o                         
  -6   5   5         11.21         16.22         3.57 o                         
  -5   5   5          0.25          3.52         2.98 o                         
  -4   5   5         15.82         16.07         3.11 o                         
  -3   5   5         12.07         18.72         1.76 o                         
  -2   5   5        244.43        277.73         3.95 o                         
  -1   5   5        654.97        701.22         6.01 o                         
   0   5   5        783.18        836.20         7.00 o                         
   1   5   5       2325.13       2401.35        18.74 o                         
   2   5   5       1413.56       1468.41        12.27 o                         
   3   5   5        121.42        106.27         3.48 o                         
   4   5   5        111.96        120.43         3.60 o                         
   5   5   5         18.90         23.00         3.12 o                         
   6   5   5          9.95         14.45         4.57 o                         
   7   5   5          0.87          7.32         7.05 o                         
  -7   6   5          0.51          1.89         4.13 o                         
  -6   6   5          3.30          0.45         3.39 o                         
  -5   6   5         87.62         77.51         4.51 o                         
  -4   6   5        505.04        445.43         8.49 o                         
  -3   6   5          9.05          8.38         1.51 o                         
  -2   6   5         42.80         43.19         1.85 o                         
  -1   6   5         14.55         11.56         1.22 o                         
   0   6   5         40.24         54.31         1.58 o                         
   1   6   5        138.64        153.67         3.04 o                         
   2   6   5        495.68        477.27         4.94 o                         
   3   6   5         37.43         38.82         2.02 o                         
   4   6   5         12.52         13.11         2.06 o                         
   5   6   5         23.62         28.37         3.22 o                         
   6   6   5          2.21          7.09         4.13 o                         
   7   6   5          0.91          1.63         4.67 o                         
  -7   7   5          7.06          2.32         4.76 o                         
  -6   7   5          0.00         -1.55         4.38 o                         
  -5   7   5          8.07          7.72         3.07 o                         
  -4   7   5        765.77        714.11        11.13 o                         
  -3   7   5         44.05         37.08         2.58 o                         
  -2   7   5        623.77        606.95         6.10 o                         
  -1   7   5         85.45        103.76         2.27 o                         
   0   7   5       1379.63       1430.53        12.89 o                         
   1   7   5        827.26        811.25         7.52 o                         
   2   7   5         20.64         30.43         1.59 o                         
   3   7   5        102.20        100.51         2.80 o                         
   4   7   5         55.45         50.53         2.59 o                         
   5   7   5         46.95         44.65         4.74 o                         
   6   7   5         17.39         19.41         4.63 o                         
   7   7   5          2.01          2.88         5.09 o                         
  -7   8   5         10.36          2.21         4.70 o                         
  -6   8   5         28.01         23.84         3.89 o                         
  -5   8   5         57.72         49.51         4.09 o                         
  -4   8   5        271.32        278.12         6.74 o                         
  -3   8   5          0.02          3.73         2.04 o                         
  -2   8   5          3.75          6.39         1.41 o                         
  -1   8   5        603.90        624.06         5.74 o                         
   0   8   5       4769.22       5046.53        39.94 o                         
   1   8   5         64.83         61.26         2.44 o                         
   2   8   5         93.98        111.84         2.86 o                         
   3   8   5          7.24          5.17         1.45 o                         
   4   8   5         25.37         32.06         2.42 o                         
   5   8   5         34.50         38.86         4.85 o                         
   6   8   5          7.68          5.36         4.30 o                         
   7   8   5          6.49         10.08         5.22 o                         
  -7   9   5          8.37         14.18         4.22 o                         
  -6   9   5         21.36         19.70         3.96 o                         
  -5   9   5          8.57          1.18         3.91 o                         
  -4   9   5        536.64        540.24        12.64 o                         
  -3   9   5         75.08         77.12         3.34 o                         
  -2   9   5        131.83        124.03         2.78 o                         
  -1   9   5        130.37        153.08         2.64 o                         
   0   9   5        238.36        239.11         5.65 o                         
   1   9   5        764.85        778.67         7.62 o                         
   2   9   5         19.17         15.86         1.81 o                         
   3   9   5          2.51          3.37         1.65 o                         
   4   9   5         26.71         27.44         2.68 o                         
   5   9   5          9.90         16.74         4.34 o                         
   6   9   5          3.07          4.81         4.44 o                         
   7   9   5          5.10         16.73         5.50 o                         
  -7  10   5          1.03          5.86         4.18 o                         
  -6  10   5         34.74         50.50         5.57 o                         
  -5  10   5          8.08          7.58         3.51 o                         
  -4  10   5        230.68        229.74         6.40 o                         
  -3  10   5          3.05         -0.38         2.21 o                         
  -2  10   5          0.82          0.09         1.40 o                         
  -1  10   5          4.85          4.99         1.11 o                         
   0  10   5        858.16        879.86        12.84 o                         
   1  10   5          3.76          6.82         1.48 o                         
   2  10   5         34.64         40.52         2.27 o                         
   3  10   5          5.55          2.34         1.77 o                         
   4  10   5          9.73          9.77         3.13 o                         
   5  10   5         11.50         12.98         4.47 o                         
   6  10   5         14.11         15.24         4.99 o                         
   7  10   5          0.16          0.90         6.25 o                         
  -7  11   5          1.35          0.50         4.74 o                         
  -6  11   5         51.58         61.66         5.06 o                         
  -5  11   5          1.61          3.19         4.59 o                         
  -4  11   5        271.75        273.15         6.13 o                         
  -3  11   5         82.81         70.68         3.98 o                         
  -2  11   5         35.84         41.10         2.55 o                         
  -1  11   5         47.93         62.67         2.58 o                         
   0  11   5        187.24        177.16         3.85 o                         
   1  11   5         44.66         42.69         2.17 o                         
   2  11   5        399.43        414.59         5.66 o                         
   3  11   5          7.56          6.70         2.19 o                         
   4  11   5         28.59         34.59         5.37 o                         
   5  11   5         44.73         41.33         7.29 o                         
   6  11   5         14.96         11.06         4.85 o                         
   7  11   5          7.18          5.50         5.20 o                         
  -7  12   5          1.61         -4.42         4.42 o                         
  -6  12   5         18.03         32.77         5.07 o                         
  -5  12   5          5.69          1.08         3.13 o                         
  -4  12   5        189.01        190.46         5.57 o                         
  -3  12   5        104.57        102.09         4.09 o                         
  -2  12   5          1.43          2.66         1.93 o                         
  -1  12   5         72.83         82.06         2.99 o                         
   0  12   5         67.85         64.00         2.98 o                         
   1  12   5        114.23        106.51         2.89 o                         
   2  12   5        119.20        120.81         3.63 o                         
   3  12   5         51.33         57.23         3.74 o                         
   4  12   5         19.83         18.74         3.47 o                         
   5  12   5          0.06         -3.99         3.99 o                         
   6  12   5          0.75         10.62         4.66 o                         
   7  12   5          1.79         10.12         5.56 o                         
  -6  13   5          0.94          1.29         5.37 o                         
  -5  13   5          0.61         -0.94         4.17 o                         
  -4  13   5        167.39        174.71         7.22 o                         
  -3  13   5       1153.25       1136.27        13.22 o                         
  -2  13   5         11.14         12.59         2.89 o                         
  -1  13   5         22.00         15.77         2.22 o                         
   0  13   5         19.34         17.02         2.40 o                         
   1  13   5        101.14        107.53         3.73 o                         
   2  13   5        106.92        105.45         3.75 o                         
   3  13   5          4.48          2.27         2.70 o                         
   4  13   5          0.22         -2.19         3.03 o                         
   5  13   5         24.41         31.83         4.96 o                         
   6  13   5          0.11          0.91         4.53 o                         
  -6  14   5          0.06         -0.45         5.39 o                         
  -5  14   5          3.11          0.92         6.52 o                         
  -4  14   5        130.92        139.84         7.84 o                         
  -3  14   5         36.08         37.73         3.67 o                         
  -2  14   5         26.84         22.55         3.29 o                         
  -1  14   5        106.68        118.02         3.89 o                         
   0  14   5        218.97        228.15         4.87 o                         
   1  14   5        202.42        201.48         4.76 o                         
   2  14   5        108.86        120.89         4.62 o                         
   3  14   5          9.68         16.91         3.48 o                         
   4  14   5         14.80          9.67         4.32 o                         
   5  14   5          8.58         12.13         5.21 o                         
   6  14   5          0.35         -4.94         4.94 o                         
  -6  15   5          8.01         11.76         5.55 o                         
  -5  15   5         22.42         26.64         5.37 o                         
  -4  15   5          0.13          1.86         3.22 o                         
  -3  15   5          0.02         -2.84         2.84 o                         
  -2  15   5          8.11          7.28         2.95 o                         
  -1  15   5         31.84         35.04         3.56 o                         
   0  15   5          0.19         -0.56         2.41 o                         
   1  15   5         32.93         31.21         2.95 o                         
   2  15   5        278.35        266.35         6.20 o                         
   3  15   5         21.91         24.36         4.32 o                         
   4  15   5          0.13         -3.56         3.56 o                         
   5  15   5          2.21          5.09         5.30 o                         
   6  15   5          0.02          1.58         5.48 o                         
  -6  16   5          0.00         -2.52         5.43 o                         
  -5  16   5          3.30          1.59         4.83 o                         
  -4  16   5          8.78          5.91         3.46 o                         
  -3  16   5         65.97         69.35         4.41 o                         
  -2  16   5          0.55          0.60         2.90 o                         
  -1  16   5          0.07         -3.03         3.03 o                         
   0  16   5          8.32          8.21         2.83 o                         
   1  16   5         50.34         50.61         3.44 o                         
   2  16   5         26.18         26.07         3.32 o                         
   3  16   5         37.23         35.57         4.66 o                         
   4  16   5          0.00          0.04         3.85 o                         
   5  16   5          1.00         -4.69         4.69 o                         
   6  16   5          0.40         -0.15         5.64 o                         
  -6  17   5          8.72          8.80         9.91 o                         
  -5  17   5          0.90          5.02         4.53 o                         
  -4  17   5         23.74         21.48         4.52 o                         
  -3  17   5         34.89         26.21         3.78 o                         
  -2  17   5         16.83          7.32         3.29 o                         
  -1  17   5          3.45          5.83         3.47 o                         
   0  17   5          8.14          7.41         3.03 o                         
   1  17   5          0.27         -1.29         3.01 o                         
   2  17   5        225.29        227.48         6.03 o                         
   3  17   5         96.26         92.13         5.94 o                         
   4  17   5          0.26          2.91         4.12 o                         
   5  17   5          4.44          7.96         5.56 o                         
   6  17   5          0.61          1.31         6.42 o                         
  -6  18   5          7.57         12.66         5.66 o                         
  -5  18   5          0.09         -3.12         4.44 o                         
  -4  18   5          0.30         -3.60         3.60 o                         
  -3  18   5        196.45        194.00         7.15 o                         
  -2  18   5        125.59        116.34         6.10 o                         
  -1  18   5          9.14          4.58         3.39 o                         
   0  18   5         39.16         36.32         3.50 o                         
   1  18   5         19.17         18.60         3.60 o                         
   2  18   5         52.60         48.33         4.96 o                         
   3  18   5         16.95         12.87         4.18 o                         
   4  18   5          5.96          3.23         4.13 o                         
   5  18   5          0.00          5.37         5.63 o                         
  -5  19   5          0.10         -5.35         5.35 o                         
  -4  19   5          3.03         -3.64         4.30 o                         
  -3  19   5        155.68        150.20         6.13 o                         
  -2  19   5         75.34         65.93         4.69 o                         
  -1  19   5          9.43         -0.46         3.79 o                         
   0  19   5         12.87         12.19         3.30 o                         
   1  19   5         41.62         45.06         4.35 o                         
   2  19   5        155.31        157.07         7.16 o                         
   3  19   5         35.51         32.09         4.91 o                         
   4  19   5         54.64         75.50         6.21 o                         
   5  19   5          6.02          0.39         5.82 o                         
  -5  20   5          2.91          8.06         5.01 o                         
  -4  20   5          1.61         -1.44         6.10 o                         
  -3  20   5        100.11         97.54         5.53 o                         
  -2  20   5          0.06          1.78         3.42 o                         
  -1  20   5         13.47          7.26         3.84 o                         
   0  20   5          4.93          5.74         4.11 o                         
   1  20   5        122.55        138.14         6.92 o                         
   2  20   5         78.93         85.55         6.82 o                         
   3  20   5         38.10         28.08         4.84 o                         
   4  20   5          1.56         -0.93         4.38 o                         
   5  20   5         10.72         20.92        11.93 o                         
  -5  21   5          7.79          7.96         6.79 o                         
  -4  21   5          3.59          0.76         4.60 o                         
  -3  21   5          0.23          6.00         3.93 o                         
  -2  21   5          0.01         -3.57         3.59 o                         
  -1  21   5          7.12          7.42         3.62 o                         
   0  21   5         55.52         52.26         5.23 o                         
   1  21   5         41.77         48.23         5.18 o                         
   2  21   5         13.82         13.27         4.43 o                         
   3  21   5         34.12         33.11         5.13 o                         
   4  21   5         34.34         35.03         5.54 o                         
   5  21   5          5.85         15.13         6.17 o                         
  -4  22   5          0.31          0.03         4.76 o                         
  -3  22   5         18.94         25.34         4.32 o                         
  -2  22   5          5.89          4.57         3.94 o                         
  -1  22   5          3.97          2.18         4.34 o                         
   0  22   5          1.18          3.40         4.40 o                         
   1  22   5        215.80        219.73         8.63 o                         
   2  22   5         10.60         14.05         4.75 o                         
   3  22   5          7.92          8.53         4.51 o                         
   4  22   5          0.01         10.74         4.79 o                         
  -4  23   5          8.63          7.00         6.17 o                         
  -3  23   5          0.24          2.25         3.97 o                         
  -2  23   5          4.98          6.49         4.40 o                         
  -1  23   5          2.25         -1.42         5.16 o                         
   0  23   5         17.13         10.25         4.70 o                         
   1  23   5          7.62         -1.20         5.15 o                         
   2  23   5         13.44          9.66         8.01 o                         
   3  23   5          3.73          0.24         4.53 o                         
   4  23   5          0.88         -2.91         5.02 o                         
  -3  24   5         18.66         20.58         5.97 o                         
  -2  24   5          9.04         13.25         5.15 o                         
  -1  24   5          1.26          0.46         4.60 o                         
   0  24   5         55.87         50.24         5.88 o                         
   1  24   5         11.63         12.05         5.57 o                         
   2  24   5          0.00          2.83        10.37 o                         
   3  24   5          0.37          8.43         6.08 o                         
  -3  25   5          0.10          5.29         6.64 o                         
  -2  25   5          0.02          6.35         6.26 o                         
  -1  25   5          0.41          8.87         6.48 o                         
   0  25   5         18.07         24.46         7.83 o                         
   1  25   5         35.13         47.32         8.38 o                         
   2  25   5         10.02          6.92         6.17 o                         
   3  25   5          0.93          1.76         5.71 o                         
  -2  26   5          0.00         -8.79        10.23 o                         
  -1  26   5          0.01         -3.55         7.94 o                         
   0  26   5          0.00         -2.97        10.32 o                         
   1  26   5         16.39         21.53         7.93 o                         
   2  26   5         16.56         23.97         8.19 o                         
  -1  27   5          1.05          6.28         6.95 o                         
   0  27   5          0.23          8.01        14.31 o                         
   1  27   5          8.40         13.55         8.15 o                         
  -6   0   6         12.28          7.39         4.49 o                         
  -4   0   6         38.01         49.27         4.09 o                         
  -2   0   6        409.86        405.51        11.59 o                         
   0   0   6         35.00         33.39         2.10 o                         
   2   0   6       1603.12       1453.73        17.19 o                         
   4   0   6        145.59        145.51         4.68 o                         
   6   0   6          3.70         -1.04         4.30 o                         
  -7   1   6          0.86         -3.06         3.88 o                         
  -6   1   6          6.77          2.55         3.13 o                         
  -5   1   6         13.78         13.26         2.76 o                         
  -4   1   6         18.53         23.79         2.46 o                         
  -3   1   6        471.29        486.18         4.74 o                         
  -2   1   6       2533.16       2780.84        19.04 o                         
  -1   1   6        233.85        218.36         2.95 o                         
   0   1   6        384.79        322.45         3.86 o                         
   1   1   6        925.05        947.83         7.89 o                         
   2   1   6        251.99        207.99         3.17 o                         
   3   1   6         86.56         85.67         2.60 o                         
   4   1   6        105.99        104.68         3.01 o                         
   5   1   6         41.24         44.54         3.55 o                         
   6   1   6          3.11          0.72         2.99 o                         
   7   1   6          7.29         -4.98         7.16 o                         
  -7   2   6          3.09          2.34         3.97 o                         
  -6   2   6          0.59          3.01         3.10 o                         
  -5   2   6          1.44          5.15         2.48 o                         
  -4   2   6         21.80         24.97         2.61 o                         
  -3   2   6        112.58        102.36         2.36 o                         
  -2   2   6       1211.39       1204.17         9.39 o                         
  -1   2   6        205.77        184.49         2.43 o                         
   0   2   6        501.46        475.17         4.67 o                         
   1   2   6        667.23        702.70         6.26 o                         
   2   2   6        495.14        492.17         5.17 o                         
   3   2   6        104.87         97.35         2.80 o                         
   4   2   6        401.15        374.59         4.95 o                         
   5   2   6         42.10         36.10         3.36 o                         
   6   2   6          0.61         -3.41         3.86 o                         
   7   2   6          3.64          7.99         4.94 o                         
  -7   3   6          2.02         -2.29         4.67 o                         
  -6   3   6          0.86         -3.36         3.36 o                         
  -5   3   6          0.03         -2.42         2.42 o                         
  -4   3   6          9.88          9.21         2.15 o                         
  -3   3   6         16.84         19.99         1.57 o                         
  -2   3   6       1913.32       1904.78        14.50 o                         
  -1   3   6        302.42        295.03         3.30 o                         
   0   3   6        197.84        174.81         2.76 o                         
   1   3   6          0.63          1.22         1.30 o                         
   2   3   6       1754.81       1799.56        13.87 o                         
   3   3   6        222.05        201.57         3.56 o                         
   4   3   6          0.85          0.97         1.97 o                         
   5   3   6          1.73          0.94         2.76 o                         
   6   3   6          1.17          1.28         4.14 o                         
   7   3   6         14.92         16.01         5.80 o                         
  -7   4   6          1.13          4.17         4.08 o                         
  -6   4   6         38.36         35.69         4.36 o                         
  -5   4   6          0.00          1.08         2.77 o                         
  -4   4   6          0.04         -1.93         2.14 o                         
  -3   4   6        127.23        121.61         2.76 o                         
  -2   4   6         28.01         31.10         1.58 o                         
  -1   4   6         32.48         29.15         1.32 o                         
   0   4   6         30.05         28.37         1.32 o                         
   1   4   6         95.85         77.79         2.43 o                         
   2   4   6        299.49        328.84         4.09 o                         
   3   4   6          5.98          1.10         1.55 o                         
   4   4   6         11.39          9.36         2.14 o                         
   5   4   6          0.38         -2.46         2.46 o                         
   6   4   6          0.27         -2.99         5.43 o                         
   7   4   6          0.19         -4.26         4.26 o                         
  -7   5   6          0.02         -3.85         3.85 o                         
  -6   5   6         60.56         53.14         4.50 o                         
  -5   5   6         76.00         89.44         6.06 o                         
  -4   5   6        226.12        220.59         6.49 o                         
  -3   5   6          3.77          2.08         1.32 o                         
  -2   5   6        298.47        302.83         3.79 o                         
  -1   5   6         66.82         89.48         2.01 o                         
   0   5   6         14.02         20.33         1.25 o                         
   1   5   6        439.41        446.49         5.29 o                         
   2   5   6       2680.00       2541.68        18.83 o                         
   3   5   6        264.83        268.95         5.73 o                         
   4   5   6         17.74         20.39         2.44 o                         
   5   5   6          0.94          1.54         4.08 o                         
   6   5   6          0.33          8.90         6.34 o                         
   7   5   6         10.49         10.48         5.26 o                         
  -7   6   6         10.90          9.58         6.48 o                         
  -6   6   6          9.39          8.59         3.65 o                         
  -5   6   6         41.99         42.96         3.95 o                         
  -4   6   6        833.70        766.29        11.60 o                         
  -3   6   6         11.48         14.29         1.74 o                         
  -2   6   6        459.92        456.71         4.97 o                         
  -1   6   6        463.05        470.99         4.50 o                         
   0   6   6        596.88        685.88         6.59 o                         
   1   6   6        271.32        289.71         5.99 o                         
   2   6   6       2379.73       2312.78        18.40 o                         
   3   6   6          5.65         -0.30         1.54 o                         
   4   6   6          9.48          7.29         2.22 o                         
   5   6   6          0.68         -0.89         3.22 o                         
   6   6   6         17.78         14.32         4.56 o                         
   7   6   6          2.07          8.06         9.19 o                         
  -7   7   6          7.66          2.67         4.16 o                         
  -6   7   6          8.07          6.98         3.66 o                         
  -5   7   6          2.36          5.53         3.15 o                         
  -4   7   6        543.93        533.22        10.56 o                         
  -3   7   6         32.46         37.73         2.67 o                         
  -2   7   6        306.38        320.99         4.83 o                         
  -1   7   6         70.65         59.73         1.81 o                         
   0   7   6         90.19         82.96         2.58 o                         
   1   7   6        166.15        148.07         4.34 o                         
   2   7   6        611.05        614.86         6.15 o                         
   3   7   6         88.32         87.50         3.30 o                         
   4   7   6         21.57         18.62         2.81 o                         
   5   7   6          0.66          0.41         3.78 o                         
   6   7   6          6.02         10.03         4.72 o                         
   7   7   6          5.82         -1.15         5.60 o                         
  -7   8   6          0.01         -0.21         4.24 o                         
  -6   8   6         10.93         10.02         3.85 o                         
  -5   8   6         27.70         21.20         3.48 o                         
  -4   8   6          7.15         16.48         7.48 o                         
  -3   8   6          8.43          4.90         2.27 o                         
  -2   8   6        144.90        136.81         2.95 o                         
  -1   8   6         54.38         59.08         2.11 o                         
   0   8   6        143.92        119.14         3.39 o                         
   1   8   6        228.80        222.71         3.27 o                         
   2   8   6          8.83         10.25         1.27 o                         
   3   8   6          2.76          4.97         1.94 o                         
   4   8   6         33.95         33.77         3.09 o                         
   5   8   6          2.03         -3.80         3.80 o                         
   6   8   6          2.77          4.05         4.28 o                         
   7   8   6          0.39          0.63         5.07 o                         
  -7   9   6          0.00          0.28         4.54 o                         
  -6   9   6         17.49         18.13         4.99 o                         
  -5   9   6          7.84         10.79         4.37 o                         
  -4   9   6         92.29         84.68         4.27 o                         
  -3   9   6        140.30        136.72         5.64 o                         
  -2   9   6         16.69         18.44         1.71 o                         
  -1   9   6        123.52        124.78         2.58 o                         
   0   9   6        143.41        136.82         3.55 o                         
   1   9   6         37.19         47.73         1.97 o                         
   2   9   6        138.26        124.63         2.70 o                         
   3   9   6         88.94         94.60         3.86 o                         
   4   9   6          2.18         -1.54         2.52 o                         
   5   9   6          0.00         -3.61         3.61 o                         
   6   9   6         33.29         34.27         5.54 o                         
   7   9   6          1.68         -4.82         4.82 o                         
  -7  10   6          1.16          3.90         5.60 o                         
  -6  10   6          2.53         11.56         5.14 o                         
  -5  10   6         40.98         30.68         4.08 o                         
  -4  10   6        673.68        651.73        10.34 o                         
  -3  10   6         24.21         28.05         2.90 o                         
  -2  10   6         57.84         53.34         2.69 o                         
  -1  10   6          0.32          0.88         1.64 o                         
   0  10   6        215.76        217.00         4.43 o                         
   1  10   6        317.34        366.59         5.50 o                         
   2  10   6        199.11        181.21         4.48 o                         
   3  10   6          3.90          4.86         2.47 o                         
   4  10   6         49.30         45.51         3.42 o                         
   5  10   6         46.37         40.09         8.29 o                         
   6  10   6          4.41         -1.94         4.34 o                         
   7  10   6          1.12         -4.88         4.88 o                         
  -7  11   6          0.71         -4.43         4.43 o                         
  -6  11   6         46.45         53.46         5.47 o                         
  -5  11   6          1.77          0.46         3.40 o                         
  -4  11   6        224.57        227.64         8.84 o                         
  -3  11   6         38.35         42.73         3.01 o                         
  -2  11   6          6.92          7.02         2.60 o                         
  -1  11   6        337.75        355.84         5.15 o                         
   0  11   6         95.74        106.98         4.24 o                         
   1  11   6        235.54        238.66         4.37 o                         
   2  11   6         76.29         72.10         3.40 o                         
   3  11   6          9.71         10.89         2.74 o                         
   4  11   6         18.52         14.95         3.29 o                         
   5  11   6          0.01          4.12         4.01 o                         
   6  11   6          2.73         -0.07         6.54 o                         
   7  11   6          5.76          8.85         6.50 o                         
  -6  12   6          1.68          1.59         4.25 o                         
  -5  12   6         60.78         59.68         6.04 o                         
  -4  12   6        140.42        130.86         5.96 o                         
  -3  12   6        137.55        141.03         5.28 o                         
  -2  12   6         19.38         25.61         3.48 o                         
  -1  12   6        149.34        137.67         3.69 o                         
   0  12   6        536.61        549.66         7.37 o                         
   1  12   6          2.94          2.20         1.97 o                         
   2  12   6        188.04        176.80         6.17 o                         
   3  12   6          5.44          2.92         3.12 o                         
   4  12   6          4.74         -1.09         2.98 o                         
   5  12   6         12.80         19.49         4.78 o                         
   6  12   6          1.37         -4.12         6.75 o                         
  -6  13   6         38.26         47.59         5.88 o                         
  -5  13   6          3.14         -1.97         4.43 o                         
  -4  13   6         10.13          7.73         3.21 o                         
  -3  13   6        523.66        531.75         8.61 o                         
  -2  13   6          9.45         10.91         2.88 o                         
  -1  13   6        109.57        106.28         3.49 o                         
   0  13   6         28.86         37.18         3.08 o                         
   1  13   6          3.30          4.74         2.58 o                         
   2  13   6        672.10        617.19        10.46 o                         
   3  13   6        406.71        415.49         8.03 o                         
   4  13   6         13.60          9.36         4.19 o                         
   5  13   6         17.37         22.39         6.76 o                         
   6  13   6          0.05         10.25        11.29 o                         
  -6  14   6          3.35          3.26         8.02 o                         
  -5  14   6          0.36         -3.94         4.32 o                         
  -4  14   6         30.72         33.34         4.10 o                         
  -3  14   6         13.23         13.29         3.43 o                         
  -2  14   6         60.44         55.14         3.83 o                         
  -1  14   6          1.86         -2.05         2.05 o                         
   0  14   6          0.02         -0.37         2.25 o                         
   1  14   6        129.21        126.42         4.64 o                         
   2  14   6        232.61        219.28         6.36 o                         
   3  14   6        482.30        472.60         8.79 o                         
   4  14   6          2.85         -3.52         3.63 o                         
   5  14   6         44.09         32.05         6.32 o                         
   6  14   6          0.27          7.32         5.72 o                         
  -6  15   6         17.80         39.79         6.97 o                         
  -5  15   6          0.07         -0.60         4.78 o                         
  -4  15   6         13.43         15.02         4.02 o                         
  -3  15   6         25.80         28.16         4.10 o                         
  -2  15   6         11.10         13.41         3.15 o                         
  -1  15   6        126.04        109.59         5.12 o                         
   0  15   6          4.28         10.43         2.61 o                         
   1  15   6          2.82         -1.62         3.33 o                         
   2  15   6        214.25        214.72         5.69 o                         
   3  15   6         84.64         73.97         5.56 o                         
   4  15   6          6.43          6.07         3.94 o                         
   5  15   6          0.12          6.82         8.71 o                         
   6  15   6          1.46          1.01         8.52 o                         
  -6  16   6          1.27         -5.52         5.52 o                         
  -5  16   6          0.67          2.70         4.25 o                         
  -4  16   6         15.59         13.31         4.40 o                         
  -3  16   6        143.88        131.50         6.10 o                         
  -2  16   6         11.86         10.67         3.26 o                         
  -1  16   6         17.60         14.89         3.58 o                         
   0  16   6         12.64         12.34         2.76 o                         
   1  16   6          2.13          2.35         3.01 o                         
   2  16   6         96.61        107.71         4.72 o                         
   3  16   6          0.21          7.07         3.99 o                         
   4  16   6         11.82          5.49         3.98 o                         
   5  16   6          2.62          9.10         7.76 o                         
   6  16   6          2.88          5.13         5.89 o                         
  -6  17   6          1.13         -4.88         4.88 o                         
  -5  17   6          0.05         -1.30         4.45 o                         
  -4  17   6         13.16         19.33         4.53 o                         
  -3  17   6          5.42          3.74         3.28 o                         
  -2  17   6        130.84        125.42         5.34 o                         
  -1  17   6          1.05          1.86         3.36 o                         
   0  17   6          2.17         -0.73         2.92 o                         
   1  17   6          1.97          5.38         2.97 o                         
   2  17   6          5.12          4.88         2.95 o                         
   3  17   6          5.73          8.10         4.09 o                         
   4  17   6         28.75         24.49         4.63 o                         
   5  17   6          4.12          6.81         5.72 o                         
  -5  18   6          1.11         -4.31         4.31 o                         
  -4  18   6         22.06         12.88         4.43 o                         
  -3  18   6          4.33          2.68         3.40 o                         
  -2  18   6        123.42        134.45         5.75 o                         
  -1  18   6         94.40         82.51         6.06 o                         
   0  18   6          6.53          3.98         3.23 o                         
   1  18   6          4.06          1.59         2.97 o                         
   2  18   6          4.47          1.78         3.00 o                         
   3  18   6         62.41         60.40         6.86 o                         
   4  18   6          0.00         -4.17         5.09 o                         
   5  18   6          0.44         -2.74         5.21 o                         
  -5  19   6          7.00          6.98         5.27 o                         
  -4  19   6          1.67          3.82         4.48 o                         
  -3  19   6          2.59          7.55         3.88 o                         
  -2  19   6          1.98          1.46         3.53 o                         
  -1  19   6          0.03          1.32         4.04 o                         
   0  19   6          6.83          7.03         4.08 o                         
   1  19   6         25.51         26.47         3.68 o                         
   2  19   6         69.97         64.28         5.41 o                         
   3  19   6          1.13          6.64         4.45 o                         
   4  19   6         25.90         28.11         5.00 o                         
   5  19   6          0.48          8.45         5.77 o                         
  -5  20   6          0.86          4.87         5.29 o                         
  -4  20   6          0.26         -1.83         4.51 o                         
  -3  20   6          9.71          5.71         3.83 o                         
  -2  20   6         13.08          6.63         3.65 o                         
  -1  20   6         27.74         24.69         4.89 o                         
   0  20   6          0.23         -1.14         3.92 o                         
   1  20   6          8.05          2.98         3.57 o                         
   2  20   6         30.34         32.25         5.02 o                         
   3  20   6          8.80          3.39         6.31 o                         
   4  20   6          3.15          6.83         4.63 o                         
   5  20   6          6.38          9.44         6.43 o                         
  -5  21   6          0.04          8.47         7.59 o                         
  -4  21   6         20.01          9.90         5.35 o                         
  -3  21   6          1.03         -3.06         3.59 o                         
  -2  21   6          0.03          1.28         4.52 o                         
  -1  21   6          0.58          3.18         4.25 o                         
   0  21   6          6.76          3.06         4.23 o                         
   1  21   6         32.79         31.94         4.35 o                         
   2  21   6          0.66          2.90         4.22 o                         
   3  21   6          0.02          1.52         5.32 o                         
   4  21   6         25.01         27.71         5.22 o                         
  -4  22   6         10.21         14.87         5.45 o                         
  -3  22   6          1.27          0.76         3.94 o                         
  -2  22   6          0.03         -0.67         4.42 o                         
  -1  22   6          2.88         -1.61         4.17 o                         
   0  22   6          0.01          2.88         4.31 o                         
   1  22   6        108.49        133.76         7.17 o                         
   2  22   6         10.73          9.67         4.81 o                         
   3  22   6          4.09          4.30         5.98 o                         
   4  22   6          0.12          0.89         5.40 o                         
  -4  23   6          1.26          0.28         5.17 o                         
  -3  23   6          5.86          6.75         4.84 o                         
  -2  23   6         12.81         14.86         6.20 o                         
  -1  23   6          2.61         -4.40         4.40 o                         
   0  23   6          9.96          4.11         5.58 o                         
   1  23   6         23.18         27.87         5.91 o                         
   2  23   6         15.52          6.78         5.79 o                         
   3  23   6         17.23         26.70         6.69 o                         
   4  23   6          0.86          0.91         4.99 o                         
  -3  24   6          0.97          0.75         5.03 o                         
  -2  24   6          8.45         10.05         5.15 o                         
  -1  24   6          0.62         -1.31         6.58 o                         
   0  24   6         15.59         18.46         5.15 o                         
   1  24   6         59.54         66.20         8.97 o                         
   2  24   6         10.27         19.87         5.41 o                         
   3  24   6         23.66         24.44         6.99 o                         
  -3  25   6         10.05         10.27         8.54 o                         
  -2  25   6          1.47         -4.84         4.84 o                         
  -1  25   6          0.01          0.55         4.72 o                         
   0  25   6         10.85         11.69         5.35 o                         
   1  25   6          1.59          1.75         6.95 o                         
   2  25   6         20.03         34.06         8.20 o                         
   3  25   6          0.66          1.23        10.87 o                         
  -2  26   6          0.04         -1.43         6.57 o                         
  -1  26   6         10.23          5.86         7.90 o                         
   0  26   6          0.01          2.46         7.53 o                         
   1  26   6         19.10         11.26         7.57 o                         
   2  26   6          6.19         18.38        11.14 o                         
  -1  27   6          0.00         11.06         6.75 o                         
   0  27   6          2.96         -2.28         9.67 o                         
   1  27   6          2.16          5.72        10.26 o                         
  -7   0   7          3.09          0.75         5.11 o                         
  -5   0   7          0.76          1.95         3.61 o                         
  -3   0   7         35.50         44.48         2.61 o                         
  -1   0   7       1788.99       1930.66        19.65 o                         
   1   0   7       1398.28       1451.18        17.09 o                         
   3   0   7        173.00        154.18         4.93 o                         
   5   0   7        186.31        176.01         7.88 o                         
   7   0   7          5.16         10.67        12.55 o                         
  -7   1   7         11.19         18.20         4.62 o                         
  -6   1   7          6.82          8.29         3.22 o                         
  -5   1   7          5.56          5.79         2.68 o                         
  -4   1   7          2.68          3.48         2.13 o                         
  -3   1   7          0.66          3.36         1.32 o                         
  -2   1   7          1.28          1.55         0.88 o                         
  -1   1   7        569.91        615.90         5.76 o                         
   0   1   7          5.96          3.55         1.19 o                         
   1   1   7        832.68        820.67         7.30 o                         
   2   1   7        115.67        111.43         2.64 o                         
   3   1   7          6.27          5.51         1.24 o                         
   4   1   7        484.85        480.00         5.78 o                         
   5   1   7          4.93          6.14         2.90 o                         
   6   1   7          0.72          2.06         4.17 o                         
   7   1   7          0.77          8.44         6.36 o                         
  -7   2   7          0.51         -0.74         4.14 o                         
  -6   2   7          1.30         -2.89         2.89 o                         
  -5   2   7          0.00          0.80         2.63 o                         
  -4   2   7         30.34         28.96         3.56 o                         
  -3   2   7         95.79        106.75         2.57 o                         
  -2   2   7         49.47         57.54         2.88 o                         
  -1   2   7        130.70        153.10         2.45 o                         
   0   2   7          1.11          0.74         1.10 o                         
   1   2   7        131.72        162.89         2.89 o                         
   2   2   7          5.20          1.19         1.59 o                         
   3   2   7         39.32         43.45         2.39 o                         
   4   2   7         44.22         47.89         2.53 o                         
   5   2   7          1.46         -0.11         3.11 o                         
   6   2   7          0.04          4.68         3.60 o                         
   7   2   7          0.95          4.71         5.86 o                         
  -7   3   7          3.56          7.39         4.21 o                         
  -6   3   7          1.92          1.66         3.58 o                         
  -5   3   7          0.30         -1.42         2.63 o                         
  -4   3   7         69.22         77.66         3.71 o                         
  -3   3   7          6.20          6.09         1.45 o                         
  -2   3   7        502.16        525.00         4.93 o                         
  -1   3   7       1064.03       1013.18         7.46 o                         
   0   3   7         91.70        102.68         2.05 o                         
   1   3   7         98.79        122.22         2.92 o                         
   2   3   7         95.89        106.65         2.55 o                         
   3   3   7        239.85        246.61         4.76 o                         
   4   3   7        171.20        166.53         5.58 o                         
   5   3   7          0.03         -2.93         2.93 o                         
   6   3   7          0.59          3.40         3.76 o                         
   7   3   7          0.60          1.35         9.93 o                         
  -7   4   7          3.06          3.13         5.46 o                         
  -6   4   7          8.24          4.42         3.66 o                         
  -5   4   7          1.58          3.42         3.08 o                         
  -4   4   7          3.58          2.64         2.39 o                         
  -3   4   7        144.59        140.32         3.17 o                         
  -2   4   7         21.12         19.87         1.50 o                         
  -1   4   7       1255.13       1219.02         9.09 o                         
   0   4   7        167.35        156.15         2.36 o                         
   1   4   7         61.51         51.51         2.24 o                         
   2   4   7        548.68        600.06         6.07 o                         
   3   4   7        151.05        141.10         3.98 o                         
   4   4   7         70.33         70.09         3.60 o                         
   5   4   7         29.25         29.17         3.93 o                         
   6   4   7          0.02         -0.91         4.19 o                         
   7   4   7          0.28          3.41         8.35 o                         
  -7   5   7          0.40          3.83         4.29 o                         
  -6   5   7          2.67          2.21         3.24 o                         
  -5   5   7         98.86         91.57         4.78 o                         
  -4   5   7        119.33        109.39         5.22 o                         
  -3   5   7        169.26        183.00         3.28 o                         
  -2   5   7         41.59         42.11         1.85 o                         
  -1   5   7        390.58        390.53         4.69 o                         
   0   5   7          5.35         10.45         1.50 o                         
   1   5   7        223.29        212.55         3.72 o                         
   2   5   7       1451.87       1424.15        11.67 o                         
   3   5   7        224.46        215.72         3.91 o                         
   4   5   7        291.22        283.97         5.74 o                         
   5   5   7         12.68         13.14         3.50 o                         
   6   5   7          0.07          3.61         4.21 o                         
   7   5   7          1.29         -0.52         7.59 o                         
  -7   6   7          3.10          0.65         4.90 o                         
  -6   6   7          0.07          1.46         3.40 o                         
  -5   6   7         52.84         44.43         3.97 o                         
  -4   6   7        142.79        145.54         5.80 o                         
  -3   6   7         40.61         38.32         2.12 o                         
  -2   6   7         58.72         65.65         2.70 o                         
  -1   6   7        435.26        442.45         4.35 o                         
   0   6   7         73.92         86.22         2.13 o                         
   1   6   7       1343.40       1357.92        12.10 o                         
   2   6   7        791.65        799.17        10.67 o                         
   3   6   7         98.21         95.59         3.70 o                         
   4   6   7         19.63         17.17         2.82 o                         
   5   6   7          0.15         -0.72         3.24 o                         
   6   6   7          0.07         -3.37         4.04 o                         
   7   6   7         13.20          9.38         5.59 o                         
  -7   7   7          1.74         -4.08         4.08 o                         
  -6   7   7          0.00          2.32         3.50 o                         
  -5   7   7         79.50         73.73         4.65 o                         
  -4   7   7         25.45         22.26         4.80 o                         
  -3   7   7         47.96         52.86         3.02 o                         
  -2   7   7        173.63        172.65         3.41 o                         
  -1   7   7        204.92        211.21         3.07 o                         
   0   7   7          0.26          0.59         1.08 o                         
   1   7   7       1979.01       2032.78        20.26 o                         
   2   7   7        143.31        130.75         4.99 o                         
   3   7   7         22.91         22.99         2.67 o                         
   4   7   7          0.39          1.28         2.48 o                         
   5   7   7          4.73          2.40         3.37 o                         
   6   7   7          0.22          8.81         4.71 o                         
   7   7   7          7.10         11.92         5.80 o                         
  -7   8   7          6.61          7.33         4.62 o                         
  -6   8   7         34.66         44.48         4.73 o                         
  -5   8   7         32.89         32.91         4.28 o                         
  -4   8   7          0.46         -2.84         2.84 o                         
  -3   8   7        496.47        485.97         9.81 o                         
  -2   8   7         45.59         42.53         2.19 o                         
  -1   8   7       1073.59       1105.68         8.60 o                         
   0   8   7          0.68         -0.23         1.54 o                         
   1   8   7          0.29          2.07         1.65 o                         
   2   8   7         93.62         96.31         3.51 o                         
   3   8   7         18.95         19.92         2.80 o                         
   4   8   7         14.75         13.03         2.83 o                         
   5   8   7          3.76         -2.62         3.95 o                         
   6   8   7         17.63         19.59         4.89 o                         
   7   8   7          2.53          0.06         5.19 o                         
  -7   9   7          1.49          5.19         4.82 o                         
  -6   9   7          3.00          0.85         3.61 o                         
  -5   9   7          3.37          0.45         3.13 o                         
  -4   9   7        252.50        244.54         7.12 o                         
  -3   9   7        525.44        495.55         7.44 o                         
  -2   9   7         31.24         32.38         2.13 o                         
  -1   9   7        291.45        287.79         4.50 o                         
   0   9   7         28.26         27.28         2.07 o                         
   1   9   7        209.59        231.20         4.35 o                         
   2   9   7        159.38        154.53         4.28 o                         
   3   9   7         47.44         47.06         3.30 o                         
   4   9   7          5.51          6.37         2.67 o                         
   5   9   7          2.33          9.82         4.39 o                         
   6   9   7          0.20         -1.86         4.23 o                         
   7   9   7          1.68          5.37         7.92 o                         
  -7  10   7          0.29          5.46         4.77 o                         
  -6  10   7          0.44          5.20         4.33 o                         
  -5  10   7         22.10         22.45         6.61 o                         
  -4  10   7        185.78        189.49         5.88 o                         
  -3  10   7         79.47         76.93         3.54 o                         
  -2  10   7         18.89         15.92         2.22 o                         
  -1  10   7          0.67          2.35         1.81 o                         
   0  10   7         22.37         17.55         2.55 o                         
   1  10   7        182.18        188.44         5.16 o                         
   2  10   7         28.98         24.80         2.74 o                         
   3  10   7        222.09        226.05         5.55 o                         
   4  10   7          4.14          8.52         2.82 o                         
   5  10   7         10.40         10.19         6.16 o                         
   6  10   7          2.72          5.63         4.81 o                         
  -6  11   7          2.14          3.79         4.17 o                         
  -5  11   7          0.00          1.09         4.11 o                         
  -4  11   7         14.56         23.09         4.53 o                         
  -3  11   7        779.05        812.30        10.58 o                         
  -2  11   7         94.53         83.70         3.70 o                         
  -1  11   7          0.29          2.26         1.87 o                         
   0  11   7         20.55         23.04         2.92 o                         
   1  11   7        402.37        392.24         7.19 o                         
   2  11   7         13.15          6.31         3.09 o                         
   3  11   7        443.02        451.65         9.10 o                         
   4  11   7          0.67         -0.84         2.40 o                         
   5  11   7          0.04          4.92         4.20 o                         
   6  11   7          2.14         -1.13         5.57 o                         
  -6  12   7          5.42         13.46         4.66 o                         
  -5  12   7         22.32         24.34         5.09 o                         
  -4  12   7          7.99          6.28         3.84 o                         
  -3  12   7         98.68         98.16         4.58 o                         
  -2  12   7        137.90        124.14         4.39 o                         
  -1  12   7          9.85          8.93         2.18 o                         
   0  12   7         91.91         88.46         4.05 o                         
   1  12   7          4.95          3.62         2.66 o                         
   2  12   7        414.26        408.15         9.14 o                         
   3  12   7         58.52         53.16         4.11 o                         
   4  12   7         16.27          9.62         3.68 o                         
   5  12   7          0.94         -2.78         4.95 o                         
   6  12   7          5.10         11.77         5.61 o                         
  -6  13   7          9.40          9.07         4.70 o                         
  -5  13   7         28.32         26.59         5.48 o                         
  -4  13   7         73.89         74.89         5.43 o                         
  -3  13   7        188.68        192.26         5.91 o                         
  -2  13   7          3.34          6.82         2.88 o                         
  -1  13   7         13.60         19.25         2.42 o                         
   0  13   7         14.83         17.93         2.87 o                         
   1  13   7        102.23        107.79         4.39 o                         
   2  13   7         45.35         43.87         4.20 o                         
   3  13   7         82.37         94.73         4.85 o                         
   4  13   7         13.16         16.92         4.26 o                         
   5  13   7          8.88         12.16         5.25 o                         
   6  13   7          2.98          4.01         5.53 o                         
  -6  14   7          7.18          3.81         5.66 o                         
  -5  14   7          0.92         -1.05         3.90 o                         
  -4  14   7         55.30         61.65         5.76 o                         
  -3  14   7          2.62          2.06         3.02 o                         
  -2  14   7          0.06         -2.90         2.90 o                         
  -1  14   7         68.15         72.07         3.41 o                         
   0  14   7         11.53          9.45         2.85 o                         
   1  14   7         58.60         57.45         4.66 o                         
   2  14   7          1.76          0.03         2.93 o                         
   3  14   7        418.46        431.21         8.56 o                         
   4  14   7         10.72         10.87         4.06 o                         
   5  14   7         23.24         15.40         5.67 o                         
   6  14   7          0.11         -2.41         5.84 o                         
  -6  15   7          6.13         15.85         7.16 o                         
  -5  15   7          0.08         -4.01         4.01 o                         
  -4  15   7         18.53         17.23         4.32 o                         
  -3  15   7         53.49         55.55         6.70 o                         
  -2  15   7          7.77          5.68         3.00 o                         
  -1  15   7          4.15          3.64         2.85 o                         
   0  15   7         28.93         28.14         3.39 o                         
   1  15   7          8.51          7.13         4.07 o                         
   2  15   7         12.26         10.60         3.13 o                         
   3  15   7        119.05        103.13         5.50 o                         
   4  15   7         51.46         53.31         5.23 o                         
   5  15   7          0.47         -0.68         5.13 o                         
   6  15   7          0.79         12.61         6.64 o                         
  -6  16   7          9.08         19.56         5.61 o                         
  -5  16   7          2.19          7.56         4.61 o                         
  -4  16   7          5.45         -1.46         4.05 o                         
  -3  16   7         81.68         79.69         4.94 o                         
  -2  16   7        113.84        113.17         5.87 o                         
  -1  16   7        185.55        174.51         6.42 o                         
   0  16   7          1.79          1.68         2.89 o                         
   1  16   7          8.48          9.36         3.24 o                         
   2  16   7         17.38         17.69         3.38 o                         
   3  16   7         22.07         25.11         4.44 o                         
   4  16   7          5.84          2.43         4.98 o                         
   5  16   7          0.15          0.37        10.29 o                         
   6  16   7          1.00          4.55         7.43 o                         
  -5  17   7          1.27         -3.33         5.06 o                         
  -4  17   7         22.43         17.02         4.62 o                         
  -3  17   7         14.24         16.60         3.70 o                         
  -2  17   7          1.18         -2.87         2.98 o                         
  -1  17   7        160.84        138.46         6.69 o                         
   0  17   7         16.18         22.09         4.64 o                         
   1  17   7         18.30         15.28         3.26 o                         
   2  17   7          0.44          4.56         2.83 o                         
   3  17   7          1.80          1.65         3.91 o                         
   4  17   7          8.22         13.34         4.54 o                         
   5  17   7          0.30          7.56         5.84 o                         
  -5  18   7          0.08         -0.79         4.59 o                         
  -4  18   7          0.58         -2.64         4.22 o                         
  -3  18   7          7.17         15.01         3.87 o                         
  -2  18   7          6.65          8.03         3.39 o                         
  -1  18   7         50.95         34.16         5.50 o                         
   0  18   7         39.41         37.56         3.64 o                         
   1  18   7          0.66          1.62         3.07 o                         
   2  18   7          2.26         -0.86         2.61 o                         
   3  18   7         71.41         70.83         6.07 o                         
   4  18   7         23.32         32.61         5.21 o                         
   5  18   7         24.32         22.68         9.59 o                         
  -5  19   7          6.79         10.17         5.63 o                         
  -4  19   7          0.36         -3.47         4.35 o                         
  -3  19   7         29.94         28.95         4.08 o                         
  -2  19   7         56.34         50.73         4.92 o                         
  -1  19   7         16.12         14.84         4.44 o                         
   0  19   7          2.41          0.12         3.52 o                         
   1  19   7         65.25         71.02         4.56 o                         
   2  19   7         65.73         58.80         6.75 o                         
   3  19   7         33.62         33.81         5.04 o                         
   4  19   7          2.96         -0.26         6.81 o                         
   5  19   7          4.44         12.07         8.02 o                         
  -5  20   7          6.66         13.47         5.52 o                         
  -4  20   7          1.42          5.43         5.05 o                         
  -3  20   7          1.54          3.83         3.80 o                         
  -2  20   7         84.91         84.04         5.77 o                         
  -1  20   7         12.23         12.71         4.55 o                         
   0  20   7          0.18         -4.03         4.03 o                         
   1  20   7          8.58         10.29         3.37 o                         
   2  20   7         14.22         22.15         4.66 o                         
   3  20   7          1.88          5.43         4.38 o                         
   4  20   7          8.58          2.50         7.22 o                         
  -4  21   7          1.90          3.09         5.41 o                         
  -3  21   7          1.54          7.08         4.54 o                         
  -2  21   7         55.14         59.58         6.71 o                         
  -1  21   7          1.97         -2.49         4.10 o                         
   0  21   7          0.80         -0.56         4.01 o                         
   1  21   7          6.85          4.27         3.63 o                         
   2  21   7         41.98         39.52         5.38 o                         
   3  21   7          2.61          4.38         4.79 o                         
   4  21   7          4.43          4.43         6.68 o                         
  -4  22   7          0.01          0.96         9.37 o                         
  -3  22   7          2.31          3.33         4.44 o                         
  -2  22   7         31.28         29.68         5.33 o                         
  -1  22   7          2.93         -2.60         4.63 o                         
   0  22   7         25.30         28.64         5.83 o                         
   1  22   7          1.01          3.49         4.33 o                         
   2  22   7         31.12         23.57         6.00 o                         
   3  22   7          2.19          5.83         8.18 o                         
   4  22   7          5.32          5.89         5.70 o                         
  -3  23   7          0.13          2.36         4.71 o                         
  -2  23   7          4.04          5.50         5.00 o                         
  -1  23   7          6.14          4.22         4.71 o                         
   0  23   7          1.93          2.49         4.64 o                         
   1  23   7          3.11          7.25         5.47 o                         
   2  23   7         28.87         37.99         5.56 o                         
   3  23   7          6.44         -4.60         4.60 o                         
  -3  24   7         28.13         31.36         6.10 o                         
  -2  24   7          4.65         -2.77         6.93 o                         
  -1  24   7          3.63          4.65         4.92 o                         
   0  24   7          1.72         -3.35         6.35 o                         
   1  24   7          0.03          2.47         5.38 o                         
   2  24   7         11.72         20.75         5.23 o                         
   3  24   7          0.03          7.83         7.53 o                         
  -2  25   7          9.55         16.10         6.60 o                         
  -1  25   7          3.92          7.27         5.30 o                         
   0  25   7          3.72          9.37         5.40 o                         
   1  25   7         39.60         51.68         7.61 o                         
   2  25   7          3.92          2.17         5.64 o                         
  -1  26   7          2.67         10.70         5.89 o                         
   0  26   7          0.06         -1.51         5.76 o                         
   1  26   7          4.01         -4.54        10.32 o                         
  -6   0   8          0.04         -3.03         4.07 o                         
  -4   0   8          7.94          8.62         3.37 o                         
  -2   0   8          0.92         -0.62         1.96 o                         
   0   0   8          0.04         -0.27         1.69 o                         
   2   0   8        707.72        782.88        11.24 o                         
   4   0   8         30.79         31.05         3.24 o                         
   6   0   8          0.32         -6.25         6.25 o                         
  -7   1   8          6.28          7.05         4.78 o                         
  -6   1   8          1.57          1.07         3.05 o                         
  -5   1   8          0.06          0.60         2.70 o                         
  -4   1   8          1.43          2.12         2.26 o                         
  -3   1   8         86.19         94.09         2.44 o                         
  -2   1   8         41.09         46.41         1.86 o                         
  -1   1   8        282.99        309.11         4.01 o                         
   0   1   8         80.89         71.97         2.22 o                         
   1   1   8          0.92          0.51         1.14 o                         
   2   1   8         28.08         30.59         2.19 o                         
   3   1   8          4.06          4.69         1.71 o                         
   4   1   8         91.22        100.23         3.62 o                         
   5   1   8        296.11        290.56         8.97 o                         
   6   1   8          1.21         -3.92         3.92 o                         
   7   1   8          0.01          6.23         7.70 o                         
  -7   2   8         10.13         13.19         4.75 o                         
  -6   2   8          0.29          3.02         3.22 o                         
  -5   2   8         88.79         74.35         4.03 o                         
  -4   2   8         22.88         25.22         2.86 o                         
  -3   2   8        110.69        125.88         2.88 o                         
  -2   2   8        200.84        207.05         3.13 o                         
  -1   2   8        199.17        207.92         3.01 o                         
   0   2   8          3.03          4.94         1.26 o                         
   1   2   8        193.66        202.46         3.38 o                         
   2   2   8        111.94        116.41         3.53 o                         
   3   2   8         19.55         25.92         2.08 o                         
   4   2   8        122.66        133.49         3.91 o                         
   5   2   8          4.17          3.54         3.19 o                         
   6   2   8          2.77          5.51         5.84 o                         
   7   2   8          0.65         -2.63         5.54 o                         
  -7   3   8          0.38          0.67         4.25 o                         
  -6   3   8          0.01          1.78         3.91 o                         
  -5   3   8         83.01         75.58         4.46 o                         
  -4   3   8         43.69         40.97         3.82 o                         
  -3   3   8          0.39          0.25         1.53 o                         
  -2   3   8        201.22        209.86         3.26 o                         
  -1   3   8       1405.45       1414.25        10.02 o                         
   0   3   8         27.57         32.74         1.49 o                         
   1   3   8        103.31        106.80         2.99 o                         
   2   3   8          1.31          2.05         1.28 o                         
   3   3   8         99.16         99.96         3.52 o                         
   4   3   8         14.15         17.42         2.61 o                         
   5   3   8          0.35          7.31         3.52 o                         
   6   3   8         10.25         17.62         4.78 o                         
   7   3   8          0.02         -2.52        10.43 o                         
  -7   4   8          8.60          4.85         4.22 o                         
  -6   4   8          1.49         -3.41         3.41 o                         
  -5   4   8         15.29         11.68         3.03 o                         
  -4   4   8         70.38         61.81         3.52 o                         
  -3   4   8         14.60         15.85         1.53 o                         
  -2   4   8         69.74         70.02         2.24 o                         
  -1   4   8        399.01        409.97         4.21 o                         
   0   4   8        118.74        152.49         2.51 o                         
   1   4   8        130.06        136.95         3.31 o                         
   2   4   8         37.87         42.78         2.49 o                         
   3   4   8          4.24          5.40         2.12 o                         
   4   4   8         44.50         40.47         2.98 o                         
   5   4   8          0.84          8.48         3.45 o                         
   6   4   8          3.79          7.48         5.35 o                         
   7   4   8          8.53         13.02         6.36 o                         
  -7   5   8         18.38         33.17         5.31 o                         
  -6   5   8          3.47          2.99         3.65 o                         
  -5   5   8          1.38         -0.84         2.93 o                         
  -4   5   8          4.92          2.56         2.69 o                         
  -3   5   8         19.39         20.04         1.94 o                         
  -2   5   8        251.34        244.10         3.53 o                         
  -1   5   8        108.97        115.10         2.53 o                         
   0   5   8        140.86        152.48         3.22 o                         
   1   5   8        153.03        173.21         3.62 o                         
   2   5   8          0.71          1.83         1.84 o                         
   3   5   8          6.75          9.38         2.27 o                         
   4   5   8         16.59         15.32         2.79 o                         
   5   5   8         20.37         23.71         3.91 o                         
   6   5   8          1.07         -0.43         4.46 o                         
   7   5   8          3.35          2.88         6.22 o                         
  -7   6   8         20.81         25.86         5.21 o                         
  -6   6   8          2.56         -1.03         3.29 o                         
  -5   6   8         81.93         83.97         6.37 o                         
  -4   6   8         31.23         30.89         4.44 o                         
  -3   6   8         21.73         20.93         2.37 o                         
  -2   6   8        151.23        158.09         3.46 o                         
  -1   6   8        596.60        592.63         5.46 o                         
   0   6   8          0.10         -1.17         1.17 o                         
   1   6   8          0.11          0.49         1.60 o                         
   2   6   8        253.79        218.01         4.38 o                         
   3   6   8        145.27        138.43         4.36 o                         
   4   6   8         34.99         35.96         3.20 o                         
   5   6   8          5.36          4.11         3.48 o                         
   6   6   8          0.01         -2.36         4.46 o                         
   7   6   8          1.64          5.32         6.41 o                         
  -7   7   8         12.36         15.99         4.75 o                         
  -6   7   8          4.17         -1.87         3.39 o                         
  -5   7   8         41.03         49.20         4.15 o                         
  -4   7   8         14.20          8.95         3.22 o                         
  -3   7   8       1168.41       1106.00        11.43 o                         
  -2   7   8        428.46        449.46         6.09 o                         
  -1   7   8        719.95        706.42         6.84 o                         
   0   7   8         25.93         23.48         1.54 o                         
   1   7   8        217.54        223.80         4.17 o                         
   2   7   8        112.37        106.23         3.77 o                         
   3   7   8        662.78        647.84         8.70 o                         
   4   7   8         27.14         22.35         3.04 o                         
   5   7   8          8.10         10.40         3.67 o                         
   6   7   8          8.49         17.56         4.76 o                         
   7   7   8          3.35         13.65         6.64 o                         
  -7   8   8          0.94          2.99         4.98 o                         
  -6   8   8          1.22          3.27         3.60 o                         
  -5   8   8          0.21         -1.36         3.06 o                         
  -4   8   8         21.69         23.92         3.65 o                         
  -3   8   8        475.46        468.80         6.98 o                         
  -2   8   8        203.93        202.53         3.87 o                         
  -1   8   8         43.43         43.01         2.08 o                         
   0   8   8         17.61         15.30         1.51 o                         
   1   8   8        159.90        161.53         3.98 o                         
   2   8   8        556.64        582.74        10.35 o                         
   3   8   8          0.88          4.88         2.57 o                         
   4   8   8         36.18         33.28         3.23 o                         
   5   8   8          8.68          6.54         4.21 o                         
   6   8   8          0.51         -0.92         4.56 o                         
  -7   9   8          0.07         -5.66         5.66 o                         
  -6   9   8          0.02          3.70         4.11 o                         
  -5   9   8          1.14          1.23         6.16 o                         
  -4   9   8        412.53        402.16        10.19 o                         
  -3   9   8        242.87        234.11         5.87 o                         
  -2   9   8         88.31         96.70         3.39 o                         
  -1   9   8        237.40        238.51         4.32 o                         
   0   9   8          8.64         11.71         2.57 o                         
   1   9   8         10.67         14.30         2.71 o                         
   2   9   8        108.27        101.60         4.24 o                         
   3   9   8        114.79        114.04         4.40 o                         
   4   9   8         50.47         43.12         3.67 o                         
   5   9   8          0.25         -3.80         3.80 o                         
   6   9   8          0.61          0.31         4.66 o                         
  -6  10   8          0.49          8.84         4.26 o                         
  -5  10   8          4.50          1.52         3.99 o                         
  -4  10   8          4.38          3.17         3.35 o                         
  -3  10   8        719.32        732.29        10.02 o                         
  -2  10   8         48.04         49.33         4.39 o                         
  -1  10   8         78.57         76.59         3.38 o                         
   0  10   8         37.03         30.57         2.88 o                         
   1  10   8        451.78        445.15         7.67 o                         
   2  10   8          1.62          1.30         2.73 o                         
   3  10   8         53.17         57.49         4.10 o                         
   4  10   8         46.57         40.43         4.81 o                         
   5  10   8         10.72          7.97         4.34 o                         
   6  10   8          0.02          8.26         5.34 o                         
  -6  11   8          6.02          4.89         4.31 o                         
  -5  11   8          5.26         -0.48         4.32 o                         
  -4  11   8         93.35         86.60         5.53 o                         
  -3  11   8        782.56        801.54        10.66 o                         
  -2  11   8         62.57         57.87         3.45 o                         
  -1  11   8         25.87         27.53         2.46 o                         
   0  11   8         41.33         44.47         3.11 o                         
   1  11   8          4.35          2.84         2.97 o                         
   2  11   8        424.40        420.26         7.94 o                         
   3  11   8        249.17        244.67         6.64 o                         
   4  11   8          3.62          4.88         3.24 o                         
   5  11   8         13.96          8.81         5.02 o                         
   6  11   8          2.10          4.91         5.65 o                         
  -6  12   8          4.12          4.73         4.35 o                         
  -5  12   8          0.64         -4.75         4.75 o                         
  -4  12   8          0.03         -0.25         3.47 o                         
  -3  12   8          0.38         -2.36         2.74 o                         
  -2  12   8        129.21        123.56         4.52 o                         
  -1  12   8         48.75         39.02         2.73 o                         
   0  12   8        372.66        390.13         7.67 o                         
   1  12   8         10.36         17.89         2.99 o                         
   2  12   8          0.94         -0.03         3.08 o                         
   3  12   8        172.93        168.33         6.05 o                         
   4  12   8         61.80         52.54         4.76 o                         
   5  12   8          1.60         10.53         5.35 o                         
   6  12   8          5.56         16.10         8.60 o                         
  -6  13   8          8.47         10.27         5.51 o                         
  -5  13   8          1.44          1.33         4.17 o                         
  -4  13   8         10.37          8.87         4.06 o                         
  -3  13   8          1.09         -0.19         2.85 o                         
  -2  13   8         11.28          8.87         2.82 o                         
  -1  13   8          1.37          0.72         2.59 o                         
   0  13   8        230.34        220.60         7.68 o                         
   1  13   8          6.74          5.88         2.83 o                         
   2  13   8         20.37         23.01         4.44 o                         
   3  13   8        126.37        115.13         5.28 o                         
   4  13   8         27.23         25.03         4.37 o                         
   5  13   8          7.59          6.98         5.13 o                         
   6  13   8          0.32         15.12         6.47 o                         
  -6  14   8         14.58         19.32         5.41 o                         
  -5  14   8         11.96         11.20         4.72 o                         
  -4  14   8         32.88         28.17         4.47 o                         
  -3  14   8         16.72         18.78         3.46 o                         
  -2  14   8          1.07          1.05         2.75 o                         
  -1  14   8         33.44         33.19         3.87 o                         
   0  14   8        113.75        123.67         4.81 o                         
   1  14   8        209.57        214.80         5.81 o                         
   2  14   8         12.23         11.76         3.00 o                         
   3  14   8          0.52         -3.09         3.09 o                         
   4  14   8          7.31          3.68         4.07 o                         
   5  14   8          0.48         -4.44         6.08 o                         
   6  14   8          3.50          8.39         7.41 o                         
  -6  15   8          4.39          1.53         5.06 o                         
  -5  15   8         28.60         28.07         5.11 o                         
  -4  15   8          8.47         12.26         4.83 o                         
  -3  15   8         21.40         25.48         3.81 o                         
  -2  15   8          9.17          8.12         3.94 o                         
  -1  15   8          1.46         -0.70         3.24 o                         
   0  15   8          4.61          6.89         3.00 o                         
   1  15   8          0.55         -0.01         2.81 o                         
   2  15   8         32.56         35.36         3.57 o                         
   3  15   8          1.89         -3.21         3.21 o                         
   4  15   8          0.78          6.21         3.96 o                         
   5  15   8          6.00          3.98         5.55 o                         
   6  15   8          0.26          6.35         6.11 o                         
  -5  16   8          1.02          2.35         4.50 o                         
  -4  16   8          1.05          0.15         4.50 o                         
  -3  16   8         22.16         19.14         4.32 o                         
  -2  16   8        137.92        139.29         6.43 o                         
  -1  16   8          3.51          0.94         3.51 o                         
   0  16   8          0.81          5.22         2.99 o                         
   1  16   8          1.43          3.66         2.98 o                         
   2  16   8          6.72          5.80         3.21 o                         
   3  16   8          1.48         -3.75         3.75 o                         
   4  16   8         15.86         13.58         4.29 o                         
   5  16   8         15.24         13.52         6.09 o                         
  -5  17   8          0.02         -4.74         4.74 o                         
  -4  17   8          0.47         -3.80         3.80 o                         
  -3  17   8         49.88         56.36         4.51 o                         
  -2  17   8         67.86         80.49         5.48 o                         
  -1  17   8        128.03        105.87         7.51 o                         
   0  17   8         46.57         37.83         3.78 o                         
   1  17   8          1.48          1.97         3.15 o                         
   2  17   8          2.89          2.59         3.18 o                         
   3  17   8         22.18         22.62         4.63 o                         
   4  17   8          3.70          8.37         4.46 o                         
   5  17   8          1.12         10.68         7.02 o                         
  -5  18   8          0.12          0.92         4.78 o                         
  -4  18   8          2.39          3.85         4.62 o                         
  -3  18   8          3.20          1.07         3.98 o                         
  -2  18   8         79.78         79.60         5.65 o                         
  -1  18   8          0.63         -0.28         4.52 o                         
   0  18   8         15.95         12.58         3.98 o                         
   1  18   8         37.58         41.89         4.00 o                         
   2  18   8         19.21         26.01         3.84 o                         
   3  18   8          7.47          2.09         4.17 o                         
   4  18   8         10.06         14.98         5.42 o                         
   5  18   8          2.13          7.29         6.75 o                         
  -5  19   8          0.00         -4.97         4.97 o                         
  -4  19   8          7.92         -0.61         4.86 o                         
  -3  19   8         19.79         30.33         4.83 o                         
  -2  19   8         16.53         14.86         4.49 o                         
  -1  19   8         19.60         23.28         4.81 o                         
   0  19   8          1.65         -4.02         4.02 o                         
   1  19   8         20.68         27.67         4.68 o                         
   2  19   8          2.82          1.72         3.25 o                         
   3  19   8          4.23         -1.53         4.49 o                         
   4  19   8          1.78         -4.16         7.07 o                         
   5  19   8         13.94         25.04         6.99 o                         
  -4  20   8          8.32         23.98         9.65 o                         
  -3  20   8          0.85         -1.27         4.12 o                         
  -2  20   8          8.50         11.80         4.56 o                         
  -1  20   8          5.74         -3.69         4.05 o                         
   0  20   8          5.41         -3.81         3.81 o                         
   1  20   8          0.03         -1.03         3.44 o                         
   2  20   8          2.97         10.57         4.16 o                         
   3  20   8          0.92         -2.23         5.21 o                         
   4  20   8          2.06         15.42         5.75 o                         
  -4  21   8         21.54         22.43         6.78 o                         
  -3  21   8         13.72         14.60         4.82 o                         
  -2  21   8          0.10         -0.96         4.46 o                         
  -1  21   8         11.19          7.90         6.90 o                         
   0  21   8          9.80         -1.29         4.31 o                         
   1  21   8         10.79         11.90         4.04 o                         
   2  21   8         19.35         21.10         4.82 o                         
   3  21   8          0.42          0.19         4.61 o                         
   4  21   8          1.20         -2.71         4.56 o                         
  -4  22   8         12.16         15.53         8.15 o                         
  -3  22   8          7.25          6.95         6.08 o                         
  -2  22   8         25.26         28.29         5.40 o                         
  -1  22   8          3.89          7.72         4.68 o                         
   0  22   8          0.40         -4.36         5.52 o                         
   1  22   8         22.89         27.66         5.19 o                         
   2  22   8         35.83         42.98         5.53 o                         
   3  22   8          0.39          2.31         5.94 o                         
  -3  23   8         16.35         10.03         5.70 o                         
  -2  23   8         48.15         53.41         6.27 o                         
  -1  23   8          0.54          2.66         4.92 o                         
   0  23   8          1.90         -4.45         4.45 o                         
   1  23   8         19.48         17.52         6.48 o                         
   2  23   8          3.16          1.33         4.79 o                         
   3  23   8          0.38          4.39         5.02 o                         
  -3  24   8          9.38         12.82         5.67 o                         
  -2  24   8          6.51         16.30         5.83 o                         
  -1  24   8          3.88          2.12         5.08 o                         
   0  24   8          0.09          6.43         4.98 o                         
   1  24   8         14.18         16.88         6.00 o                         
   2  24   8         40.42         55.03         7.55 o                         
  -2  25   8          1.41         -5.47         5.47 o                         
  -1  25   8         17.66         21.08         7.65 o                         
   0  25   8          0.01         -2.31         5.91 o                         
   1  25   8         36.33         34.55         8.60 o                         
   2  25   8         12.29          3.94         6.04 o                         
  -1  26   8          2.06         11.15         5.62 o                         
   0  26   8          0.02          0.96         6.09 o                         
  -7   0   9          2.85         -0.35         5.18 o                         
  -5   0   9         21.20         10.14         4.48 o                         
  -3   0   9         19.15          8.04         2.75 o                         
  -1   0   9        329.46        367.30         9.38 o                         
   1   0   9        150.67        148.22         4.55 o                         
   3   0   9          3.05         -0.74         2.46 o                         
   5   0   9          0.12         15.18         6.20 o                         
   7   0   9          7.50          8.78        11.61 o                         
  -7   1   9          5.42          8.98         3.86 o                         
  -6   1   9          8.84          6.91         3.60 o                         
  -5   1   9          3.81          5.31         2.89 o                         
  -4   1   9         17.51         17.72         2.58 o                         
  -3   1   9          0.79         -1.30         1.47 o                         
  -2   1   9          0.95          1.12         1.34 o                         
  -1   1   9         92.01         93.33         2.68 o                         
   0   1   9         51.11         54.10         2.17 o                         
   1   1   9        259.91        275.97         3.99 o                         
   2   1   9        183.44        209.38         4.22 o                         
   3   1   9         46.69         55.24         2.79 o                         
   4   1   9         34.46         43.61         3.19 o                         
   5   1   9        105.76        105.89         7.11 o                         
   6   1   9          1.94          2.62         4.59 o                         
   7   1   9          0.89         -2.19        10.65 o                         
  -7   2   9          2.04         -4.27         4.27 o                         
  -6   2   9          0.79         -0.74         3.21 o                         
  -5   2   9         12.84         12.90         2.91 o                         
  -4   2   9         29.56         35.10         3.97 o                         
  -3   2   9          1.78         -0.44         1.60 o                         
  -2   2   9          1.36          1.41         1.44 o                         
  -1   2   9          5.67         11.60         1.45 o                         
   0   2   9         19.89         26.30         1.73 o                         
   1   2   9         26.24         34.21         1.76 o                         
   2   2   9         42.35         38.61         2.52 o                         
   3   2   9          4.30          3.31         2.13 o                         
   4   2   9        244.29        246.57         4.98 o                         
   5   2   9         24.39         28.47         4.69 o                         
   6   2   9          4.73          4.66         4.95 o                         
   7   2   9          1.13          9.88         6.78 o                         
  -7   3   9         23.67         32.94         5.58 o                         
  -6   3   9          0.02          0.69         3.04 o                         
  -5   3   9         48.78         36.15         3.46 o                         
  -4   3   9          8.90          7.92         2.58 o                         
  -3   3   9          6.86          8.75         1.69 o                         
  -2   3   9         10.53         13.27         1.60 o                         
  -1   3   9        475.18        490.72         4.89 o                         
   0   3   9         33.09         31.00         1.58 o                         
   1   3   9          0.56          0.02         1.78 o                         
   2   3   9         50.86         54.07         2.76 o                         
   3   3   9         24.62         25.09         2.65 o                         
   4   3   9         27.64         26.74         2.80 o                         
   5   3   9         98.01        105.87         9.51 o                         
   6   3   9          0.89          7.62         4.90 o                         
   7   3   9          1.81          4.86         5.91 o                         
  -7   4   9          8.81         10.13         4.74 o                         
  -6   4   9          0.00          3.14         3.75 o                         
  -5   4   9          0.75          0.66         3.00 o                         
  -4   4   9        277.81        257.92         5.92 o                         
  -3   4   9         11.25          8.60         1.55 o                         
  -2   4   9        317.41        282.01         3.78 o                         
  -1   4   9       1068.24       1044.09         8.11 o                         
   0   4   9          4.00          4.04         1.11 o                         
   1   4   9        351.47        355.55         5.29 o                         
   2   4   9         55.05         58.10         2.91 o                         
   3   4   9         79.19         82.48         3.42 o                         
   4   4   9        247.24        247.34         5.37 o                         
   5   4   9         13.96          6.85         4.07 o                         
   6   4   9          2.54          0.53         4.41 o                         
   7   4   9          0.97          2.21         6.72 o                         
  -7   5   9         14.00         25.11         5.11 o                         
  -6   5   9          0.04         -0.60         4.42 o                         
  -5   5   9         26.22         26.16         3.83 o                         
  -4   5   9          0.01         -0.32         2.64 o                         
  -3   5   9          0.87         -0.48         1.72 o                         
  -2   5   9         12.92         16.29         1.67 o                         
  -1   5   9        258.58        263.47         3.61 o                         
   0   5   9         80.02         83.24         2.57 o                         
   1   5   9          0.14          0.11         1.76 o                         
   2   5   9        219.64        235.12         4.64 o                         
   3   5   9        615.58        590.76         7.76 o                         
   4   5   9        137.53        144.18         4.91 o                         
   5   5   9         15.19         18.13         3.92 o                         
   6   5   9          4.41          4.29         5.21 o                         
  -7   6   9          0.36         -3.92         4.16 o                         
  -6   6   9          0.06         -0.44         3.87 o                         
  -5   6   9         32.49         32.05         4.03 o                         
  -4   6   9         73.33         68.84         4.68 o                         
  -3   6   9         70.63         64.88         3.06 o                         
  -2   6   9        203.54        199.22         3.62 o                         
  -1   6   9         99.30         95.16         2.85 o                         
   0   6   9         29.86         36.01         2.34 o                         
   1   6   9         10.42         12.70         2.04 o                         
   2   6   9          4.47          3.68         2.06 o                         
   3   6   9        171.51        168.14         4.54 o                         
   4   6   9         32.23         28.68         2.92 o                         
   5   6   9         15.75         15.28         3.75 o                         
   6   6   9          3.32          6.63         5.85 o                         
  -7   7   9         11.22         23.05         5.65 o                         
  -6   7   9          5.15          5.06         4.18 o                         
  -5   7   9         70.70         62.39         4.43 o                         
  -4   7   9         14.37         16.63         3.41 o                         
  -3   7   9         69.15         66.62         4.02 o                         
  -2   7   9         69.63         67.84         3.32 o                         
  -1   7   9          0.91          0.68         1.53 o                         
   0   7   9         40.19         39.05         2.48 o                         
   1   7   9         20.86         24.45         2.31 o                         
   2   7   9        129.00        137.27         4.49 o                         
   3   7   9        739.41        691.37         9.26 o                         
   4   7   9         14.10         13.30         4.07 o                         
   5   7   9         23.69         19.88         4.05 o                         
   6   7   9          1.47          8.92         9.95 o                         
  -6   8   9         13.28         14.95         6.69 o                         
  -5   8   9          8.62          6.91         4.19 o                         
  -4   8   9         20.82         17.27         3.60 o                         
  -3   8   9        926.14        934.23        10.70 o                         
  -2   8   9         64.67         67.00         3.05 o                         
  -1   8   9         72.79         83.19         3.51 o                         
   0   8   9        243.96        248.74         5.68 o                         
   1   8   9         15.59         10.02         2.69 o                         
   2   8   9        169.93        171.65         5.84 o                         
   3   8   9         40.40         42.23         3.30 o                         
   4   8   9         49.92         41.32         3.44 o                         
   5   8   9          7.58          9.64         3.83 o                         
   6   8   9          0.35          2.16         4.36 o                         
  -6   9   9          4.08          5.57         4.37 o                         
  -5   9   9          0.01         -0.05         4.06 o                         
  -4   9   9         18.41         12.31         3.61 o                         
  -3   9   9         52.55         53.68         3.39 o                         
  -2   9   9        206.56        192.48         4.47 o                         
  -1   9   9         23.91         24.33         2.26 o                         
   0   9   9         14.17         12.78         2.61 o                         
   1   9   9          2.50         -2.43         2.43 o                         
   2   9   9        173.72        170.47         7.62 o                         
   3   9   9        264.66        242.60         6.43 o                         
   4   9   9         38.41         41.16         3.83 o                         
   5   9   9          0.03         -0.04         4.43 o                         
   6   9   9          0.03          2.18         9.25 o                         
  -6  10   9          1.42          5.44         4.48 o                         
  -5  10   9          7.52          5.42         4.94 o                         
  -4  10   9         20.80         20.17         3.84 o                         
  -3  10   9        186.52        193.76         6.17 o                         
  -2  10   9         17.36         20.13         2.91 o                         
  -1  10   9          0.02         -0.85         2.27 o                         
   0  10   9          0.94         -0.47         2.47 o                         
   1  10   9          0.94          2.97         3.02 o                         
   2  10   9        175.58        181.10         7.51 o                         
   3  10   9        221.96        227.39         8.51 o                         
   4  10   9        171.33        157.84         5.99 o                         
   5  10   9          7.62          9.46         5.15 o                         
   6  10   9          9.87         14.37         6.35 o                         
  -6  11   9          0.07          2.63         4.38 o                         
  -5  11   9         20.93         26.55         5.35 o                         
  -4  11   9          4.60          4.34         3.85 o                         
  -3  11   9        197.51        208.31         5.87 o                         
  -2  11   9        313.00        290.87         5.95 o                         
  -1  11   9         32.40         37.01         3.13 o                         
   0  11   9         66.52         69.29         3.78 o                         
   1  11   9        137.80        130.23         5.13 o                         
   2  11   9         64.58         63.72         4.23 o                         
   3  11   9          4.12          4.62         3.21 o                         
   4  11   9          8.33          8.36         3.30 o                         
   5  11   9         17.83         19.21         5.81 o                         
   6  11   9          0.34          5.76         6.41 o                         
  -6  12   9          3.41          1.51         4.73 o                         
  -5  12   9          0.53          4.72         4.33 o                         
  -4  12   9          2.67          4.20         3.69 o                         
  -3  12   9         35.31         32.50         3.53 o                         
  -2  12   9        171.74        165.43         5.10 o                         
  -1  12   9         20.81         20.56         3.05 o                         
   0  12   9          0.00         -2.29         2.29 o                         
   1  12   9         78.21         82.56         6.64 o                         
   2  12   9        180.07        177.87         5.96 o                         
   3  12   9         37.65         35.80         4.54 o                         
   4  12   9         21.84         26.60         3.96 o                         
   5  12   9          4.95          2.39         5.50 o                         
   6  12   9         20.50         17.06         6.64 o                         
  -6  13   9          4.71          0.60         4.93 o                         
  -5  13   9          7.19          6.21         4.19 o                         
  -4  13   9         26.21         32.54         4.74 o                         
  -3  13   9        121.45        130.70         5.32 o                         
  -2  13   9        118.42        117.17         5.13 o                         
  -1  13   9          0.14         -2.52         2.52 o                         
   0  13   9          0.18         -0.83         3.14 o                         
   1  13   9        102.86        112.46         5.37 o                         
   2  13   9          0.37         -1.71         3.27 o                         
   3  13   9          0.35         -1.18         3.24 o                         
   4  13   9         71.17         73.14         5.50 o                         
   5  13   9          0.03          3.87         5.45 o                         
   6  13   9          0.92         -0.29         5.95 o                         
  -6  14   9          0.41         -4.56         4.56 o                         
  -5  14   9         50.37         69.20         6.17 o                         
  -4  14   9          0.74          6.33         4.46 o                         
  -3  14   9         21.88         25.53         3.62 o                         
  -2  14   9          2.08         -0.48         3.09 o                         
  -1  14   9         22.09         23.94         3.78 o                         
   0  14   9          0.93          0.93         2.78 o                         
   1  14   9         10.32         13.56         3.16 o                         
   2  14   9          9.51          3.52         3.15 o                         
   3  14   9          0.68         -0.42         3.36 o                         
   4  14   9          0.88         -0.18         3.88 o                         
   5  14   9          5.85         14.31         5.82 o                         
  -5  15   9         25.10         38.01         5.68 o                         
  -4  15   9          4.45          7.67         4.41 o                         
  -3  15   9         64.23         60.76         4.38 o                         
  -2  15   9         33.53         36.05         4.09 o                         
  -1  15   9         22.62         27.89         4.01 o                         
   0  15   9          0.49          1.36         2.79 o                         
   1  15   9          2.59         -1.21         2.95 o                         
   2  15   9         13.44          8.84         3.26 o                         
   3  15   9          7.00          3.34         3.54 o                         
   4  15   9         41.45         47.21         5.28 o                         
   5  15   9          0.53          9.87         6.01 o                         
  -5  16   9          9.24          6.62         5.03 o                         
  -4  16   9          0.00         -3.95         3.95 o                         
  -3  16   9          1.39          2.04         3.91 o                         
  -2  16   9          2.24         10.13         3.75 o                         
  -1  16   9         72.00         69.78         4.90 o                         
   0  16   9        267.83        239.93         9.91 o                         
   1  16   9          0.96          3.45         3.15 o                         
   2  16   9         12.29         10.71         3.27 o                         
   3  16   9          4.66          1.91         3.49 o                         
   4  16   9          0.18          0.00         4.49 o                         
   5  16   9          1.02          4.47         5.91 o                         
  -5  17   9          1.39          4.43         4.83 o                         
  -4  17   9          1.57         -3.27         4.72 o                         
  -3  17   9          2.17          8.89         4.86 o                         
  -2  17   9         46.73         46.82         4.70 o                         
  -1  17   9          9.24          4.93         3.82 o                         
   0  17   9          7.68          7.66         3.21 o                         
   1  17   9          8.33          8.97         3.27 o                         
   2  17   9          0.03         -0.65         3.18 o                         
   3  17   9          3.11          7.20         4.12 o                         
   4  17   9         19.75         23.82         4.86 o                         
   5  17   9          0.83          4.61         6.75 o                         
  -5  18   9          2.59         -0.57         5.17 o                         
  -4  18   9          0.00         -3.85         5.13 o                         
  -3  18   9          1.14          2.24         3.96 o                         
  -2  18   9          1.21         -2.48         4.00 o                         
  -1  18   9          5.95          5.53         3.70 o                         
   0  18   9          4.03          6.29         3.81 o                         
   1  18   9          9.41          9.78         3.37 o                         
   2  18   9         16.23         20.09         4.43 o                         
   3  18   9          0.59          2.45         4.28 o                         
   4  18   9          0.02          6.58         4.57 o                         
   5  18   9          2.97         10.47         6.58 o                         
  -4  19   9         12.92         10.19         6.29 o                         
  -3  19   9         46.43         54.96         5.42 o                         
  -2  19   9          3.49          2.67         4.25 o                         
  -1  19   9         24.49         21.30         4.87 o                         
   0  19   9          0.60         -1.09         3.73 o                         
   1  19   9          1.02          4.30         3.36 o                         
   2  19   9          6.58         -1.09         3.31 o                         
   3  19   9          0.00         -1.91         4.19 o                         
   4  19   9          8.23          9.15         4.78 o                         
  -4  20   9          9.18         10.77         6.48 o                         
  -3  20   9          1.08          9.63         5.19 o                         
  -2  20   9          8.85          6.82         4.80 o                         
  -1  20   9          0.00         -0.83         4.13 o                         
   0  20   9         17.20         13.54         4.10 o                         
   1  20   9          0.35         -1.22         3.31 o                         
   2  20   9          9.03          9.79         4.64 o                         
   3  20   9          2.00          4.26         4.64 o                         
   4  20   9          0.29          2.48         6.74 o                         
  -4  21   9          0.63          2.18         5.77 o                         
  -3  21   9          0.33         -5.24         6.69 o                         
  -2  21   9          3.03         -4.00         6.47 o                         
  -1  21   9         39.80         33.37         5.38 o                         
   0  21   9          7.43         -2.85         3.99 o                         
   1  21   9         11.79         15.03         5.33 o                         
   2  21   9          5.85          7.83         4.45 o                         
   3  21   9          9.73         14.41         5.09 o                         
   4  21   9          2.29          7.00         5.57 o                         
  -3  22   9         15.17         20.86         5.38 o                         
  -2  22   9          0.60         -5.30         5.30 o                         
  -1  22   9         16.77         13.99         5.17 o                         
   0  22   9         19.36         19.51         5.03 o                         
   1  22   9          0.01         -2.85         4.39 o                         
   2  22   9          6.22         15.42         4.80 o                         
   3  22   9          6.53          9.28         5.30 o                         
  -3  23   9          6.17          6.40         5.45 o                         
  -2  23   9          0.02         -4.36         4.82 o                         
  -1  23   9         24.34         30.11         5.61 o                         
   0  23   9          1.04          4.29         5.10 o                         
   1  23   9         12.72         12.51         5.44 o                         
   2  23   9         46.90         60.80         6.30 o                         
   3  23   9          2.38         11.76         5.98 o                         
  -2  24   9         11.00         16.56         5.86 o                         
  -1  24   9          1.80          9.71         5.33 o                         
   0  24   9          3.19         -4.95         5.34 o                         
   1  24   9          1.87          6.73         5.80 o                         
   2  24   9          1.49         11.92         9.92 o                         
  -1  25   9          0.00          0.18         5.50 o                         
   0  25   9          0.16          7.60         5.24 o                         
   1  25   9          4.48         -2.23         5.75 o                         
  -6   0  10          8.75          4.20         4.43 o                         
  -4   0  10         80.52         64.73         4.43 o                         
  -2   0  10         13.20         15.58         2.65 o                         
   0   0  10          0.79          1.18         2.23 o                         
   2   0  10          1.65          2.32         3.08 o                         
   4   0  10         50.26         59.86         5.70 o                         
   6   0  10         18.97         20.80         8.10 o                         
  -7   1  10          0.26          6.18         4.10 o                         
  -6   1  10          1.10         -2.42         4.35 o                         
  -5   1  10          1.96          0.86         2.70 o                         
  -4   1  10        110.87        104.72         4.61 o                         
  -3   1  10         35.10         35.18         1.86 o                         
  -2   1  10          0.03         -0.37         1.54 o                         
  -1   1  10         77.95         79.58         2.71 o                         
   0   1  10        215.25        214.69         3.76 o                         
   1   1  10         21.19         22.03         1.84 o                         
   2   1  10         18.47         17.54         2.27 o                         
   3   1  10          0.32          1.50         2.34 o                         
   4   1  10         12.77          6.11         2.86 o                         
   5   1  10         43.10         40.10         5.29 o                         
   6   1  10          1.40          7.80         5.03 o                         
  -7   2  10          5.28         -1.28         4.32 o                         
  -6   2  10          0.76          1.44         4.00 o                         
  -5   2  10          3.82          7.00         3.26 o                         
  -4   2  10         91.50         71.08         3.66 o                         
  -3   2  10          4.30          6.12         1.59 o                         
  -2   2  10         23.37         21.65         1.76 o                         
  -1   2  10        379.97        380.41         4.41 o                         
   0   2  10        131.86        137.50         3.17 o                         
   1   2  10        188.54        182.51         4.07 o                         
   2   2  10         53.59         43.66         2.69 o                         
   3   2  10         21.14         16.72         3.07 o                         
   4   2  10         10.96          7.22         2.89 o                         
   5   2  10          0.28          2.75         4.27 o                         
   6   2  10          8.49          6.22         6.76 o                         
  -7   3  10          0.97          3.03         6.30 o                         
  -6   3  10         14.01         18.11         5.43 o                         
  -5   3  10         10.61         10.33         4.06 o                         
  -4   3  10         41.23         34.89         3.69 o                         
  -3   3  10        133.80        124.03         3.26 o                         
  -2   3  10         56.11         52.74         2.30 o                         
  -1   3  10         41.60         49.83         2.18 o                         
   0   3  10          8.31         13.31         1.58 o                         
   1   3  10          1.53         -0.12         1.89 o                         
   2   3  10        109.38        114.94         3.77 o                         
   3   3  10          6.27          1.84         2.23 o                         
   4   3  10         30.90         34.15         3.74 o                         
   5   3  10         23.18         20.31         4.88 o                         
   6   3  10          0.50         -1.39         6.42 o                         
  -6   4  10          0.69          2.10         3.84 o                         
  -5   4  10          1.88         -0.16         3.05 o                         
  -4   4  10         76.35         70.76         5.04 o                         
  -3   4  10         10.38          7.62         1.79 o                         
  -2   4  10          2.99          0.45         1.52 o                         
  -1   4  10        624.43        636.28         6.25 o                         
   0   4  10         79.92         78.97         3.13 o                         
   1   4  10        126.71        122.82         3.75 o                         
   2   4  10          1.38         -0.07         2.10 o                         
   3   4  10         37.19         42.75         3.08 o                         
   4   4  10         41.51         42.58         3.48 o                         
   5   4  10         25.39         29.29         5.67 o                         
   6   4  10          3.36         11.76         4.83 o                         
  -6   5  10          0.00         -3.94         6.10 o                         
  -5   5  10          0.88          1.14         3.22 o                         
  -4   5  10        131.16        131.00         5.38 o                         
  -3   5  10         74.81         75.93         2.83 o                         
  -2   5  10          0.60          2.84         1.59 o                         
  -1   5  10         58.55         58.38         2.29 o                         
   0   5  10          1.59          5.07         2.02 o                         
   1   5  10         17.33         22.14         2.34 o                         
   2   5  10        103.40        114.41         3.86 o                         
   3   5  10         27.16         27.50         2.83 o                         
   4   5  10         17.44         11.85         3.50 o                         
   5   5  10         29.17         22.41         4.83 o                         
   6   5  10          3.17         -5.49         5.49 o                         
  -6   6  10          6.41          8.14         4.49 o                         
  -5   6  10         13.15         14.59         3.40 o                         
  -4   6  10         13.59         16.74         3.35 o                         
  -3   6  10          5.88          2.89         2.35 o                         
  -2   6  10        366.30        343.06         4.64 o                         
  -1   6  10         37.04         36.30         2.21 o                         
   0   6  10          0.92          0.09         1.93 o                         
   1   6  10          3.69          4.21         2.02 o                         
   2   6  10         56.02         52.05         3.06 o                         
   3   6  10        107.50        115.08         4.56 o                         
   4   6  10          9.21          9.71         3.00 o                         
   5   6  10          5.44          0.04         4.11 o                         
   6   6  10          0.24         -5.74         5.74 o                         
  -6   7  10         15.46         25.65         5.97 o                         
  -5   7  10          0.09         -0.44         3.42 o                         
  -4   7  10          2.76          4.46         3.43 o                         
  -3   7  10         26.88         28.44         2.96 o                         
  -2   7  10        245.05        237.18         4.84 o                         
  -1   7  10         85.36         79.05         3.61 o                         
   0   7  10          0.36         -1.75         2.12 o                         
   1   7  10         17.02         18.66         2.72 o                         
   2   7  10         10.75         15.49         2.68 o                         
   3   7  10        192.12        187.13         5.41 o                         
   4   7  10          9.72         15.34         3.15 o                         
   5   7  10          0.04          7.50         4.58 o                         
   6   7  10          0.00          9.41         7.25 o                         
  -6   8  10          5.43          2.86         6.93 o                         
  -5   8  10          3.82         -0.33         4.44 o                         
  -4   8  10         21.36         23.09         4.15 o                         
  -3   8  10         12.19         14.94         2.80 o                         
  -2   8  10         52.05         47.58         3.05 o                         
  -1   8  10          0.20         -1.06         2.52 o                         
   0   8  10         17.16         17.66         2.93 o                         
   1   8  10          7.27          5.90         2.74 o                         
   2   8  10          1.98          3.28         2.79 o                         
   3   8  10         55.73         55.05         3.93 o                         
   4   8  10          5.59          7.87         3.17 o                         
   5   8  10         42.47         37.40         5.38 o                         
   6   8  10          4.22          7.34         7.69 o                         
  -6   9  10          9.37          8.40         4.67 o                         
  -5   9  10         22.84         23.47         4.49 o                         
  -4   9  10         23.02         33.60         4.32 o                         
  -3   9  10         42.80         40.54         3.28 o                         
  -2   9  10       2121.70       2143.06        19.30 o                         
  -1   9  10         63.45         67.77         3.71 o                         
   0   9  10         33.38         37.65         3.49 o                         
   1   9  10        221.03        228.83         6.52 o                         
   2   9  10        246.01        241.17         6.33 o                         
   3   9  10         80.03         71.74         4.49 o                         
   4   9  10        218.87        230.28         6.82 o                         
   5   9  10          9.65         11.14         7.65 o                         
   6   9  10          1.91          3.80         9.10 o                         
  -6  10  10          0.03         -2.58         4.03 o                         
  -5  10  10          0.14          5.00         4.07 o                         
  -4  10  10         45.60         38.70         7.57 o                         
  -3  10  10        335.20        331.10         6.58 o                         
  -2  10  10        164.34        171.90         5.23 o                         
  -1  10  10         52.28         47.57         3.50 o                         
   0  10  10          3.08          7.91         2.79 o                         
   1  10  10         25.54         26.53         3.49 o                         
   2  10  10         10.63         10.95         3.20 o                         
   3  10  10         37.47         26.72         5.15 o                         
   4  10  10        116.74        121.42         5.99 o                         
   5  10  10         28.43         31.08         6.12 o                         
   6  10  10          0.86         -6.59         7.85 o                         
  -6  11  10          1.09         -3.37         4.90 o                         
  -5  11  10          2.41          1.14         5.32 o                         
  -4  11  10          0.27         -2.86         3.43 o                         
  -3  11  10        124.69        129.65         6.17 o                         
  -2  11  10         35.11         40.10         3.83 o                         
  -1  11  10          6.31          7.47         2.77 o                         
   0  11  10         43.55         50.26         3.61 o                         
   1  11  10          7.70          6.27         3.04 o                         
   2  11  10         10.46         11.73         3.12 o                         
   3  11  10         22.26         14.71         3.43 o                         
   4  11  10         69.90         66.07         4.78 o                         
   5  11  10          5.80         10.47         6.24 o                         
   6  11  10          1.90         10.87        15.37 o                         
  -6  12  10         19.58         32.67         5.10 o                         
  -5  12  10          0.03          5.83         5.69 o                         
  -4  12  10         19.58         20.00         4.67 o                         
  -3  12  10         88.05         92.75         5.22 o                         
  -2  12  10          3.82          4.35         3.17 o                         
  -1  12  10          5.41          7.05         2.83 o                         
   0  12  10        259.29        268.79         6.22 o                         
   1  12  10          4.46          5.18         3.11 o                         
   2  12  10         12.63         12.40         3.46 o                         
   3  12  10         64.83         65.43         5.61 o                         
   4  12  10          4.15          4.45         3.63 o                         
   5  12  10          5.31          3.99         5.69 o                         
   6  12  10          1.06          4.80         7.34 o                         
  -6  13  10          1.38          5.37         5.65 o                         
  -5  13  10          0.48          2.05         6.89 o                         
  -4  13  10          1.68          1.95         3.73 o                         
  -3  13  10         36.11         32.86         4.14 o                         
  -2  13  10          7.93          4.26         3.49 o                         
  -1  13  10         10.90         12.20         3.44 o                         
   0  13  10         86.08         72.79         3.96 o                         
   1  13  10        261.47        262.82         6.35 o                         
   2  13  10          0.10         -3.06         3.06 o                         
   3  13  10         30.12         30.72         3.91 o                         
   4  13  10         25.12         31.38         4.78 o                         
   5  13  10         11.29         11.37         6.71 o                         
  -5  14  10          0.12         -2.94         4.41 o                         
  -4  14  10          6.90         16.76         4.57 o                         
  -3  14  10          0.41         -0.70         4.61 o                         
  -2  14  10          0.21          1.04         3.09 o                         
  -1  14  10         18.92         20.80         4.13 o                         
   0  14  10         13.38         12.83         3.62 o                         
   1  14  10         36.21         36.44         3.65 o                         
   2  14  10          5.49          5.97         3.24 o                         
   3  14  10         21.28         22.50         4.70 o                         
   4  14  10          2.97          3.21         4.12 o                         
   5  14  10          0.24          7.53         5.88 o                         
  -5  15  10         14.49         14.78         5.30 o                         
  -4  15  10          0.88          2.25         5.00 o                         
  -3  15  10          7.87          9.91         4.05 o                         
  -2  15  10          7.52         10.44         3.50 o                         
  -1  15  10         36.52         38.48         4.30 o                         
   0  15  10         12.32         13.67         3.12 o                         
   1  15  10         95.59         92.22         6.13 o                         
   2  15  10         14.76          9.23         3.33 o                         
   3  15  10         11.54         11.89         3.79 o                         
   4  15  10         14.24         16.10         5.66 o                         
   5  15  10          6.66          6.97         6.62 o                         
  -5  16  10          5.20         -1.17         5.67 o                         
  -4  16  10          1.57          0.99         5.13 o                         
  -3  16  10          0.08         -1.78         3.58 o                         
  -2  16  10          0.53          3.13         3.34 o                         
  -1  16  10          7.44         10.81         3.69 o                         
   0  16  10         53.64         44.03         3.98 o                         
   1  16  10          2.95         -0.03         3.12 o                         
   2  16  10         20.86         23.19         3.63 o                         
   3  16  10          0.58          3.09         3.27 o                         
   4  16  10          0.43         -3.44         4.29 o                         
   5  16  10          3.62         10.81         6.40 o                         
  -5  17  10          1.10         -2.41         5.75 o                         
  -4  17  10         17.44         17.84         5.70 o                         
  -3  17  10         15.13         17.02         4.38 o                         
  -2  17  10          1.24         -1.72         3.96 o                         
  -1  17  10         15.12         16.54         4.06 o                         
   0  17  10          5.47          5.14         3.81 o                         
   1  17  10          7.84          6.67         3.27 o                         
   2  17  10          0.91          0.96         3.36 o                         
   3  17  10         19.51         26.37         4.83 o                         
   4  17  10          1.39         -3.41         6.58 o                         
  -4  18  10          0.44          6.02         5.57 o                         
  -3  18  10          1.87         -2.15         3.98 o                         
  -2  18  10          2.17          2.61         4.24 o                         
  -1  18  10          6.34          8.66         4.13 o                         
   0  18  10         26.68         18.04         4.07 o                         
   1  18  10          1.87          1.72         3.16 o                         
   2  18  10          0.59          2.70         3.34 o                         
   3  18  10         12.45          6.44         4.46 o                         
   4  18  10          0.60         -3.33         7.36 o                         
  -4  19  10          7.52          7.52        10.87 o                         
  -3  19  10          3.46          8.70         4.89 o                         
  -2  19  10          0.40         -0.13         4.45 o                         
  -1  19  10         10.74         10.48         4.13 o                         
   0  19  10          1.06         -0.03         3.67 o                         
   1  19  10          0.40          1.99         3.26 o                         
   2  19  10          1.50          0.09         3.37 o                         
   3  19  10          0.16          4.43         4.42 o                         
   4  19  10         14.63         11.35         6.61 o                         
  -4  20  10         11.78         14.34         9.08 o                         
  -3  20  10         16.85         14.74         4.90 o                         
  -2  20  10          5.37          0.08         4.42 o                         
  -1  20  10         14.71         12.25         4.68 o                         
   0  20  10          0.17          0.64         3.87 o                         
   1  20  10         10.40         13.08         4.12 o                         
   2  20  10          0.00          0.76         4.17 o                         
   3  20  10         11.60         10.20         4.85 o                         
   4  20  10          1.92          2.77         8.18 o                         
  -3  21  10         14.68         29.34         9.24 o                         
  -2  21  10          6.55          3.40         4.96 o                         
  -1  21  10         15.05          9.87         4.93 o                         
   0  21  10          5.78          9.49         4.29 o                         
   1  21  10          3.84          5.89         4.21 o                         
   2  21  10          0.54         -4.45         4.45 o                         
   3  21  10          4.14          4.42         4.88 o                         
  -3  22  10          2.62          1.44         4.95 o                         
  -2  22  10          0.11          1.62         4.98 o                         
  -1  22  10          0.23         -2.50         4.78 o                         
   0  22  10          2.74         -1.12         4.66 o                         
   1  22  10         24.56         23.15         4.81 o                         
   2  22  10          5.13         12.57         6.84 o                         
   3  22  10          0.03         10.31         5.24 o                         
  -2  23  10          6.13         10.44         6.74 o                         
  -1  23  10          0.36          9.32         5.13 o                         
   0  23  10          5.92          0.81         4.93 o                         
   1  23  10         32.18         35.06         5.37 o                         
   2  23  10          5.67         13.46         6.15 o                         
  -1  24  10          4.63          3.92         5.36 o                         
   0  24  10          1.65          2.31         5.17 o                         
   1  24  10          0.83         10.43         5.66 o                         
  -5   0  11          9.19         13.70         4.57 o                         
  -3   0  11          7.17          5.42         2.24 o                         
  -1   0  11         25.10         28.13         3.05 o                         
   1   0  11         10.24         11.34         3.53 o                         
   3   0  11          0.27          1.07         3.35 o                         
   5   0  11         25.39         31.81         8.78 o                         
  -6   1  11          8.30         11.11         3.40 o                         
  -5   1  11          4.05          1.93         2.87 o                         
  -4   1  11          1.36          2.60         1.93 o                         
  -3   1  11          5.09          3.14         1.30 o                         
  -2   1  11         43.14         38.87         2.25 o                         
  -1   1  11        133.99        128.20         3.49 o                         
   0   1  11         15.28         13.13         1.88 o                         
   1   1  11         13.34         14.81         2.22 o                         
   2   1  11         38.60         33.48         3.18 o                         
   3   1  11         10.65          8.63         2.61 o                         
   4   1  11          1.24         -2.52         2.52 o                         
   5   1  11          0.29          9.95         4.73 o                         
   6   1  11         31.82         42.85         6.20 o                         
  -6   2  11          0.28          2.16         3.43 o                         
  -5   2  11          0.18          2.26         3.24 o                         
  -4   2  11        160.05        132.59         4.43 o                         
  -3   2  11         64.13         59.17         2.43 o                         
  -2   2  11        220.10        209.03         3.92 o                         
  -1   2  11          0.19         -0.39         1.59 o                         
   0   2  11        169.99        160.01         4.11 o                         
   1   2  11          6.40          5.23         2.04 o                         
   2   2  11         19.20         19.85         2.94 o                         
   3   2  11          2.06          1.65         2.62 o                         
   4   2  11          9.16          9.22         3.49 o                         
   5   2  11          1.29          0.60         4.53 o                         
   6   2  11          1.43          7.67         5.21 o                         
  -6   3  11          0.10         -2.73         3.47 o                         
  -5   3  11          0.00          0.46         2.78 o                         
  -4   3  11          9.32          7.95         2.44 o                         
  -3   3  11         71.44         75.16         3.02 o                         
  -2   3  11         78.62         75.71         2.62 o                         
  -1   3  11        239.92        232.21         3.96 o                         
   0   3  11         18.88         21.21         2.42 o                         
   1   3  11         86.54         93.73         3.55 o                         
   2   3  11        142.64        142.71         4.23 o                         
   3   3  11         16.87         20.34         3.06 o                         
   4   3  11          0.00          2.75         2.67 o                         
   5   3  11         14.62         14.27         4.66 o                         
   6   3  11          8.81         14.13         5.54 o                         
  -6   4  11          9.20         14.94         4.44 o                         
  -5   4  11          0.00         -0.20         2.62 o                         
  -4   4  11         26.90         26.46         2.77 o                         
  -3   4  11          2.55          1.46         1.81 o                         
  -2   4  11         14.95         13.88         1.83 o                         
  -1   4  11         81.84         89.33         2.83 o                         
   0   4  11         14.83         21.59         2.46 o                         
   1   4  11          0.00         -1.64         2.09 o                         
   2   4  11          9.58         11.83         2.46 o                         
   3   4  11          0.20          0.93         2.66 o                         
   4   4  11        142.40        152.50         5.45 o                         
   5   4  11         23.82         26.21         5.09 o                         
   6   4  11         18.39         16.51         5.56 o                         
  -6   5  11         20.27         34.61         5.71 o                         
  -5   5  11          4.78          2.73         3.17 o                         
  -4   5  11          0.72         -2.48         2.48 o                         
  -3   5  11         31.50         30.75         2.26 o                         
  -2   5  11        118.55        121.58         3.13 o                         
  -1   5  11        207.17        200.03         4.62 o                         
   0   5  11        123.80        126.77         4.29 o                         
   1   5  11          0.96          2.71         2.69 o                         
   2   5  11          0.02          3.03         2.29 o                         
   3   5  11        155.78        169.50         5.08 o                         
   4   5  11          7.82          6.07         3.05 o                         
   5   5  11         11.00          2.46         4.51 o                         
   6   5  11         11.17          7.09         5.28 o                         
  -6   6  11         25.21         24.25         5.89 o                         
  -5   6  11          5.04          4.25         3.34 o                         
  -4   6  11         23.63         29.62         4.12 o                         
  -3   6  11          0.04          1.68         2.47 o                         
  -2   6  11       1266.80       1251.09        11.42 o                         
  -1   6  11         69.89         74.17         3.80 o                         
   0   6  11         90.08         91.61         4.94 o                         
   1   6  11         17.22         12.38         2.79 o                         
   2   6  11          2.04          1.99         2.27 o                         
   3   6  11          0.28          5.62         2.52 o                         
   4   6  11         66.21         48.84         4.25 o                         
   5   6  11         14.16         14.20         4.90 o                         
   6   6  11          6.56          7.03         6.21 o                         
  -6   7  11          4.57         11.95         4.79 o                         
  -5   7  11         18.82         14.89         3.82 o                         
  -4   7  11         61.99         57.95         4.93 o                         
  -3   7  11        149.17        153.98         4.90 o                         
  -2   7  11        373.53        391.05         6.13 o                         
  -1   7  11         59.42         61.13         3.33 o                         
   0   7  11         16.72         13.57         2.72 o                         
   1   7  11         78.34         77.75         3.88 o                         
   2   7  11         22.37         26.47         3.16 o                         
   3   7  11         15.22         14.64         3.58 o                         
   4   7  11        156.39        163.71         9.19 o                         
   5   7  11         14.25         -3.72         4.82 o                         
   6   7  11          1.66          2.81         9.57 o                         
  -6   8  11          4.85          1.06         3.77 o                         
  -5   8  11          2.15         -0.32         3.73 o                         
  -4   8  11         10.31          7.41         3.48 o                         
  -3   8  11          0.37         -2.54         2.54 o                         
  -2   8  11        388.11        374.42         6.76 o                         
  -1   8  11        192.26        182.52         5.90 o                         
   0   8  11         17.92         21.76         2.93 o                         
   1   8  11         15.63         13.06         2.88 o                         
   2   8  11          4.35          5.83         2.99 o                         
   3   8  11         40.67         35.14         3.77 o                         
   4   8  11         29.69         25.34         3.79 o                         
   5   8  11         27.92         29.44         6.43 o                         
   6   8  11          0.69         20.81         7.99 o                         
  -6   9  11          1.36          1.21         4.15 o                         
  -5   9  11          4.35          2.76         4.79 o                         
  -4   9  11          5.60          8.10         3.77 o                         
  -3   9  11         34.54         33.05         3.28 o                         
  -2   9  11        225.36        214.87         6.14 o                         
  -1   9  11         92.15         91.83         4.26 o                         
   0   9  11         14.53         15.34         3.07 o                         
   1   9  11          3.16          0.59         2.85 o                         
   2   9  11          9.58          7.87         3.64 o                         
   3   9  11         51.53         49.33         4.04 o                         
   4   9  11          0.77         -0.27         3.78 o                         
   5   9  11          6.01         -0.15         5.28 o                         
   6   9  11         12.07         10.63         8.35 o                         
  -6  10  11          1.17         10.85         4.39 o                         
  -5  10  11          8.63         14.14         4.53 o                         
  -4  10  11          3.05          3.14         3.89 o                         
  -3  10  11         94.89         88.98         4.80 o                         
  -2  10  11        508.65        520.70         8.92 o                         
  -1  10  11         14.33         17.71         3.25 o                         
   0  10  11          9.95          7.39         3.90 o                         
   1  10  11         27.59         18.66         3.35 o                         
   2  10  11          7.49         10.51         3.28 o                         
   3  10  11         75.00         75.24         4.75 o                         
   4  10  11         14.77         20.19         3.88 o                         
   5  10  11          2.31          5.36         7.30 o                         
   6  10  11         21.58         30.67         8.84 o                         
  -6  11  11         11.90         14.39         4.73 o                         
  -5  11  11          7.35          9.23         4.59 o                         
  -4  11  11          0.44         -1.18         3.71 o                         
  -3  11  11         82.79         81.93         6.21 o                         
  -2  11  11         47.58         48.01         4.02 o                         
  -1  11  11         19.32         16.19         3.03 o                         
   0  11  11          2.12         -1.34         2.59 o                         
   1  11  11        133.32        134.75         5.53 o                         
   2  11  11          9.91          7.36         3.13 o                         
   3  11  11          2.45          4.54         3.42 o                         
   4  11  11         79.83         76.32         5.06 o                         
   5  11  11          0.75          3.92         5.62 o                         
  -5  12  11          0.25         -4.36         5.09 o                         
  -4  12  11          0.08          0.60         4.26 o                         
  -3  12  11         10.79         10.06         3.47 o                         
  -2  12  11         16.70         13.52         3.44 o                         
  -1  12  11         44.25         45.94         3.68 o                         
   0  12  11         39.64         40.94         3.69 o                         
   1  12  11         38.54         42.83         4.23 o                         
   2  12  11         37.87         37.11         3.97 o                         
   3  12  11         28.24         26.79         3.97 o                         
   4  12  11          5.74          0.35         4.23 o                         
   5  12  11         17.35         10.70         6.06 o                         
  -5  13  11          0.29          2.21         5.33 o                         
  -4  13  11          7.31          2.97         4.81 o                         
  -3  13  11         49.86         52.16         4.41 o                         
  -2  13  11        185.48        180.67         7.04 o                         
  -1  13  11          0.99         -0.81         3.17 o                         
   0  13  11         67.53         68.60         4.17 o                         
   1  13  11          0.33          3.81         2.99 o                         
   2  13  11          0.77         -0.63         3.25 o                         
   3  13  11          2.11         -3.28         3.28 o                         
   4  13  11          5.79          5.03         4.77 o                         
   5  13  11          0.09         -2.73         6.31 o                         
  -5  14  11         12.64         18.58         6.39 o                         
  -4  14  11          1.02         -4.56         4.99 o                         
  -3  14  11          8.21          7.94         3.74 o                         
  -2  14  11          0.11          4.85         3.31 o                         
  -1  14  11          0.67          1.69         3.44 o                         
   0  14  11         63.41         58.15         4.62 o                         
   1  14  11         65.77         68.52         4.43 o                         
   2  14  11          1.29          3.12         3.36 o                         
   3  14  11          3.62          4.86         3.73 o                         
   4  14  11          4.48          6.88         4.42 o                         
   5  14  11          2.72          3.58        10.32 o                         
  -5  15  11          1.17         -0.29         5.55 o                         
  -4  15  11         50.49         56.30         7.92 o                         
  -3  15  11          5.96          0.65         3.67 o                         
  -2  15  11          0.39          0.32         3.28 o                         
  -1  15  11          0.16         -1.13         4.17 o                         
   0  15  11          8.92          9.19         2.79 o                         
   1  15  11          3.62          4.60         3.12 o                         
   2  15  11          9.87          9.48         3.55 o                         
   3  15  11         20.17         21.94         4.13 o                         
   4  15  11          4.41         13.22         4.77 o                         
   5  15  11          0.00          6.22         6.18 o                         
  -5  16  11          2.16         -5.47         5.47 o                         
  -4  16  11         24.78         41.82         6.29 o                         
  -3  16  11          6.25         10.98         4.17 o                         
  -2  16  11          2.59          1.30         3.71 o                         
  -1  16  11         10.54         14.54         3.94 o                         
   0  16  11          6.52          5.09         3.62 o                         
   1  16  11         11.80         14.59         3.45 o                         
   2  16  11          0.41         -2.36         3.09 o                         
   3  16  11          3.56          9.11         3.99 o                         
   4  16  11          0.04         -0.21         4.64 o                         
  -4  17  11         15.76         26.93         6.73 o                         
  -3  17  11          6.76          4.67         4.35 o                         
  -2  17  11          5.10          1.57         3.93 o                         
  -1  17  11          2.08         -1.18         3.71 o                         
   0  17  11          7.13          7.30         3.91 o                         
   1  17  11          8.74          7.03         3.41 o                         
   2  17  11          3.46          3.94         3.56 o                         
   3  17  11          1.13         -0.66         4.98 o                         
   4  17  11          0.29         -4.45         4.79 o                         
  -4  18  11          4.65          1.13         5.90 o                         
  -3  18  11          8.43         15.11         4.73 o                         
  -2  18  11          3.99         -3.82         4.45 o                         
  -1  18  11          0.38         -2.01         3.73 o                         
   0  18  11          0.38         -1.55         4.26 o                         
   1  18  11         30.94         20.80         3.98 o                         
   2  18  11          0.03         -3.28         3.28 o                         
   3  18  11          0.24         -4.31         4.31 o                         
   4  18  11          2.34         -1.50         6.14 o                         
  -4  19  11          0.44          0.06         5.54 o                         
  -3  19  11          0.14          5.04         4.39 o                         
  -2  19  11          2.91          4.81         4.47 o                         
  -1  19  11         12.30         10.86         4.26 o                         
   0  19  11          5.31          7.11         4.00 o                         
   1  19  11          0.86         -1.55         3.38 o                         
   2  19  11          0.70         -0.64         3.53 o                         
   3  19  11          1.02         -4.64         4.64 o                         
  -3  20  11          1.04         -1.24         4.61 o                         
  -2  20  11          0.01          1.12         4.93 o                         
  -1  20  11          2.96          7.56         4.33 o                         
   0  20  11          3.64          1.41         3.95 o                         
   1  20  11          5.04          3.76         4.04 o                         
   2  20  11          1.13          2.45         4.27 o                         
   3  20  11          0.10         -4.02         9.89 o                         
  -3  21  11         16.47         17.32         5.58 o                         
  -2  21  11          7.79          5.64         5.55 o                         
  -1  21  11          3.09         10.94         5.10 o                         
   0  21  11          0.02         -5.86         6.10 o                         
   1  21  11         22.43         21.88         5.23 o                         
   2  21  11          5.79         12.16         7.19 o                         
   3  21  11          7.93          9.09         6.75 o                         
  -2  22  11         14.83         12.50         5.47 o                         
  -1  22  11          0.01         -4.54         4.54 o                         
   0  22  11         25.79         34.91         5.44 o                         
   1  22  11          2.99          1.34         4.26 o                         
   2  22  11          3.12          8.88         4.85 o                         
  -1  23  11          0.09          2.66         5.28 o                         
   0  23  11          0.53          1.63         5.08 o                         
   1  23  11          4.27         12.28         5.00 o                         
  -6   0  12          0.25         -2.67         4.47 o                         
  -4   0  12          0.49         -2.97         2.97 o                         
  -2   0  12         38.38         41.61         3.58 o                         
   0   0  12          8.77          9.78         3.58 o                         
   2   0  12         41.13         57.46         5.24 o                         
   4   0  12         12.12         11.79         4.33 o                         
   6   0  12          0.02          8.79         7.59 o                         
  -6   1  12          0.93         -3.45         3.45 o                         
  -5   1  12         14.99         11.84         3.29 o                         
  -4   1  12         26.45         21.13         2.89 o                         
  -3   1  12        137.83        126.71         3.05 o                         
  -2   1  12         17.15         17.80         2.11 o                         
  -1   1  12        254.06        263.26         4.76 o                         
   0   1  12        127.27        121.91         3.96 o                         
   1   1  12          1.75         -2.45         2.51 o                         
   2   1  12         16.93         20.08         2.88 o                         
   3   1  12          5.24          3.43         2.56 o                         
   4   1  12          3.54          4.44         2.88 o                         
   5   1  12          2.94          3.21         4.45 o                         
   6   1  12          0.84         -0.28         5.16 o                         
  -6   2  12          0.01         -3.02         3.02 o                         
  -5   2  12          0.27          1.43         2.80 o                         
  -4   2  12          6.68          5.39         2.59 o                         
  -3   2  12          6.81          7.88         1.81 o                         
  -2   2  12         56.18         56.50         2.50 o                         
  -1   2  12         41.15         38.37         3.33 o                         
   0   2  12         36.15         36.32         2.83 o                         
   1   2  12         84.41         86.83         4.11 o                         
   2   2  12         54.67         53.80         3.68 o                         
   3   2  12         28.96         30.41         3.14 o                         
   4   2  12          0.29         -0.30         2.73 o                         
   5   2  12         21.62         19.10         4.89 o                         
   6   2  12          2.12          2.00         5.55 o                         
  -6   3  12          0.01          1.61         4.16 o                         
  -5   3  12          7.54          9.09         2.95 o                         
  -4   3  12          4.70          1.03         2.28 o                         
  -3   3  12          0.66          0.03         1.67 o                         
  -2   3  12          0.00          1.06         1.75 o                         
  -1   3  12          8.99         12.62         2.49 o                         
   0   3  12        388.28        382.33         6.23 o                         
   1   3  12         27.34         33.96         2.77 o                         
   2   3  12         49.34         48.06         3.58 o                         
   3   3  12         17.35         20.22         3.18 o                         
   4   3  12         13.50         12.83         3.05 o                         
   5   3  12          2.77         -4.45         4.45 o                         
   6   3  12          0.21          1.97         5.14 o                         
  -6   4  12          3.24         13.16         5.01 o                         
  -5   4  12         19.08         24.64         3.58 o                         
  -4   4  12         20.29         15.73         2.33 o                         
  -3   4  12          4.22          4.16         1.86 o                         
  -2   4  12          0.48         -1.63         1.63 o                         
  -1   4  12         85.43         86.22         3.68 o                         
   0   4  12        349.03        354.13         6.00 o                         
   1   4  12         35.21         35.22         2.84 o                         
   2   4  12          6.66          7.34         2.74 o                         
   3   4  12          2.18          0.74         3.63 o                         
   4   4  12         29.70         35.32         3.82 o                         
   5   4  12          7.41         -3.37         6.14 o                         
   6   4  12          3.26          7.63         7.11 o                         
  -6   5  12          7.07          0.58         3.94 o                         
  -5   5  12          0.42          1.59         3.39 o                         
  -4   5  12         20.95         19.68         3.19 o                         
  -3   5  12          3.39         -0.90         2.06 o                         
  -2   5  12          3.49          2.10         2.30 o                         
  -1   5  12         18.88         21.79         2.85 o                         
   0   5  12        262.34        268.21         5.91 o                         
   1   5  12         20.86         25.72         3.22 o                         
   2   5  12          2.08         -1.41         2.56 o                         
   3   5  12          4.63          6.41         2.97 o                         
   4   5  12         12.88         16.78         4.22 o                         
   5   5  12          3.10          3.19         4.67 o                         
   6   5  12          3.70         -4.62         9.08 o                         
  -6   6  12          7.64         15.15         5.19 o                         
  -5   6  12          3.24         -0.41         3.31 o                         
  -4   6  12          0.05          0.91         3.37 o                         
  -3   6  12          0.23          3.58         2.58 o                         
  -2   6  12         67.79         69.33         3.51 o                         
  -1   6  12        102.22         92.50         4.12 o                         
   0   6  12          7.38          9.99         2.69 o                         
   1   6  12          2.12          1.02         2.53 o                         
   2   6  12          5.37          3.82         2.65 o                         
   3   6  12         26.68         35.75         4.19 o                         
   4   6  12         84.32         89.80         7.02 o                         
   5   6  12          0.39         11.95         5.77 o                         
   6   6  12          3.33         -4.55        13.33 o                         
  -6   7  12          1.24          2.15         4.87 o                         
  -5   7  12         11.59         17.22         4.17 o                         
  -4   7  12          0.83          0.74         3.58 o                         
  -3   7  12          6.43          1.12         3.16 o                         
  -2   7  12          5.12          1.34         2.46 o                         
  -1   7  12        144.35        131.21         4.57 o                         
   0   7  12         25.24         20.87         3.25 o                         
   1   7  12          2.27          2.71         2.56 o                         
   2   7  12         23.56         28.62         3.22 o                         
   3   7  12          8.88         -0.17         3.50 o                         
   4   7  12          0.43          4.01         3.93 o                         
   5   7  12          0.84         -2.80         5.84 o                         
   6   7  12          3.45          9.81         8.44 o                         
  -6   8  12          1.22          4.79         5.73 o                         
  -5   8  12          5.63          8.91         3.84 o                         
  -4   8  12         24.15         29.83         4.61 o                         
  -3   8  12         52.95         47.21         4.00 o                         
  -2   8  12         19.29         24.37         3.38 o                         
  -1   8  12        987.83        940.62        18.59 o                         
   0   8  12        432.42        432.09         7.56 o                         
   1   8  12         23.71         28.91         3.10 o                         
   2   8  12          2.65          5.39         3.08 o                         
   3   8  12         20.59         18.94         3.55 o                         
   4   8  12        159.09        139.69         6.85 o                         
   5   8  12         45.83         59.43        12.45 o                         
  -6   9  12         12.61         17.89         4.77 o                         
  -5   9  12          1.00         -0.13         3.91 o                         
  -4   9  12          2.61          5.45         3.70 o                         
  -3   9  12         36.27         32.79         3.77 o                         
  -2   9  12          4.14          8.30         3.73 o                         
  -1   9  12         10.22         11.96         2.95 o                         
   0   9  12          1.22         -2.25         2.95 o                         
   1   9  12         52.22         55.76         4.58 o                         
   2   9  12          8.09          7.20         3.30 o                         
   3   9  12         62.36         55.97         4.42 o                         
   4   9  12          2.01          6.00         4.06 o                         
   5   9  12          0.62         -3.47         5.07 o                         
  -5  10  12         32.00         41.94         5.41 o                         
  -4  10  12          6.81         10.42         4.56 o                         
  -3  10  12         60.06         64.09         4.48 o                         
  -2  10  12          1.10          4.12         3.14 o                         
  -1  10  12          4.11          6.06         2.84 o                         
   0  10  12         33.25         27.82         3.54 o                         
   1  10  12          0.58          4.04         3.00 o                         
   2  10  12         15.03         11.71         3.38 o                         
   3  10  12         68.12         66.21         6.34 o                         
   4  10  12         55.00         45.18         5.11 o                         
   5  10  12         16.47         19.90         8.28 o                         
  -5  11  12          1.16          2.57         5.34 o                         
  -4  11  12          6.23          4.20         4.89 o                         
  -3  11  12         19.16         16.64         3.60 o                         
  -2  11  12        192.51        193.18         6.28 o                         
  -1  11  12         59.43         62.90         4.13 o                         
   0  11  12          0.71         -2.65         2.69 o                         
   1  11  12         70.43         58.30         4.32 o                         
   2  11  12          0.17          0.35         3.12 o                         
   3  11  12         16.93         11.09         3.47 o                         
   4  11  12         25.91         17.28         4.04 o                         
   5  11  12          8.77         12.45         7.99 o                         
  -5  12  12          3.78         10.24         5.47 o                         
  -4  12  12          0.53          6.31         7.44 o                         
  -3  12  12         17.94         19.68         6.41 o                         
  -2  12  12        186.01        203.10         6.72 o                         
  -1  12  12          0.02          6.72         3.50 o                         
   0  12  12         34.00         31.69         3.60 o                         
   1  12  12         35.44         42.93         4.25 o                         
   2  12  12         23.73         28.23         3.92 o                         
   3  12  12          0.73          0.40         3.35 o                         
   4  12  12         19.92         24.30         4.28 o                         
   5  12  12          0.56         -6.91         6.91 o                         
  -5  13  12          5.12          6.89         5.40 o                         
  -4  13  12          0.05          2.97         4.64 o                         
  -3  13  12          0.04         -3.28         3.28 o                         
  -2  13  12        104.07        116.51         5.58 o                         
  -1  13  12          0.23         -1.19         3.41 o                         
   0  13  12         45.44         49.16         3.96 o                         
   1  13  12         32.72         31.92         3.62 o                         
   2  13  12         16.14         18.11         3.69 o                         
   3  13  12          9.79          4.81         3.86 o                         
   4  13  12         24.35         28.08         7.23 o                         
   5  13  12          0.63         -7.07         7.07 o                         
  -5  14  12          8.39          4.09         5.84 o                         
  -4  14  12          0.19          3.81         5.07 o                         
  -3  14  12          8.20          6.68         3.70 o                         
  -2  14  12         14.74         11.99         3.73 o                         
  -1  14  12          7.91          8.85         3.66 o                         
   0  14  12         14.18         11.84         4.20 o                         
   1  14  12          4.99          3.05         3.11 o                         
   2  14  12         16.88          8.58         4.40 o                         
   3  14  12          5.81         11.33         3.81 o                         
   4  14  12          0.07         -4.41         4.41 o                         
  -4  15  12          4.25         13.78         5.58 o                         
  -3  15  12          1.51          4.64         3.98 o                         
  -2  15  12         21.74         21.67         4.18 o                         
  -1  15  12          1.67          1.29         4.02 o                         
   0  15  12          0.14          0.66         3.68 o                         
   1  15  12         27.86         20.87         3.59 o                         
   2  15  12         16.12         20.83         3.70 o                         
   3  15  12          0.49          0.65         4.26 o                         
   4  15  12         15.94         15.61         4.94 o                         
  -4  16  12          3.08          2.03         5.06 o                         
  -3  16  12          1.49          1.20         4.08 o                         
  -2  16  12          7.26          4.66         3.86 o                         
  -1  16  12          0.69         -3.61         3.61 o                         
   0  16  12          1.80         -2.35         3.46 o                         
   1  16  12         22.02         12.43         3.53 o                         
   2  16  12          8.16          5.64         3.57 o                         
   3  16  12          0.00          0.34         5.72 o                         
   4  16  12          0.13         -5.15         5.15 o                         
  -4  17  12          3.37         -4.89         4.89 o                         
  -3  17  12          0.47         -3.56         4.35 o                         
  -2  17  12          3.47         -2.15         5.42 o                         
  -1  17  12          2.52         -0.13         3.70 o                         
   0  17  12          2.78          0.85         3.69 o                         
   1  17  12          5.00          1.60         3.44 o                         
   2  17  12          2.40         -0.90         3.47 o                         
   3  17  12          7.30          4.13         4.47 o                         
   4  17  12          1.68          3.47         6.15 o                         
  -4  18  12          0.11          0.00         6.05 o                         
  -3  18  12          6.09          9.29         5.79 o                         
  -2  18  12          4.76          1.80         4.28 o                         
  -1  18  12          4.20         -1.72         3.91 o                         
   0  18  12          7.68          3.79         3.88 o                         
   1  18  12          0.82          2.02         3.61 o                         
   2  18  12          3.03          6.44         3.89 o                         
   3  18  12          5.54          0.40         5.29 o                         
  -3  19  12         10.65          1.77         5.72 o                         
  -2  19  12         12.26         12.58         5.03 o                         
  -1  19  12          0.00         -3.15         4.05 o                         
   0  19  12          0.01         -3.95         3.95 o                         
   1  19  12          0.03         -4.20         4.20 o                         
   2  19  12          8.44          8.42         3.91 o                         
   3  19  12         13.50         24.36         5.49 o                         
  -3  20  12          0.19         -3.20         4.69 o                         
  -2  20  12         10.81         13.96         5.11 o                         
  -1  20  12          4.05          8.55         4.34 o                         
   0  20  12          0.54          6.23         4.32 o                         
   1  20  12         16.26         20.41         4.57 o                         
   2  20  12          1.23         -3.84         3.84 o                         
  -2  21  12          0.87         -4.74         4.74 o                         
  -1  21  12          0.39         -2.23         5.56 o                         
   0  21  12          0.27          9.31         4.65 o                         
   1  21  12          0.04         -0.31         4.36 o                         
   2  21  12          1.68         -2.46         4.54 o                         
  -1  22  12          3.68         12.99         5.23 o                         
   0  22  12          6.83          2.38         5.94 o                         
   1  22  12          3.53          4.70         5.45 o                         
  -5   0  13          4.42          6.26         4.26 o                         
  -3   0  13        292.68        278.51         8.03 o                         
  -1   0  13        333.38        327.59         8.77 o                         
   1   0  13         43.08         39.31         4.58 o                         
   3   0  13          4.81          1.95         3.62 o                         
   5   0  13          1.19         -1.62         6.56 o                         
  -6   1  13          0.49          1.83         3.41 o                         
  -5   1  13          0.27          0.98         2.70 o                         
  -4   1  13          3.44          4.32         2.42 o                         
  -3   1  13         68.99         68.19         2.81 o                         
  -2   1  13         32.71         31.07         2.30 o                         
  -1   1  13          1.46          2.76         2.23 o                         
   0   1  13         77.59         78.09         4.15 o                         
   1   1  13          6.58          8.08         2.71 o                         
   2   1  13         12.20         11.37         2.75 o                         
   3   1  13         41.95         48.01         3.64 o                         
   4   1  13          0.40          0.10         2.90 o                         
   5   1  13          0.28         -1.46         4.52 o                         
  -6   2  13          6.36          6.73         3.91 o                         
  -5   2  13          0.82          2.80         2.82 o                         
  -4   2  13          4.40          2.39         2.27 o                         
  -3   2  13          2.02          2.10         1.39 o                         
  -2   2  13         45.43         44.15         2.51 o                         
  -1   2  13        121.31        133.69         4.54 o                         
   0   2  13         30.20         29.85         3.19 o                         
   1   2  13         14.23         14.16         3.45 o                         
   2   2  13         47.90         45.86         3.75 o                         
   3   2  13         10.85          9.99         2.84 o                         
   4   2  13          5.96          6.40         3.16 o                         
   5   2  13          0.37         -3.81         4.62 o                         
  -6   3  13          0.38          2.07         3.57 o                         
  -5   3  13          2.24          7.49         3.25 o                         
  -4   3  13          0.00          0.68         2.61 o                         
  -3   3  13         16.62         16.89         2.12 o                         
  -2   3  13          1.15          0.66         2.09 o                         
  -1   3  13          1.88          1.08         2.37 o                         
   0   3  13          2.83         -0.49         2.42 o                         
   1   3  13         24.53         21.86         3.11 o                         
   2   3  13         10.53          4.86         2.79 o                         
   3   3  13          6.10          5.69         2.97 o                         
   4   3  13          0.17         -2.86         2.86 o                         
   5   3  13          0.83          1.91         4.98 o                         
  -6   4  13          0.45          2.77         4.24 o                         
  -5   4  13          0.34         -2.73         2.73 o                         
  -4   4  13          3.67          3.52         3.05 o                         
  -3   4  13         12.32         11.32         2.38 o                         
  -2   4  13          2.36          4.00         2.42 o                         
  -1   4  13        460.47        462.61         9.56 o                         
   0   4  13          0.13          0.12         2.43 o                         
   1   4  13         58.66         48.52         4.11 o                         
   2   4  13          6.83         10.21         3.29 o                         
   3   4  13          0.01          4.77         3.04 o                         
   4   4  13          6.97          2.68         2.98 o                         
   5   4  13          2.20          2.14         5.94 o                         
  -6   5  13          9.02         16.67         6.00 o                         
  -5   5  13         19.99         20.18         4.03 o                         
  -4   5  13          0.80          0.53         4.01 o                         
  -3   5  13          0.09         -0.14         2.59 o                         
  -2   5  13         37.27         38.35         3.43 o                         
  -1   5  13        309.49        318.19         6.58 o                         
   0   5  13          2.98          1.41         2.64 o                         
   1   5  13          5.49          8.58         3.37 o                         
   2   5  13          7.29          7.53         3.25 o                         
   3   5  13         37.43         35.36         4.14 o                         
   4   5  13          1.00          0.39         3.54 o                         
   5   5  13          0.09          1.42         5.56 o                         
  -5   6  13          2.03          3.55         3.90 o                         
  -4   6  13          1.09          2.62         3.36 o                         
  -3   6  13         13.11         14.23         2.96 o                         
  -2   6  13         37.71         42.51         3.74 o                         
  -1   6  13        104.74        116.05         4.77 o                         
   0   6  13         22.40         27.87         3.21 o                         
   1   6  13         57.77         51.64         3.68 o                         
   2   6  13          5.27          8.20         3.26 o                         
   3   6  13          2.63          3.44         3.51 o                         
   4   6  13         48.23         44.27         5.09 o                         
   5   6  13         24.24         33.73        10.98 o                         
  -5   7  13         12.14         22.15         6.46 o                         
  -4   7  13         13.93         21.44         4.54 o                         
  -3   7  13          1.17          1.56         2.89 o                         
  -2   7  13          0.18         -2.04         2.48 o                         
  -1   7  13        198.43        200.27         7.06 o                         
   0   7  13        108.80        110.70         4.63 o                         
   1   7  13          6.89         10.53         2.92 o                         
   2   7  13         28.50         23.94         3.77 o                         
   3   7  13          4.48          2.72         3.36 o                         
   4   7  13         12.57          8.12         5.09 o                         
   5   7  13          6.94          0.89         5.94 o                         
  -5   8  13          3.06          4.90         4.23 o                         
  -4   8  13          2.58         -1.11         3.74 o                         
  -3   8  13          7.84          5.50         3.13 o                         
  -2   8  13         13.48         12.76         3.28 o                         
  -1   8  13         37.69         32.91         3.23 o                         
   0   8  13          7.75          9.96         2.79 o                         
   1   8  13        118.56        102.46         4.72 o                         
   2   8  13          0.09         -1.91         2.94 o                         
   3   8  13          1.10          1.84         3.71 o                         
   4   8  13          0.01         -1.23         4.43 o                         
   5   8  13          9.18         15.16         6.87 o                         
  -5   9  13          0.08         -5.16         5.16 o                         
  -4   9  13          3.13          0.30         4.35 o                         
  -3   9  13         14.00         10.49         3.41 o                         
  -2   9  13         51.35         51.60         4.28 o                         
  -1   9  13        167.09        157.88         6.52 o                         
   0   9  13         27.30         27.93         3.66 o                         
   1   9  13          9.46          7.67         3.17 o                         
   2   9  13         19.51         11.65         3.47 o                         
   3   9  13          8.08         10.65         4.12 o                         
   4   9  13          1.53          6.00         4.16 o                         
   5   9  13         67.91         67.67         8.69 o                         
  -5  10  13         19.22         21.05         6.27 o                         
  -4  10  13          0.37         -2.37         5.39 o                         
  -3  10  13         12.25         20.21         3.67 o                         
  -2  10  13        155.25        148.09         5.87 o                         
  -1  10  13         68.29         70.98         4.37 o                         
   0  10  13          7.88          4.18         3.06 o                         
   1  10  13          1.27         -1.61         3.04 o                         
   2  10  13          8.41          8.92         3.32 o                         
   3  10  13         16.91         12.39         4.27 o                         
   4  10  13         15.00         22.38         4.72 o                         
   5  10  13          3.34         21.90         9.20 o                         
  -5  11  13          3.96         -2.82         8.33 o                         
  -4  11  13          5.72          1.63         5.54 o                         
  -3  11  13         16.35         24.71         3.79 o                         
  -2  11  13        103.13        104.76         5.36 o                         
  -1  11  13         86.61         83.00         5.31 o                         
   0  11  13         56.45         62.36         4.15 o                         
   1  11  13        165.37        180.60         6.55 o                         
   2  11  13          8.33          5.69         3.51 o                         
   3  11  13         29.21         35.76         4.30 o                         
   4  11  13         14.79         13.41         4.82 o                         
   5  11  13          9.79          9.23        20.08 o                         
  -5  12  13          9.80         23.70         6.27 o                         
  -4  12  13          4.10         14.27         6.52 o                         
  -3  12  13          2.27          4.48         3.52 o                         
  -2  12  13        110.79        113.19         5.84 o                         
  -1  12  13          3.39         -2.98         3.33 o                         
   0  12  13          3.77          3.19         3.96 o                         
   1  12  13         98.69         90.68         5.17 o                         
   2  12  13          0.13          0.14         3.42 o                         
   3  12  13          8.70          8.86         3.84 o                         
   4  12  13          9.11          6.05         4.49 o                         
  -4  13  13          1.26         -5.62         5.62 o                         
  -3  13  13          0.01         -0.92         3.47 o                         
  -2  13  13          0.24          1.51         3.77 o                         
  -1  13  13          5.77         12.45         3.70 o                         
   0  13  13         15.68         13.23         3.27 o                         
   1  13  13          6.99          1.12         3.37 o                         
   2  13  13          6.16          7.81         3.69 o                         
   3  13  13          9.00          8.02         3.68 o                         
   4  13  13          8.56          0.87         4.58 o                         
  -4  14  13          0.46         -0.57         4.92 o                         
  -3  14  13         26.83         20.69         4.17 o                         
  -2  14  13         52.09         49.42         4.79 o                         
  -1  14  13          3.82          8.72         3.76 o                         
   0  14  13          0.19          1.15         3.08 o                         
   1  14  13         17.50         22.52         3.57 o                         
   2  14  13          0.34         -3.36         3.36 o                         
   3  14  13          1.02          6.91         3.91 o                         
   4  14  13          2.81          4.84         8.79 o                         
  -4  15  13          0.01         -1.42         5.28 o                         
  -3  15  13         11.70         16.33         4.10 o                         
  -2  15  13         26.71         20.29         4.38 o                         
  -1  15  13          0.05          0.00         3.58 o                         
   0  15  13          1.21          1.08         3.63 o                         
   1  15  13         16.69         17.93         3.67 o                         
   2  15  13          5.23          4.29         3.42 o                         
   3  15  13          2.12          2.82         4.44 o                         
   4  15  13          2.57          1.01         4.62 o                         
  -4  16  13         11.11         16.10         6.14 o                         
  -3  16  13          4.22          8.44         4.35 o                         
  -2  16  13          3.76          1.17         3.93 o                         
  -1  16  13          3.16          7.30         3.98 o                         
   0  16  13          0.38          6.71         4.63 o                         
   1  16  13          4.45          3.49         3.44 o                         
   2  16  13          1.23         -3.41         3.41 o                         
   3  16  13          7.87         10.48         5.47 o                         
  -3  17  13          0.41          4.47         4.38 o                         
  -2  17  13          0.43         -2.47         3.87 o                         
  -1  17  13          4.45         11.20         4.79 o                         
   0  17  13          0.05         -2.79         5.50 o                         
   1  17  13         10.24         11.32         3.76 o                         
   2  17  13          1.46          0.91         5.93 o                         
   3  17  13          6.30          6.23         4.08 o                         
  -3  18  13         30.61         33.95         5.73 o                         
  -2  18  13          9.98         10.30         6.71 o                         
  -1  18  13          6.18          6.10         5.61 o                         
   0  18  13          2.08         -0.76         4.22 o                         
   1  18  13          0.07          0.84         4.14 o                         
   2  18  13          6.33          7.77         4.14 o                         
   3  18  13          0.11          8.54         5.04 o                         
  -3  19  13          3.00         -2.95         4.86 o                         
  -2  19  13          5.15         14.03         5.10 o                         
  -1  19  13          0.80          0.82         4.29 o                         
   0  19  13          0.39         -4.15         4.15 o                         
   1  19  13          1.00          2.95         4.31 o                         
   2  19  13          0.99          5.44         4.11 o                         
  -2  20  13          3.97          2.78         4.83 o                         
  -1  20  13          2.21          2.71         4.60 o                         
   0  20  13          1.53          8.39         4.76 o                         
   1  20  13         10.09          9.25         5.96 o                         
   2  20  13          0.17          0.89         4.12 o                         
  -1  21  13          0.05          7.90         5.74 o                         
   0  21  13          2.54         -1.09         6.20 o                         
   1  21  13          2.69          0.09         5.56 o                         
  -4   0  14          6.07         -0.35         3.63 o                         
  -2   0  14         47.62         55.46         4.67 o                         
   0   0  14        154.49        159.01         7.41 o                         
   2   0  14         42.74         43.08         5.23 o                         
   4   0  14         12.68         10.12         4.89 o                         
  -5   1  14          0.11          2.23         4.65 o                         
  -4   1  14          9.14          8.84         2.64 o                         
  -3   1  14         23.80         19.88         2.05 o                         
  -2   1  14          2.01          1.24         2.59 o                         
  -1   1  14          2.42          0.36         2.68 o                         
   0   1  14         17.74         15.89         3.26 o                         
   1   1  14          0.63          1.41         2.60 o                         
   2   1  14          0.18         -3.81         3.81 o                         
   3   1  14          8.61          7.27         3.01 o                         
   4   1  14          1.91          3.33         3.03 o                         
   5   1  14          0.05         -4.40         4.90 o                         
  -5   2  14          0.00         -0.94         3.84 o                         
  -4   2  14         25.01         20.88         3.05 o                         
  -3   2  14         11.93         10.22         2.19 o                         
  -2   2  14         57.70         68.91         3.29 o                         
  -1   2  14        111.58        116.91         5.38 o                         
   0   2  14         55.51         58.72         3.95 o                         
   1   2  14          5.33          0.78         2.84 o                         
   2   2  14          2.50          2.78         2.67 o                         
   3   2  14         21.20         19.60         3.33 o                         
   4   2  14          2.96          6.98         3.12 o                         
   5   2  14         16.50         29.09         5.96 o                         
  -5   3  14         20.90         21.85         3.94 o                         
  -4   3  14          0.82          9.38         2.77 o                         
  -3   3  14         16.85         15.21         3.46 o                         
  -2   3  14         45.25         47.34         3.33 o                         
  -1   3  14          6.51          5.11         3.18 o                         
   0   3  14         26.84         24.81         3.62 o                         
   1   3  14         17.62         18.25         3.56 o                         
   2   3  14         70.49         67.17         4.71 o                         
   3   3  14         31.34         38.42         3.97 o                         
   4   3  14          1.42         -0.87         3.25 o                         
   5   3  14          1.46          9.20         6.26 o                         
  -5   4  14          3.89          6.60         3.42 o                         
  -4   4  14          1.89          7.78         3.66 o                         
  -3   4  14          0.12          1.32         2.64 o                         
  -2   4  14          0.31         -2.34         2.39 o                         
  -1   4  14         39.31         42.61         3.50 o                         
   0   4  14          9.28         10.94         3.28 o                         
   1   4  14         51.40         46.65         4.23 o                         
   2   4  14          1.60         -1.96         3.13 o                         
   3   4  14          2.04          6.02         3.56 o                         
   4   4  14          3.08         -1.47         4.29 o                         
   5   4  14          0.83          5.51         8.39 o                         
  -5   5  14          4.81          8.70         4.16 o                         
  -4   5  14          1.54         -0.76         3.37 o                         
  -3   5  14          2.68         -0.28         2.69 o                         
  -2   5  14         12.55         14.67         2.84 o                         
  -1   5  14        118.17        118.70         6.04 o                         
   0   5  14         13.60         18.20         3.52 o                         
   1   5  14         49.21         42.69         4.05 o                         
   2   5  14          1.47          1.16         3.19 o                         
   3   5  14          0.77         -0.50         3.24 o                         
   4   5  14          2.28          1.29         3.37 o                         
   5   5  14         22.03         25.62         7.02 o                         
  -5   6  14          2.02          6.69         4.31 o                         
  -4   6  14          6.41          4.73         3.86 o                         
  -3   6  14          0.86         -0.16         3.08 o                         
  -2   6  14          2.90          0.37         2.48 o                         
  -1   6  14         20.63         21.24         3.22 o                         
   0   6  14        328.06        325.96         6.91 o                         
   1   6  14        222.19        214.79         7.74 o                         
   2   6  14          9.81         11.78         3.48 o                         
   3   6  14          1.77         -2.37         3.53 o                         
   4   6  14          0.81          7.30         4.38 o                         
   5   6  14         10.60         17.51         6.91 o                         
  -5   7  14         63.70         73.77         6.37 o                         
  -4   7  14          1.03          0.17         6.73 o                         
  -3   7  14          0.90         -1.75         3.08 o                         
  -2   7  14          7.04          8.53         2.99 o                         
  -1   7  14          1.76          0.03         2.52 o                         
   0   7  14         84.27         78.87         4.37 o                         
   1   7  14          5.78          6.32         3.27 o                         
   2   7  14          1.95          2.75         3.43 o                         
   3   7  14         47.41         56.48         4.93 o                         
   4   7  14         13.71         14.14         6.28 o                         
   5   7  14         12.72          0.88         6.28 o                         
  -5   8  14          3.65          5.10         4.58 o                         
  -4   8  14          6.79         10.76         4.46 o                         
  -3   8  14          9.60          4.44         3.39 o                         
  -2   8  14         31.45         30.19         3.97 o                         
  -1   8  14          0.00          4.27         2.73 o                         
   0   8  14         73.44         76.40         4.30 o                         
   1   8  14         13.74         16.71         3.69 o                         
   2   8  14         13.81         15.78         4.21 o                         
   3   8  14         36.57         37.54         5.05 o                         
   4   8  14          8.08         12.85         4.56 o                         
   5   8  14          7.81         11.33         6.93 o                         
  -5   9  14          4.75          4.94         4.65 o                         
  -4   9  14          4.90          5.04         4.62 o                         
  -3   9  14          8.97          9.42         3.60 o                         
  -2   9  14          0.81          6.66         3.43 o                         
  -1   9  14          0.79          4.00         3.21 o                         
   0   9  14         22.90         24.81         3.86 o                         
   1   9  14         51.57         53.51         4.33 o                         
   2   9  14          1.31          2.35         3.87 o                         
   3   9  14         19.51         20.31         4.74 o                         
   4   9  14          1.61         12.70         4.90 o                         
   5   9  14          2.67         -3.35         8.90 o                         
  -5  10  14          1.62          1.76         5.46 o                         
  -4  10  14          1.00          9.92         4.91 o                         
  -3  10  14         15.50         15.56         3.58 o                         
  -2  10  14         22.31         30.07         4.08 o                         
  -1  10  14         20.03         28.54         3.99 o                         
   0  10  14          4.74          3.76         3.13 o                         
   1  10  14         62.34         60.06         4.57 o                         
   2  10  14         13.69          7.45         4.06 o                         
   3  10  14          0.38         -1.60         4.03 o                         
   4  10  14         14.99         11.06         6.17 o                         
  -4  11  14          1.41          1.12         4.78 o                         
  -3  11  14          3.95          7.10         3.93 o                         
  -2  11  14         23.43         26.35         4.01 o                         
  -1  11  14          2.89          3.49         3.55 o                         
   0  11  14         12.08         12.21         3.48 o                         
   1  11  14         29.40         32.06         4.13 o                         
   2  11  14          0.37          1.48         3.44 o                         
   3  11  14          4.09          9.63         4.28 o                         
   4  11  14         19.36         11.31         4.97 o                         
  -4  12  14          2.74          3.32         5.39 o                         
  -3  12  14          5.34          7.39         3.80 o                         
  -2  12  14         59.03         58.94         5.07 o                         
  -1  12  14         44.81         40.35         4.56 o                         
   0  12  14         51.28         54.90         4.23 o                         
   1  12  14          0.31          0.70         3.29 o                         
   2  12  14          0.03         -3.31         3.31 o                         
   3  12  14          1.62          8.58         4.31 o                         
   4  12  14          4.16          8.26         4.98 o                         
  -4  13  14          2.19          3.06         5.34 o                         
  -3  13  14         27.14         27.60         4.24 o                         
  -2  13  14         19.95         23.33         4.24 o                         
  -1  13  14         80.04         89.51         5.63 o                         
   0  13  14         50.38         56.35         4.26 o                         
   1  13  14          0.10         -0.56         3.19 o                         
   2  13  14          8.31          5.06         3.68 o                         
   3  13  14          0.23         -1.33         4.41 o                         
   4  13  14          0.07          1.98         6.22 o                         
  -4  14  14          0.05         -4.91         4.91 o                         
  -3  14  14          6.68         11.31         3.82 o                         
  -2  14  14          1.24         -3.63         3.63 o                         
  -1  14  14         72.54         88.13         8.02 o                         
   0  14  14         18.77         14.31         3.91 o                         
   1  14  14          9.74          5.75         3.36 o                         
   2  14  14         27.72         25.75         4.39 o                         
   3  14  14         11.18          4.78         4.51 o                         
   4  14  14          9.54          1.84         9.42 o                         
  -3  15  14          1.21         -3.68         3.68 o                         
  -2  15  14         21.25         22.16         4.67 o                         
  -1  15  14          2.31          4.29         4.00 o                         
   0  15  14          0.74         -3.74         3.74 o                         
   1  15  14         18.49         18.27         3.78 o                         
   2  15  14          0.22          7.08         3.66 o                         
   3  15  14          1.23         -1.45         4.68 o                         
  -3  16  14          3.34         -4.00         5.58 o                         
  -2  16  14          4.41          6.58         4.18 o                         
  -1  16  14          0.13         -2.42         4.63 o                         
   0  16  14          0.23         -3.73         3.73 o                         
   1  16  14         16.07         13.34         3.85 o                         
   2  16  14          0.53          5.27         3.58 o                         
   3  16  14          1.04          4.69         4.30 o                         
  -3  17  14          0.32         -3.16         4.74 o                         
  -2  17  14         24.64         24.12         4.92 o                         
  -1  17  14          5.00          2.60         4.69 o                         
   0  17  14          2.25          4.14         4.12 o                         
   1  17  14          0.89          3.09         3.87 o                         
   2  17  14          0.26          0.24         3.95 o                         
   3  17  14          0.42          6.90        10.98 o                         
  -2  18  14          0.55         -2.39         4.51 o                         
  -1  18  14         25.10         28.71         4.99 o                         
   0  18  14          0.13          2.87         4.23 o                         
   1  18  14          3.47          5.10         4.60 o                         
   2  18  14          9.17          4.51         4.97 o                         
  -2  19  14          0.84         -0.75         5.70 o                         
  -1  19  14          0.76         -4.12         4.23 o                         
   0  19  14          4.48          6.79         4.54 o                         
   1  19  14          0.41         -4.96         4.96 o                         
  -1  20  14          1.58          1.34         4.61 o                         
   0  20  14          0.62         -0.16         4.41 o                         
  -5   0  15          2.54          3.78         5.43 o                         
  -3   0  15          6.09          0.41         3.55 o                         
  -1   0  15         65.19         70.76         9.42 o                         
   1   0  15          0.10          7.19         3.97 o                         
   3   0  15          4.14         10.69         4.52 o                         
   5   0  15          2.16         -0.60        11.61 o                         
  -5   1  15          0.68          0.49         3.28 o                         
  -4   1  15          0.46         -0.90         3.48 o                         
  -3   1  15          0.07         -3.25         3.25 o                         
  -2   1  15         93.97         97.81         4.99 o                         
  -1   1  15         16.03         16.33         3.06 o                         
   0   1  15         23.27         21.44         3.31 o                         
   1   1  15          0.03         -0.51         2.69 o                         
   2   1  15          4.81          3.80         3.50 o                         
   3   1  15         41.90         39.66         3.79 o                         
   4   1  15          2.96         -3.22         3.22 o                         
   5   1  15          0.05         -3.84         5.18 o                         
  -5   2  15          1.75          5.67         3.25 o                         
  -4   2  15          9.04         13.82         4.05 o                         
  -3   2  15         18.02         13.15         2.61 o                         
  -2   2  15          0.11          0.06         2.78 o                         
  -1   2  15         13.72         14.43         3.33 o                         
   0   2  15         54.01         54.27         4.28 o                         
   1   2  15          6.28          3.22         3.01 o                         
   2   2  15          3.36          3.12         3.14 o                         
   3   2  15          0.88          3.45         3.33 o                         
   4   2  15          4.53          4.72         3.86 o                         
   5   2  15          1.19         -4.99         5.73 o                         
  -5   3  15          1.95          0.20         5.38 o                         
  -4   3  15          5.05          8.39         4.79 o                         
  -3   3  15         11.06         10.52         2.56 o                         
  -2   3  15          1.45          3.85         2.79 o                         
  -1   3  15          4.71          5.66         3.98 o                         
   0   3  15         22.70         19.81         3.70 o                         
   1   3  15          0.08         -0.36         3.06 o                         
   2   3  15          2.68          2.85         3.36 o                         
   3   3  15         13.79         16.56         3.59 o                         
   4   3  15          0.39         -0.91         3.67 o                         
   5   3  15          3.23         -1.40         6.45 o                         
  -5   4  15         10.08          8.20         4.66 o                         
  -4   4  15          0.14         -1.04         3.54 o                         
  -3   4  15          2.04          1.53         2.78 o                         
  -2   4  15          1.71          1.05         2.71 o                         
  -1   4  15         29.13         32.45         4.05 o                         
   0   4  15         33.08         30.50         4.02 o                         
   1   4  15         16.13         17.64         3.59 o                         
   2   4  15          3.30          6.30         3.51 o                         
   3   4  15          0.57         -4.43         4.43 o                         
   4   4  15          9.79          8.04         3.79 o                         
   5   4  15          0.71          1.09         6.17 o                         
  -5   5  15          1.26         -1.00         6.43 o                         
  -4   5  15          1.01          0.28         3.87 o                         
  -3   5  15          0.75         -0.97         2.65 o                         
  -2   5  15          0.01         -1.02         2.58 o                         
  -1   5  15        229.22        230.86         7.07 o                         
   0   5  15          0.94          4.97         3.23 o                         
   1   5  15          9.71         15.05         3.77 o                         
   2   5  15          4.48          4.02         3.51 o                         
   3   5  15          8.22          7.98         4.28 o                         
   4   5  15          0.00         -2.42         3.97 o                         
  -5   6  15         11.64         14.04         6.07 o                         
  -4   6  15          1.67         -3.39         4.22 o                         
  -3   6  15          0.30          2.62         3.00 o                         
  -2   6  15          1.95         -1.07         2.88 o                         
  -1   6  15          9.22          7.69         3.62 o                         
   0   6  15        241.82        259.99         7.39 o                         
   1   6  15          7.04         10.64         3.50 o                         
   2   6  15          0.19         -3.30         3.30 o                         
   3   6  15          0.75         -0.22         3.55 o                         
   4   6  15          0.09         -3.51         4.25 o                         
  -5   7  15          0.21          5.38         4.42 o                         
  -4   7  15          1.51          4.88         4.94 o                         
  -3   7  15          5.04          3.59         3.19 o                         
  -2   7  15          8.04          2.26         3.27 o                         
  -1   7  15         15.77         19.20         3.13 o                         
   0   7  15          8.90         12.09         3.49 o                         
   1   7  15          1.42         -3.20         3.20 o                         
   2   7  15         39.60         36.70         4.39 o                         
   3   7  15         12.59          9.24         3.90 o                         
   4   7  15          0.86          8.12         4.62 o                         
  -4   8  15          4.42          1.59         4.50 o                         
  -3   8  15          2.90         -1.12         3.28 o                         
  -2   8  15          2.13          3.41         3.39 o                         
  -1   8  15          5.56         10.80         3.05 o                         
   0   8  15         81.71         98.78         5.64 o                         
   1   8  15         40.09         35.16         4.65 o                         
   2   8  15          0.01          0.50         3.57 o                         
   3   8  15          2.01          2.00         4.13 o                         
   4   8  15          0.48          0.24         4.50 o                         
  -4   9  15         13.36         14.86         5.00 o                         
  -3   9  15          2.09          8.05         3.58 o                         
  -2   9  15          5.10         -2.52         3.72 o                         
  -1   9  15          3.78          1.55         3.07 o                         
   0   9  15         71.68         75.53         4.88 o                         
   1   9  15        100.19         94.73         8.44 o                         
   2   9  15          0.54         -3.72         3.72 o                         
   3   9  15          0.35         -1.71         4.22 o                         
   4   9  15          0.68          2.82         4.71 o                         
  -4  10  15         24.58         29.96         7.04 o                         
  -3  10  15          5.63          3.70         4.58 o                         
  -2  10  15         53.53         51.45         5.03 o                         
  -1  10  15          9.05          5.27         3.50 o                         
   0  10  15          0.05         -0.02         3.34 o                         
   1  10  15          7.91         14.85         4.37 o                         
   2  10  15         16.58          8.57         4.20 o                         
   3  10  15          0.40          0.82         4.30 o                         
   4  10  15          4.49          1.29         6.68 o                         
  -4  11  15          0.09          2.38         7.92 o                         
  -3  11  15         18.85         18.69         4.05 o                         
  -2  11  15          0.15         -3.48         3.48 o                         
  -1  11  15         10.11          4.82         3.57 o                         
   0  11  15          9.85         13.43         3.34 o                         
   1  11  15         23.94         30.75         4.73 o                         
   2  11  15          9.06         13.18         4.43 o                         
   3  11  15          3.62          7.79         4.95 o                         
   4  11  15          4.74         -1.31         5.06 o                         
  -4  12  15          0.69          4.98         5.41 o                         
  -3  12  15          3.42          3.57         4.23 o                         
  -2  12  15          0.82          9.98         3.84 o                         
  -1  12  15         51.50         44.39         4.74 o                         
   0  12  15          0.13          2.30         3.10 o                         
   1  12  15         16.97         24.19         4.22 o                         
   2  12  15          1.66         -3.04         4.50 o                         
   3  12  15          0.04         10.29         4.62 o                         
  -3  13  15          2.17         -2.68         3.59 o                         
  -2  13  15          2.98          5.85         4.23 o                         
  -1  13  15         26.39         26.07         4.35 o                         
   0  13  15          1.13         -2.26         3.32 o                         
   1  13  15         26.81         27.13         4.08 o                         
   2  13  15          0.75          5.72         4.53 o                         
   3  13  15          4.86          1.59         4.74 o                         
  -3  14  15          0.01         -0.65         3.94 o                         
  -2  14  15          8.60          5.47         4.08 o                         
  -1  14  15         23.94         28.99         4.70 o                         
   0  14  15          0.07         -1.95         3.80 o                         
   1  14  15          8.35          6.56         3.78 o                         
   2  14  15          2.76         -4.06         4.51 o                         
   3  14  15          9.23         14.86         5.33 o                         
  -3  15  15          7.05          8.62         6.48 o                         
  -2  15  15         18.30         10.75         4.56 o                         
  -1  15  15          3.00         -1.51         3.95 o                         
   0  15  15          0.75         -2.93         3.98 o                         
   1  15  15          4.19          5.47         3.62 o                         
   2  15  15          4.20          5.02         4.23 o                         
   3  15  15          0.16         -0.57         5.52 o                         
  -2  16  15          0.00         -0.73         4.22 o                         
  -1  16  15         27.12         33.92         4.97 o                         
   0  16  15          0.42         -1.09         5.26 o                         
   1  16  15          0.66          0.63         3.71 o                         
   2  16  15          5.42          3.66         3.88 o                         
  -2  17  15         27.22         31.48         5.24 o                         
  -1  17  15          9.55         12.74         5.26 o                         
   0  17  15          0.01         -1.14         4.10 o                         
   1  17  15          5.47          5.99         4.54 o                         
   2  17  15         15.71          6.93         4.14 o                         
  -1  18  15          2.07         12.75         4.71 o                         
   0  18  15          1.02         -2.19         4.32 o                         
   1  18  15          7.32          7.63         4.79 o                         
  -2   0  16         49.63         48.70         6.93 o                         
   0   0  16         27.20         14.48         4.57 o                         
   2   0  16          1.56          0.39         4.10 o                         
   4   0  16          9.97          4.07         6.14 o                         
  -3   1  16          1.16         -0.10         2.88 o                         
  -2   1  16         11.70         14.87         3.49 o                         
  -1   1  16         12.80         15.19         3.49 o                         
   0   1  16          7.44         12.03         3.29 o                         
   1   1  16          2.19          4.61         3.08 o                         
   2   1  16          9.61          6.83         3.32 o                         
   3   1  16         27.81         21.53         3.95 o                         
   4   1  16          1.71         -2.08         3.68 o                         
  -4   2  16          6.40         17.92         8.52 o                         
  -3   2  16         35.26         39.13         4.01 o                         
  -2   2  16          2.67          2.28         3.04 o                         
  -1   2  16          9.20          5.10         3.03 o                         
   0   2  16          5.66          8.33         3.33 o                         
   1   2  16          1.40          1.85         3.10 o                         
   2   2  16          0.04         -2.39         3.16 o                         
   3   2  16          0.35          6.77         3.72 o                         
   4   2  16          1.00          5.62         3.86 o                         
  -4   3  16          5.36          4.29         4.22 o                         
  -3   3  16         14.47         13.59         3.51 o                         
  -2   3  16          1.90         -0.91         2.90 o                         
  -1   3  16          0.08         -2.93         2.93 o                         
   0   3  16         69.90         73.73         5.12 o                         
   1   3  16          7.46          4.44         3.18 o                         
   2   3  16         10.85          8.73         3.46 o                         
   3   3  16          7.88         14.38         3.99 o                         
   4   3  16          9.69          5.86         4.12 o                         
  -4   4  16          8.44          4.77         3.94 o                         
  -3   4  16         14.32         23.57         4.54 o                         
  -2   4  16         10.96         13.60         3.45 o                         
  -1   4  16         10.82         10.30         3.63 o                         
   0   4  16         58.92         58.80         4.75 o                         
   1   4  16          9.07          7.84         3.55 o                         
   2   4  16         11.26         10.91         3.90 o                         
   3   4  16          4.73          0.41         3.55 o                         
   4   4  16          1.77          1.49         4.25 o                         
  -4   5  16          6.20          2.77         3.93 o                         
  -3   5  16          0.37          2.34         2.84 o                         
  -2   5  16          4.68          8.11         3.42 o                         
  -1   5  16          4.29          8.20         3.55 o                         
   0   5  16          0.32          3.37         3.61 o                         
   1   5  16          5.14          3.28         3.53 o                         
   2   5  16          3.04         -3.87         4.70 o                         
   3   5  16         11.12          8.60         4.21 o                         
   4   5  16          0.71         -3.87         3.98 o                         
  -4   6  16         15.43         17.41         4.31 o                         
  -3   6  16          1.60          7.83         3.24 o                         
  -2   6  16          1.90          2.42         3.67 o                         
  -1   6  16          9.09          6.27         4.14 o                         
   0   6  16          0.56          0.64         3.33 o                         
   1   6  16          1.10          2.89         4.26 o                         
   2   6  16          5.18          6.26         3.65 o                         
   3   6  16          1.16          6.79         4.16 o                         
   4   6  16          0.03          3.52         4.24 o                         
  -4   7  16         10.60         17.50         5.23 o                         
  -3   7  16          0.34          3.01         3.61 o                         
  -2   7  16          0.70          5.18         3.17 o                         
  -1   7  16         12.28         12.97         3.61 o                         
   0   7  16          4.48          5.61         3.63 o                         
   1   7  16         35.02         30.18         4.19 o                         
   2   7  16         10.72          8.19         3.82 o                         
   3   7  16         21.12         19.38         5.73 o                         
   4   7  16          3.86          7.84         4.74 o                         
  -4   8  16         10.81         13.88         4.98 o                         
  -3   8  16          1.55          2.45         3.58 o                         
  -2   8  16          3.78         -1.72         3.32 o                         
  -1   8  16          0.05         -2.95         3.00 o                         
   0   8  16         11.20          8.82         4.18 o                         
   1   8  16         23.58         23.58         4.10 o                         
   2   8  16         51.92         36.82         5.15 o                         
   3   8  16          6.80          4.37         4.67 o                         
   4   8  16          2.35          6.12         5.48 o                         
  -4   9  16          9.77          8.98         5.15 o                         
  -3   9  16          1.07          0.99         4.42 o                         
  -2   9  16          0.45          5.77         3.98 o                         
  -1   9  16          2.78          5.45         4.17 o                         
   0   9  16          0.98          7.52         3.99 o                         
   1   9  16          1.99         -0.18         3.98 o                         
   2   9  16          7.07         17.44         5.20 o                         
   3   9  16          9.93          3.16         4.53 o                         
  -3  10  16          0.19         -1.74         4.70 o                         
  -2  10  16          1.50          5.87         4.01 o                         
  -1  10  16          9.47         13.77         3.91 o                         
   0  10  16          1.29          0.94         5.49 o                         
   1  10  16          0.16          3.73         4.58 o                         
   2  10  16          2.98          0.53         4.15 o                         
   3  10  16          0.25          2.26         5.48 o                         
  -3  11  16          0.00          4.46         3.99 o                         
  -2  11  16          0.61          1.25         3.82 o                         
  -1  11  16          0.01          1.12         3.61 o                         
   0  11  16          0.79          5.05         3.88 o                         
   1  11  16          1.64          4.35         4.18 o                         
   2  11  16          2.93          2.67         7.48 o                         
   3  11  16          1.10          0.93         4.85 o                         
  -3  12  16          2.52         -2.01         3.88 o                         
  -2  12  16         23.94         18.85         4.36 o                         
  -1  12  16         27.26         27.60         4.54 o                         
   0  12  16          3.06         -0.43         3.82 o                         
   1  12  16          0.10          6.01         4.21 o                         
   2  12  16         37.95         46.20         5.70 o                         
   3  12  16          2.08          4.85         4.99 o                         
  -3  13  16         10.16          5.38         5.51 o                         
  -2  13  16          7.31          5.40         4.34 o                         
  -1  13  16         15.74         12.08         5.43 o                         
   0  13  16          7.22          7.23         4.54 o                         
   1  13  16          3.36         -3.90         3.90 o                         
   2  13  16          2.42          3.75         4.73 o                         
  -2  14  16          0.73          9.85         5.31 o                         
  -1  14  16          0.62          2.47         4.24 o                         
   0  14  16         25.68         30.30         4.89 o                         
   1  14  16         31.64         39.82         5.07 o                         
   2  14  16          7.03          6.09         4.94 o                         
  -2  15  16         22.81         26.50         5.99 o                         
  -1  15  16         22.20         19.85         4.65 o                         
   0  15  16         20.03         11.22         5.47 o                         
   1  15  16         12.15          8.27         4.34 o                         
   2  15  16          0.11          4.72         6.01 o                         
  -1  16  16          8.10          4.95         4.42 o                         
   0  16  16          3.16         -2.40         4.95 o                         
   1  16  16          6.34          0.73         4.40 o                         
  -3   0  17          0.17          0.08         4.65 o                         
  -1   0  17         26.23         30.07         6.32 o                         
   1   0  17          6.90          2.02         7.06 o                         
   3   0  17          0.05          8.84         6.12 o                         
  -3   1  17          9.37         12.08         4.10 o                         
  -2   1  17          1.69          1.07         3.66 o                         
  -1   1  17          2.57          2.17         4.02 o                         
   0   1  17         46.75         54.78         5.00 o                         
   1   1  17          1.45         -1.06         3.46 o                         
   2   1  17          0.00          2.13         3.54 o                         
   3   1  17          0.06         -2.80         3.73 o                         
  -3   2  17          3.16         10.61         4.06 o                         
  -2   2  17          1.31         -1.72         3.09 o                         
  -1   2  17         14.58         18.11         4.08 o                         
   0   2  17          3.03          4.84         3.42 o                         
   1   2  17          3.96          0.53         3.27 o                         
   2   2  17          1.53         -0.21         3.33 o                         
   3   2  17          0.90          4.29         3.68 o                         
  -4   3  17          2.22         -5.25        12.86 o                         
  -3   3  17          1.26          3.95         3.56 o                         
  -2   3  17          8.77          8.74         3.90 o                         
  -1   3  17          7.06          9.42         3.47 o                         
   0   3  17         86.25         94.10         5.67 o                         
   1   3  17          1.91         -1.63         3.35 o                         
   2   3  17          0.62          6.69         3.75 o                         
   3   3  17          0.16          1.92         3.95 o                         
  -4   4  17          0.54         -6.14         8.69 o                         
  -3   4  17          0.31         -2.35         3.51 o                         
  -2   4  17          3.20         -2.24         3.25 o                         
  -1   4  17          0.02          2.94         3.56 o                         
   0   4  17        121.60        137.15         6.57 o                         
   1   4  17          2.46          2.97         3.65 o                         
   2   4  17          0.28          1.02         3.40 o                         
   3   4  17          3.60          1.19         3.83 o                         
  -4   5  17          0.18         -2.42         5.68 o                         
  -3   5  17          1.94          5.92         3.76 o                         
  -2   5  17          0.31          3.91         3.94 o                         
  -1   5  17         30.84         28.73         4.26 o                         
   0   5  17         43.70         53.40         4.95 o                         
   1   5  17         40.60         40.98         4.84 o                         
   2   5  17          2.14         -1.89         3.67 o                         
   3   5  17          0.00         -3.85         3.85 o                         
  -3   6  17          3.48         11.03         4.43 o                         
  -2   6  17          2.98          1.65         3.92 o                         
  -1   6  17          1.64         -4.79         4.79 o                         
   0   6  17         76.23         71.11         5.81 o                         
   1   6  17         12.20         12.55         4.05 o                         
   2   6  17          0.43         -3.55         3.55 o                         
   3   6  17          1.34          5.90         4.48 o                         
  -3   7  17          0.08          0.05         5.18 o                         
  -2   7  17          1.49          3.63         4.18 o                         
  -1   7  17          0.61          3.86         3.60 o                         
   0   7  17          0.00         -2.15         3.65 o                         
   1   7  17          4.61         15.47         4.16 o                         
   2   7  17          5.17          9.18         4.11 o                         
   3   7  17          7.02         10.71         4.85 o                         
  -3   8  17          5.30          4.28         4.38 o                         
  -2   8  17          3.15          8.01         5.79 o                         
  -1   8  17          0.04          5.74         4.57 o                         
   0   8  17          0.27         -3.19         3.57 o                         
   1   8  17          1.28          5.82         3.90 o                         
   2   8  17         13.70         14.90         4.92 o                         
   3   8  17          1.62         -0.49         4.69 o                         
  -3   9  17         15.16         15.05         4.30 o                         
  -2   9  17          0.02         -4.38         4.38 o                         
  -1   9  17          0.30         -4.14         4.14 o                         
   0   9  17          2.91          9.70         4.59 o                         
   1   9  17         11.75          5.22         5.07 o                         
   2   9  17          0.12         -3.61         5.16 o                         
   3   9  17          1.13          7.65         5.15 o                         
  -3  10  17          0.27          0.46         3.84 o                         
  -2  10  17          0.22          0.30         4.63 o                         
  -1  10  17          0.21         -4.19         4.19 o                         
   0  10  17          3.41          3.64         3.88 o                         
   1  10  17         18.93         14.69         5.51 o                         
   2  10  17          0.06         -2.78         4.34 o                         
  -2  11  17          0.01         -1.93         3.79 o                         
  -1  11  17          1.84          5.98         4.81 o                         
   0  11  17          1.74         -1.68         4.03 o                         
   1  11  17          2.76          2.93         4.62 o                         
   2  11  17          2.71          2.57         4.67 o                         
  -2  12  17          5.16          7.63         4.31 o                         
  -1  12  17          0.40          2.12         4.83 o                         
   0  12  17          0.01          2.86         4.63 o                         
   1  12  17          2.23          3.69         4.51 o                         
   2  12  17         10.60          6.16         4.71 o                         
  -2  13  17          2.62          8.84         4.78 o                         
  -1  13  17          0.00         -2.74         4.92 o                         
   0  13  17          8.46          8.87         5.11 o                         
   1  13  17          0.65         -4.23         4.23 o                         
  -1  14  17          0.00          0.28         4.27 o                         
   0  14  17         18.39         14.99         6.71 o                         
   1  14  17          4.86          6.42         4.72 o                         
  -2   0  18          3.88         -0.80         5.95 o                         
   0   0  18         58.59         58.80         7.30 o                         
   2   0  18          0.83         -7.66         7.66 o                         
  -3   1  18          9.74         10.56         4.29 o                         
  -2   1  18          1.37         -2.97         3.96 o                         
  -1   1  18         19.03         26.33         4.40 o                         
   0   1  18         20.86         20.43         4.37 o                         
   1   1  18         11.82          9.93         4.19 o                         
   2   1  18          4.01          2.88         3.93 o                         
   3   1  18          2.97          1.04         4.81 o                         
  -3   2  18          5.54          7.32         4.12 o                         
  -2   2  18          1.82          2.46         4.47 o                         
  -1   2  18          1.27          2.67         3.84 o                         
   0   2  18         11.70         12.55         4.21 o                         
   1   2  18         29.20         31.80         4.94 o                         
   2   2  18          4.39         10.75         4.35 o                         
   3   2  18          3.80          4.49         4.14 o                         
  -3   3  18          1.80         -3.36         4.10 o                         
  -2   3  18         11.95         17.30         3.96 o                         
  -1   3  18         10.01          8.63         3.82 o                         
   0   3  18          0.72          0.51         3.40 o                         
   1   3  18         10.52         12.41         4.04 o                         
   2   3  18          4.15          5.30         3.96 o                         
   3   3  18          0.03         -1.18         3.84 o                         
  -3   4  18          3.59          0.45         3.80 o                         
  -2   4  18         25.26         28.77         4.51 o                         
  -1   4  18          7.47          4.82         4.86 o                         
   0   4  18          6.22         14.32         3.88 o                         
   1   4  18          0.47         -1.39         3.48 o                         
   2   4  18          0.38         -3.99         3.99 o                         
   3   4  18          0.00         -4.15         4.15 o                         
  -3   5  18         12.62         20.45         4.26 o                         
  -2   5  18          8.54         21.04         4.33 o                         
  -1   5  18          1.04          0.44         3.93 o                         
   0   5  18          0.38          1.08         4.00 o                         
   1   5  18          4.01          3.15         3.93 o                         
   2   5  18          3.29          0.23         3.76 o                         
  -3   6  18          9.17          5.94         4.41 o                         
  -2   6  18          0.67         -2.19         3.84 o                         
  -1   6  18          0.03         -1.71         3.60 o                         
   0   6  18          9.24          6.97         4.27 o                         
   1   6  18          0.19          1.76         6.13 o                         
   2   6  18          0.00          8.30         4.36 o                         
  -2   7  18          4.70          5.41         6.58 o                         
  -1   7  18         10.88          9.15         3.80 o                         
   0   7  18          0.72          5.96         4.72 o                         
   1   7  18          0.04         -3.99         3.99 o                         
   2   7  18          0.03          4.28         4.38 o                         
  -2   8  18          0.01         -1.73         4.68 o                         
  -1   8  18          0.50          4.05         4.75 o                         
   0   8  18          3.02          6.87         4.27 o                         
   1   8  18          1.07         -0.76         4.07 o                         
   2   8  18          1.42          1.61         6.15 o                         
  -2   9  18          0.53          3.09         4.66 o                         
  -1   9  18          0.41          3.33         5.10 o                         
   0   9  18          1.40          4.99         5.02 o                         
   1   9  18          0.01          4.82         4.34 o                         
   2   9  18         11.50         10.57         4.89 o                         
  -1  10  18          0.33         -4.08         5.55 o                         
   0  10  18          0.90         -1.93         3.92 o                         
   1  10  18          1.14         -0.66         5.26 o                         
  -1  11  18          0.78         -2.20         4.79 o                         
   0  11  18          2.05          6.80         5.04 o                         
   1  11  18          1.22         11.68         5.00 o                         
  -1   0  19          1.49          1.20         6.25 o                         
   1   0  19         24.50         40.79         8.43 o                         
  -2   1  19          6.75          2.80         4.04 o                         
  -1   1  19          0.52         -0.42         3.84 o                         
   0   1  19          7.75          7.76         4.26 o                         
   1   1  19         26.86         30.50         4.81 o                         
   2   1  19          0.11          7.37         4.45 o                         
  -2   2  19          0.05          0.67         4.06 o                         
  -1   2  19          1.70         -3.35         4.54 o                         
   0   2  19          1.09          1.27         3.88 o                         
   1   2  19          7.58         14.87         4.35 o                         
   2   2  19          0.07         -3.17         4.14 o                         
  -2   3  19          0.01         -2.09         4.09 o                         
  -1   3  19          0.52          2.32         4.03 o                         
   0   3  19          0.09          2.64         4.01 o                         
   1   3  19         28.78         25.75         4.84 o                         
  -2   4  19          7.22         -0.79         4.17 o                         
  -1   4  19          8.59          1.75         7.48 o                         
   0   4  19          0.98         -0.41         3.80 o                         
   1   4  19         11.67          8.44         4.26 o                         
  -1   5  19          0.16          2.80         4.05 o                         
   0   5  19         13.63          8.28         4.84 o                         
   1   5  19          5.46         -0.14         4.75 o                         
  -1   6  19          0.02          4.85         3.52 o                         
   0   6  19          6.40         10.06         4.39 o                         
   1   6  19          2.12          4.15         4.06 o                         
  -1   7  19          1.37          5.11         4.53 o                         
   0   7  19          0.51          1.79         5.64 o                         
   0   8  19          0.02         -8.16         8.16 o                         
                                                                                
